# Supplementary material for: Glutamine involvement in nitrogen regulation of cellulase production in fungi
Source: Biotechnol Biofuels. 2021 Oct 13;14:199. doi: 10.1186/s13068-021-02046-1 (PMC8513308; doi:10.1186/s13068-021-02046-1)
Supplement: Supplementary file 1 — Additional file 1: Table S1. The comparative transcriptome in T. reesei RUT-C30 cultured in TMM with/without the addition of glutamine. [file 13068_2021_2046_MOESM1_ESM.xlsx]

## Sheet: Group_1-VS-3_DE_anno
gene_id	GeneSymbol	logFC	pval	Description	GO_BP	GO_CC	GO_MF	KO
gene7321	M419DRAFT_124442	6.8274	0	hypothetical protein	-	-	-	-
gene62	M419DRAFT_93769	6.75308	0	hypothetical protein	-	-	-	-
gene6548	M419DRAFT_124152	6.32039	0	cellulose signaling related protein OOC1	-	-	-	-
gene7314	M419DRAFT_124438	-5.96242	0	endo-beta-1%2C4-glucanase	GO:0030245:cellulose catabolic process;	GO:0005576:extracellular region;	GO:0008810:cellulase activity;	K18576
gene7820	M419DRAFT_102957	5.73096	0	hypothetical protein	-	-	-	-
gene9567	M419DRAFT_12998	6.79568	1.07221e-299	hypothetical protein	-	-	-	-
gene9384	M419DRAFT_26839	4.49421	3.14537e-269	hypothetical protein	-	-	-	-
gene6983	M419DRAFT_25940	-5.81756	7.16811e-260	endo-1%2C4-beta-glucanase V	GO:0030245:cellulose catabolic process;	GO:0005576:extracellular region;	GO:0008810:cellulase activity;GO:0030248:cellulose binding;	K01179
gene2997	M419DRAFT_136547	-4.78915	4.69444e-240	beta-D-glucoside glucohydrolase I	GO:0030245:cellulose catabolic process;	GO:0005576:extracellular region;	GO:0008422:beta-glucosidase activity;	-
gene9346	M419DRAFT_104564	5.70908	1.38637e-235	acid protease	-	-	-	-
gene5283	M419DRAFT_130681	6.5228	1.807e-224	hypothetical protein	-	-	-	K05747
gene3569	M419DRAFT_34569	3.67166	5.04279e-220	hypothetical protein	-	-	-	-
gene1423	M419DRAFT_95463	6.31168	5.23102e-208	hypothetical protein	-	-	-	-
gene9280	M419DRAFT_116130	3.4583	2.01969e-207	putative polyketide synthase	GO:0009058:biosynthetic process;	-	GO:0016788:hydrolase activity, acting on ester bonds;GO:0031177:phosphopantetheine binding;GO:0016740:transferase activity;	-
gene8963	M419DRAFT_115870	-3.36485	5.44483e-198	MFS general substrate transporter	GO:0006879:cellular iron ion homeostasis;GO:0055085:transmembrane transport;	GO:0005768:endosome;GO:0005887:integral component of plasma membrane;GO:0005886:plasma membrane;GO:0005774:vacuolar membrane;	GO:0015343:siderophore transmembrane transporter activity;	K08197
gene932	M419DRAFT_5304	-5.55445	4.12372e-184	endoglucanase I precursor	GO:0030245:cellulose catabolic process;	GO:0005576:extracellular region;	GO:0008810:cellulase activity;GO:0030248:cellulose binding;	K19357
gene690	M419DRAFT_5086	4.86701	1.33945e-183	hypothetical protein	-	-	-	-
gene4412	M419DRAFT_35301	3.18226	1.24932e-179	hypothetical protein	-	-	-	-
gene2974	M419DRAFT_97259	-4.84843	2.76627e-177	general substrate transporter	-	-	-	-
gene2760	M419DRAFT_96972	2.91564	1.10468e-167	hypothetical protein	-	-	-	-
gene9223	M419DRAFT_91594	-3.63548	1.61909e-153	putative maltose permease	-	-	-	K08141
gene1920	M419DRAFT_96157	-3.27629	6.71756e-148	hypothetical protein	-	-	-	-
gene146	M419DRAFT_121449	-4.09522	4.50809e-144	hypothetical protein	GO:0030245:cellulose catabolic process;	GO:0005576:extracellular region;	GO:0016162:cellulose 1,4-beta-cellobiosidase activity;GO:0030248:cellulose binding;	-
gene2973	M419DRAFT_122639	-3.72274	2.03172e-137	hypothetical protein	GO:0030245:cellulose catabolic process;GO:0009251:glucan catabolic process;	GO:0005576:extracellular region;	GO:0008422:beta-glucosidase activity;	K05349
gene3912	M419DRAFT_98182	2.54232	1.82712e-133	Homogentisate 1%2C2-dioxygenase	GO:0006520:cellular amino acid metabolic process;GO:0006559:L-phenylalanine catabolic process;GO:0006572:tyrosine catabolic process;	-	GO:0004411:homogentisate 1,2-dioxygenase activity;GO:0046872:metal ion binding;	K00451
gene1033	M419DRAFT_68550	3.27564	2.83734e-132	FAD/NAD(P)-binding domain-containing protein	-	-	-	K00480
gene1047	M419DRAFT_5410	3.63917	1.60245e-130	hypothetical protein	-	-	-	-
gene1507	M419DRAFT_135905	-2.8285	1.45092e-129	hypothetical protein	-	-	-	-
gene5285	M419DRAFT_123608	-2.55538	2.8249e-122	DNase1 protein	-	-	-	-
gene1521	M419DRAFT_95607	2.48681	1.00857e-121	acetyl-CoA acetyltransferase	GO:0006635:fatty acid beta-oxidation;	GO:0005739:mitochondrion;	GO:0003985:acetyl-CoA C-acetyltransferase activity;GO:0003988:acetyl-CoA C-acyltransferase activity;GO:0046872:metal ion binding;	K00626
gene2387	M419DRAFT_73642	5.21479	3.5242e-121	putative secretory lipase	-	-	-	-
gene285	M419DRAFT_94061	3.89403	1.94339e-120	hypothetical protein	GO:0006032:chitin catabolic process;GO:0009405:pathogenesis;GO:0000272:polysaccharide catabolic process;	GO:0005576:extracellular region;	GO:0008061:chitin binding;GO:0004568:chitinase activity;	K01183
gene5587	M419DRAFT_130968	-2.53841	1.32299e-119	hypothetical protein	-	-	-	K13621
gene4040	M419DRAFT_129489	2.4371	1.17869e-113	cytochrome P450 family protein	-	-	-	-
gene9282	M419DRAFT_104519	3.73788	2.47357e-108	laccase	-	GO:0009986:cell surface;	GO:0005507:copper ion binding;GO:0016491:oxidoreductase activity;	-
gene5567	M419DRAFT_111943	-4.09829	1.70836e-107	Xyloglucanase	GO:0030245:cellulose catabolic process;	GO:0005576:extracellular region;	GO:0030248:cellulose binding;GO:0033950:xyloglucan-specific exo-beta-1,4-glucanase activity;	K18578
gene8494	M419DRAFT_124931	-3.08215	1.22076e-105	endoxylanase II	GO:0045493:xylan catabolic process;	GO:0005576:extracellular region;	GO:0031176:endo-1,4-beta-xylanase activity;	K01181
gene1034	M419DRAFT_5398	2.62294	1.57209e-105	putative dioxygenase	GO:0019615:catechol catabolic process, ortho-cleavage;GO:0019614:catechol-containing compound catabolic process;GO:0009712:catechol-containing compound metabolic process;	-	GO:0018576:catechol 1,2-dioxygenase activity;GO:0008199:ferric iron binding;GO:0005506:iron ion binding;GO:0016702:oxidoreductase activity, acting on single donors with incorporation of molecular oxygen, incorporation of two atoms of oxygen;	K03381
gene9999	M419DRAFT_125575	-4.14809	5.26132e-105	hypothetical protein	GO:0005975:carbohydrate metabolic process;GO:0046274:lignin catabolic process;	GO:0005576:extracellular region;	GO:0052689:carboxylic ester hydrolase activity;GO:0030248:cellulose binding;	-
gene4414	M419DRAFT_35303	3.49589	1.00291e-104	hypothetical protein	-	-	-	-
gene1031	M419DRAFT_32409	2.48541	2.81421e-104	amidohydrolase 2	GO:0043640:benzoate catabolic process via hydroxylation;	-	GO:0016787:hydrolase activity;GO:0050150:o-pyrocatechuate decarboxylase activity;	K14333
gene1871	M419DRAFT_127428	2.40248	3.60766e-104	Thiamin diphosphate-binding protein	-	-	-	K00166
gene2465	M419DRAFT_72489	-5.29167	1.41989e-103	endoglucanase III	GO:0030245:cellulose catabolic process;	GO:0005576:extracellular region;	GO:0008810:cellulase activity;GO:0030248:cellulose binding;	K01179
gene1035	M419DRAFT_23523	2.67276	1.89175e-102	CAIB/BAIF family enzyme	-	-	-	-
gene4413	M419DRAFT_78763	3.09583	6.22158e-102	hypothetical protein	-	-	-	-
gene6437	M419DRAFT_101402	2.39333	1.01308e-100	methylcrotonoyl-CoA carboxylase alpha chain	GO:0006552:leucine catabolic process;	GO:0005759:mitochondrial matrix;GO:0005739:mitochondrion;	GO:0005524:ATP binding;GO:0046872:metal ion binding;GO:0004485:methylcrotonoyl-CoA carboxylase activity;	K01968
gene8929	M419DRAFT_90847	-2.93484	9.48838e-100	glycoside hydrolase	-	-	-	-
gene3606	M419DRAFT_136770	-3.58419	2.74932e-99	acetyl esterase	-	GO:0005576:extracellular region;	GO:0008126:acetylesterase activity;	-
gene817	M419DRAFT_32223	-2.40702	3.5503e-98	hypothetical protein	-	-	-	-
gene7868	M419DRAFT_103027	2.42665	2.11829e-97	indoleamine 2%2C3-dioxygenase-like protein	-	-	-	K00463
gene5747	M419DRAFT_82604	2.19994	3.83611e-97	methylcrotonoyl-CoA carboxylase beta chain	GO:0006552:leucine catabolic process;GO:0006551:leucine metabolic process;GO:0007563:regulation of eclosion;	GO:0005759:mitochondrial matrix;	GO:0005524:ATP binding;GO:0004485:methylcrotonoyl-CoA carboxylase activity;	K01969
gene411	M419DRAFT_70185	2.44484	1.02538e-96	glycoside hydrolase family 15 Glucoamylase	GO:0000272:polysaccharide catabolic process;	GO:0000324:fungal-type vacuole;	GO:0004339:glucan 1,4-alpha-glucosidase activity;GO:2001070:starch binding;	K01178
gene116	M419DRAFT_69999	-2.39693	1.76503e-95	hypothetical protein	-	-	-	-
gene6285	M419DRAFT_10100	2.43693	1.74259e-92	phospholipase/Carboxylesterase	-	-	-	K06999
gene7110	M419DRAFT_132428	2.2624	7.50976e-91	hypothetical protein	-	-	-	-
gene8388	M419DRAFT_138931	-2.36966	1.09906e-90	hypothetical protein	-	-	-	K00380
gene4245	M419DRAFT_110167	2.12179	2.14208e-90	succinyl-CoA:3-ketoacid-coenzyme A transferase subunit A	GO:0060612:adipose tissue development;GO:0007420:brain development;GO:0046950:cellular ketone body metabolic process;GO:0007507:heart development;GO:0046952:ketone body catabolic process;GO:0042182:ketone catabolic process;GO:0035774:positive regulation of insulin secretion involved in cellular response to glucose stimulus;GO:0014823:response to activity;GO:0045471:response to ethanol;GO:0009725:…	GO:0005759:mitochondrial matrix;GO:0005739:mitochondrion;GO:0005654:nucleoplasm;	GO:0008260:3-oxoacid CoA-transferase activity;GO:0042803:protein homodimerization activity;	K01027
gene2474	M419DRAFT_122470	-4.99128	1.61002e-89	Exoglucanase 2	GO:0030245:cellulose catabolic process;	GO:0005576:extracellular region;	GO:0016162:cellulose 1,4-beta-cellobiosidase activity;GO:0030248:cellulose binding;GO:0042802:identical protein binding;	-
gene4607	M419DRAFT_79175	3.09834	3.75501e-88	hypothetical protein	-	-	-	-
gene5187	M419DRAFT_123550	2.57451	1.27207e-87	4-hydroxyphenylpyruvate dioxygenase	GO:0006559:L-phenylalanine catabolic process;GO:0006572:tyrosine catabolic process;	-	GO:0003868:4-hydroxyphenylpyruvate dioxygenase activity;GO:0046872:metal ion binding;	K00457
gene2380	M419DRAFT_73258	2.28066	2.89047e-87	3-hydroxyisobutyrate dehydrogenase	-	-	-	K00020
gene1201	M419DRAFT_71638	-2.80339	7.49812e-86	glycoside hydrolase	-	-	-	K07407
gene1999	M419DRAFT_107864	2.35914	2.95845e-85	2-oxoacid dehydrogenase acyltransferase	-	-	-	K09699
gene2117	M419DRAFT_122377	-5.91472	3.67062e-84	beta-mannase	GO:0005975:carbohydrate metabolic process;	GO:0005576:extracellular region;	GO:0030248:cellulose binding;GO:0016985:mannan endo-1,4-beta-mannosidase activity;	K19355
gene5697	M419DRAFT_141809	2.03707	1.14627e-81	hypothetical protein	GO:0070941:eisosome assembly;GO:0006897:endocytosis;GO:0006469:negative regulation of protein kinase activity;GO:0008104:protein localization;GO:0097446:protein localization to eisosome filament;GO:0009408:response to heat;	GO:0071944:cell periphery;GO:0005737:cytoplasm;GO:0032126:eisosome;GO:0036286:eisosome filament;GO:0005811:lipid particle;GO:0005741:mitochondrial outer membrane;GO:0005739:mitochondrion;GO:0005886:plasma membrane;	GO:0008289:lipid binding;	-
gene6447	M419DRAFT_142123	-2.62216	1.20201e-81	glycoside hydrolase	-	-	-	K01183
gene8930	M419DRAFT_104220	-4.32349	1.50719e-81	swollenin	-	-	-	-
gene517	M419DRAFT_54777	2.75891	6.38886e-80	hypothetical protein	-	-	-	-
gene6207	M419DRAFT_83724	-2.76164	1.5657e-79	phosphoadenosine phosphosulfate reductase	GO:0019344:cysteine biosynthetic process;GO:0070814:hydrogen sulfide biosynthetic process;GO:0009086:methionine biosynthetic process;GO:0000103:sulfate assimilation;GO:0019379:sulfate assimilation, phosphoadenylyl sulfate reduction by phosphoadenylyl-sulfate reductase (thioredoxin);	-	GO:0004604:phosphoadenylyl-sulfate reductase (thioredoxin) activity;	K00390
gene10014	M419DRAFT_116900	-2.31663	7.88091e-77	hypothetical protein	-	-	-	-
gene8566	M419DRAFT_139005	2.22112	3.63917e-75	potassium/sodium efflux P-type ATPase	-	-	-	K01537
gene3785	M419DRAFT_109667	2.20062	1.46621e-74	hypothetical protein	-	-	-	-
gene2136	M419DRAFT_96396	-2.38801	1.67072e-74	NAD(P)-binding protein	-	-	-	-
gene9175	M419DRAFT_91437	-2.1539	1.80234e-73	hypothetical protein	-	-	-	-
gene5984	M419DRAFT_100837	2.54816	2.28874e-73	glycosyl hydrolase	-	-	-	K01180
gene6592	M419DRAFT_84874	1.95724	4.43407e-73	kynureninase	GO:0034354:'de novo' NAD biosynthetic process from tryptophan;GO:0043420:anthranilate metabolic process;GO:0097053:L-kynurenine catabolic process;GO:0019805:quinolinate biosynthetic process;GO:0019441:tryptophan catabolic process to kynurenine;	GO:0005737:cytoplasm;	GO:0030429:kynureninase activity;GO:0030170:pyridoxal phosphate binding;	K01556
gene902	M419DRAFT_126474	2.17107	9.49127e-73	hypothetical protein	-	-	-	-
gene7398	M419DRAFT_11095	1.90091	1.66282e-72	citrate synthase	GO:0006101:citrate metabolic process;GO:0006099:tricarboxylic acid cycle;	GO:0005759:mitochondrial matrix;	GO:0050440:2-methylcitrate synthase activity;GO:0004108:citrate (Si)-synthase activity;	K01647
gene5724	M419DRAFT_82639	4.54533	4.70054e-72	Pkinase-domain-containing protein	-	-	-	-
gene6484	M419DRAFT_131826	-1.85723	1.15955e-71	iron transporter	-	-	-	K14685
gene9016	M419DRAFT_115921	2.07458	4.32188e-71	Cerato-platanin	-	GO:0005576:extracellular region;	-	-
gene8282	M419DRAFT_115039	1.81742	5.08074e-71	allantoinase	-	-	-	K01466
gene10000	M419DRAFT_93498	-3.96922	5.41828e-71	cellulosome enzyme	-	-	-	-
gene8219	M419DRAFT_142761	2.00019	1.13878e-70	exo-beta-1%2C3-glucanase	-	-	-	-
gene2733	M419DRAFT_122518	-4.25111	1.28021e-70	endoglucanase VII	GO:0030245:cellulose catabolic process;	GO:0005576:extracellular region;	GO:0008810:cellulase activity;GO:0046872:metal ion binding;	-
gene9268	M419DRAFT_125243	1.92407	1.93012e-70	aldehyde dehydrogenase	GO:0019285:glycine betaine biosynthetic process from choline;	-	GO:0008802:betaine-aldehyde dehydrogenase activity;GO:0046872:metal ion binding;	K00130
gene3755	M419DRAFT_34723	-1.92701	2.99006e-70	Mak16 protein	GO:0007049:cell cycle;GO:0000466:maturation of 5.8S rRNA from tricistronic rRNA transcript (SSU-rRNA, 5.8S rRNA, LSU-rRNA);GO:0000463:maturation of LSU-rRNA from tricistronic rRNA transcript (SSU-rRNA, 5.8S rRNA, LSU-rRNA);GO:0042273:ribosomal large subunit biogenesis;	GO:0005730:nucleolus;GO:0030687:preribosome, large subunit precursor;	-	K14831
gene6023	M419DRAFT_137904	1.87016	1.80251e-69	2-oxoisovalerate dehydrogenase beta subunit precursor	GO:0009083:branched-chain amino acid catabolic process;	GO:0005947:mitochondrial alpha-ketoglutarate dehydrogenase complex;	GO:0003863:3-methyl-2-oxobutanoate dehydrogenase (2-methylpropanoyl-transferring) activity;	K00167
gene147	M419DRAFT_139633	-3.116	9.47754e-69	endoglucanase-4	GO:0030245:cellulose catabolic process;	GO:0005576:extracellular region;	GO:0008810:cellulase activity;GO:0030248:cellulose binding;	-
gene1245	M419DRAFT_23616	-4.61306	2.75562e-66	xylanase III	GO:0045493:xylan catabolic process;	GO:0005576:extracellular region;	GO:0031176:endo-1,4-beta-xylanase activity;	K01181
gene8115	M419DRAFT_26391	-1.75592	7.09721e-66	hypothetical protein	-	-	-	K10256
gene8932	M419DRAFT_125125	-4.67462	8.13651e-66	cellulose 1%2C4-beta-cellobiosidase fungus	GO:0030245:cellulose catabolic process;	GO:0005576:extracellular region;	GO:0016162:cellulose 1,4-beta-cellobiosidase activity;GO:0030248:cellulose binding;	K01225
gene410	M419DRAFT_117122	2.48373	2.83741e-65	hypothetical protein	-	-	-	-
gene5746	M419DRAFT_82175	1.80666	2.94532e-65	acyl-CoA dehydrogenase NM domain-like protein	GO:1902198:3-methylbut-2-enoyl-CoA(4-) metabolic process;GO:1902196:isovaleryl-CoA(4-) catabolic process;GO:0006552:leucine catabolic process;	GO:0005739:mitochondrion;	GO:0050660:flavin adenine dinucleotide binding;GO:0008470:isovaleryl-CoA dehydrogenase activity;	K00253
gene9749	M419DRAFT_92850	-1.95025	5.8264e-65	hypothetical protein	-	-	-	-
gene7109	M419DRAFT_124370	2.0997	1.05376e-64	hypothetical protein	-	-	-	-
gene8585	M419DRAFT_12145	2.43594	7.89429e-64	P-loop containing nucleoside triphosphate hydrolase protein	-	-	-	-
gene4376	M419DRAFT_98788	-1.9217	1.02046e-63	xylanase regulator 1	GO:0006351:transcription, DNA-templated;	GO:0005634:nucleus;	GO:0003677:DNA binding;GO:0000981:sequence-specific DNA binding RNA polymerase II transcription factor activity;GO:0008270:zinc ion binding;	-
gene4136	M419DRAFT_136988	-1.87267	2.23291e-63	general substrate transporter	-	-	-	-
gene1792	M419DRAFT_122251	6.77929	1.05116e-62	small heat shock protein	-	-	-	-
gene8297	M419DRAFT_11892	-1.75825	1.27017e-62	UPF0075 domain protein	-	-	-	-
gene6479	M419DRAFT_113088	3.27135	1.37463e-62	heat shock protein	GO:0070370:cellular heat acclimation;GO:0071218:cellular response to misfolded protein;GO:0019538:protein metabolic process;GO:0042026:protein refolding;GO:0043335:protein unfolding;	GO:0005737:cytoplasm;GO:0005634:nucleus;	GO:0005524:ATP binding;GO:0016887:ATPase activity;GO:0051787:misfolded protein binding;	K03695
gene7427	M419DRAFT_114133	-3.7238	1.54297e-62	alcohol oxidase	GO:0046188:methane catabolic process;GO:0015945:methanol metabolic process;	GO:0005782:peroxisomal matrix;	GO:0047639:alcohol oxidase activity;GO:0050660:flavin adenine dinucleotide binding;	K17066
gene8736	M419DRAFT_90302	-2.20456	2.36925e-62	alpha-glucuronidase	GO:0045493:xylan catabolic process;	GO:0005576:extracellular region;	GO:0046559:alpha-glucuronidase activity;	K01235
gene3862	M419DRAFT_136875	-1.91827	2.79071e-62	hypothetical protein	-	-	-	-
gene5682	M419DRAFT_119478	1.92472	2.79995e-62	hypothetical protein	-	-	-	-
gene1337	M419DRAFT_23655	1.70591	5.36546e-62	cysteine dioxygenase	GO:0009405:pathogenesis;GO:0042412:taurine biosynthetic process;	-	GO:0017172:cysteine dioxygenase activity;GO:0005506:iron ion binding;	K00456
gene4944	M419DRAFT_80148	1.91621	7.04819e-62	hypothetical protein	-	-	-	-
gene803	M419DRAFT_67432	-1.88142	7.79346e-62	family 2 glycosyl hydrolase	GO:0000272:polysaccharide catabolic process;	GO:0005576:extracellular region;	GO:0004567:beta-mannosidase activity;	K01192
gene2453	M419DRAFT_127980	-3.40862	1.28114e-61	putative MFS lactose permease	-	-	-	-
gene2808	M419DRAFT_97020	-1.91715	1.60596e-61	hypothetical protein	-	-	-	-
gene5822	M419DRAFT_112243	1.65749	1.23774e-60	family 76 glycoside hydrolase	-	-	-	K08257
gene3363	M419DRAFT_75240	2.77771	3.71837e-60	kinase-like protein	-	-	-	-
gene572	M419DRAFT_69330	-2.1196	4.02463e-60	MFS general substrate transporter	-	-	-	-
gene9663	M419DRAFT_125426	1.85622	3.07874e-59	hypothetical protein	-	-	-	-
gene253	M419DRAFT_68783	-1.59341	3.66147e-59	hypothetical protein	-	-	-	-
gene1666	M419DRAFT_107433	-1.77649	1.39141e-58	hypothetical protein	-	-	-	-
gene5496	M419DRAFT_123709	-2.02218	6.94147e-58	hypothetical protein	-	-	-	-
gene2996	M419DRAFT_140746	-2.75382	1.12592e-57	beta-xylosidase	GO:0031222:arabinan catabolic process;GO:0045493:xylan catabolic process;	GO:0005576:extracellular region;GO:0009505:plant-type cell wall;	GO:0046556:alpha-L-arabinofuranosidase activity;GO:0009044:xylan 1,4-beta-xylosidase activity;	K15920
gene3897	M419DRAFT_98167	1.72216	1.85465e-57	fumarylacetoacetate hydrolase FahA	GO:1902000:homogentisate catabolic process;GO:0006559:L-phenylalanine catabolic process;GO:0006572:tyrosine catabolic process;	-	GO:0004334:fumarylacetoacetase activity;GO:0046872:metal ion binding;	K01555
gene1506	M419DRAFT_71744	-2.05866	3.18317e-57	hypothetical protein	-	-	-	-
gene551	M419DRAFT_94416	-2.15535	5.43396e-57	sugar transporter family protein	-	-	-	K08178
gene8284	M419DRAFT_133544	1.64376	8.68026e-57	hypothetical protein	-	-	-	-
gene9664	M419DRAFT_125427	1.89837	2.7084e-56	hypothetical protein	-	-	-	-
gene6678	M419DRAFT_84659	-1.55883	3.08033e-56	WD40 repeat-like protein	-	-	-	K14793
gene6324	M419DRAFT_83396	-1.99412	4.11912e-56	hypothetical protein	GO:0009405:pathogenesis;	GO:0005634:nucleus;	GO:0046872:metal ion binding;GO:0003676:nucleic acid binding;	-
gene2494	M419DRAFT_118070	-4.82093	5.54927e-56	glycoside hydrolase	GO:0046373:L-arabinose metabolic process;GO:0045493:xylan catabolic process;	GO:0005576:extracellular region;	GO:0046556:alpha-L-arabinofuranosidase activity;	-
gene3378	M419DRAFT_140865	-1.60083	1.24059e-55	hypothetical protein	-	-	-	-
gene4555	M419DRAFT_78829	1.56092	1.57379e-55	xanthine dehydrogenase	GO:0006145:purine nucleobase catabolic process;GO:0009115:xanthine catabolic process;	GO:0005777:peroxisome;	GO:0051537:2 iron, 2 sulfur cluster binding;GO:0009055:electron carrier activity;GO:0071949:FAD binding;GO:0050660:flavin adenine dinucleotide binding;GO:0005506:iron ion binding;GO:0043546:molybdopterin cofactor binding;GO:0004854:xanthine dehydrogenase activity;GO:0004855:xanthine oxidase activity;	K00106
gene9698	M419DRAFT_105028	-1.60108	2.54592e-55	Fcf2-domain-containing protein	-	-	-	-
gene9222	M419DRAFT_134448	-3.46194	1.03027e-54	family 31 glycosyl hydrolase	-	-	-	K01811
gene4474	M419DRAFT_98934	1.64529	1.1712e-54	hypothetical protein	-	-	-	-
gene8954	M419DRAFT_104242	1.66477	1.32961e-54	chitobiase precursor	-	-	-	K12373
gene986	M419DRAFT_106509	2.22718	1.63231e-54	hypothetical protein	-	-	-	-
gene3584	M419DRAFT_24502	-1.69012	2.13099e-54	hypothetical protein	-	-	-	-
gene9314	M419DRAFT_139298	3.3591	3.00137e-54	hypothetical protein	-	-	-	-
gene3725	M419DRAFT_34700	2.77154	1.15599e-53	hypothetical protein	-	-	-	-
gene145	M419DRAFT_139631	-2.92487	1.59892e-53	acetyl xylan esterase	GO:0030245:cellulose catabolic process;GO:0045493:xylan catabolic process;	GO:0005576:extracellular region;	GO:0046555:acetylxylan esterase activity;GO:0030248:cellulose binding;	K05972
gene8637	M419DRAFT_133895	-1.95423	3.16226e-53	hypothetical protein	-	-	-	-
gene5979	M419DRAFT_100832	-1.57668	4.01341e-53	hypothetical protein	-	-	-	-
gene7354	M419DRAFT_11060	1.72975	8.30375e-53	PAF acetylhydrolase	-	-	-	K01062
gene1267	M419DRAFT_95281	2.55473	9.46987e-53	putative aflatoxin efflux pump	-	-	-	-
gene4139	M419DRAFT_77600	-1.58795	1.1856e-52	Aldo/keto reductase	-	-	-	-
gene9354	M419DRAFT_91910	-1.65713	1.67404e-52	ZIP zinc/iron transport family	GO:0071578:zinc II ion transmembrane import;GO:0071577:zinc II ion transmembrane transport;	GO:0071944:cell periphery;GO:0005783:endoplasmic reticulum;GO:0005887:integral component of plasma membrane;GO:0005886:plasma membrane;	GO:0000006:high-affinity zinc uptake transmembrane transporter activity;GO:0005385:zinc ion transmembrane transporter activity;	K14709
gene7178	M419DRAFT_124397	-1.5485	3.2274e-52	glycosyltransferase sugar-binding region DXD domain-containing protein-containing protein	-	-	-	K05528
gene2744	M419DRAFT_24207	2.2065	4.73995e-52	uricase	GO:0006145:purine nucleobase catabolic process;GO:0019628:urate catabolic process;	GO:0005576:extracellular region;GO:0005777:peroxisome;	GO:0004846:urate oxidase activity;	K00365
gene1313	M419DRAFT_126869	-1.7445	1.73132e-51	mannan endo-1%2C6-alpha-mannosidase	-	-	-	K08257
gene8673	M419DRAFT_26591	2.30851	2.26084e-51	hypothetical protein	-	-	-	-
gene4561	M419DRAFT_99054	3.46563	4.0762e-51	hypothetical protein	-	-	-	-
gene9940	M419DRAFT_125562	2.31801	4.25486e-51	hypothetical protein	-	-	-	-
gene2761	M419DRAFT_128263	2.29797	5.18235e-51	hypothetical protein	-	-	-	-
gene9595	M419DRAFT_92431	1.66647	7.94026e-51	DUF1688-domain-containing protein	-	-	-	-
gene6009	M419DRAFT_100875	2.28195	2.77912e-50	amino-acid permease inda1	GO:0006865:amino acid transport;	GO:0016021:integral component of membrane;	GO:0022857:transmembrane transporter activity;	K16261
gene694	M419DRAFT_121678	1.85052	4.36514e-50	L-xylulose reductase	GO:0006006:glucose metabolic process;GO:0019594:mannitol metabolic process;GO:0051289:protein homotetramerization;GO:0005997:xylulose metabolic process;	-	GO:0050038:L-xylulose reductase (NADP+) activity;GO:0050085:mannitol 2-dehydrogenase (NADP+) activity;GO:0050661:NADP binding;	K17742
gene3726	M419DRAFT_76722	2.60689	4.95689e-50	hypothetical protein	-	-	-	-
gene7031	M419DRAFT_25959	1.50465	5.70924e-50	hypothetical protein	GO:0009231:riboflavin biosynthetic process;	GO:0005737:cytoplasm;GO:0005634:nucleus;	GO:0005525:GTP binding;GO:0003935:GTP cyclohydrolase II activity;GO:0046872:metal ion binding;	-
gene2870	M419DRAFT_136493	-1.66246	1.02152e-49	stress response element binding protein	-	GO:0005634:nucleus;	GO:0003677:DNA binding;GO:0046872:metal ion binding;	-
gene3367	M419DRAFT_75795	-1.55805	1.19e-49	NAD(P)-binding protein	-	-	-	-
gene2454	M419DRAFT_127981	-3.65538	1.35909e-49	NAD-binding Rossmann fold oxidoreductase	-	-	-	-
gene6591	M419DRAFT_84917	1.88938	3.93371e-49	indoleamine 2%2C3-dioxygenase	-	-	-	K00463
gene4231	M419DRAFT_129671	-1.66438	5.59411e-49	hypothetical protein	-	-	-	-
gene4888	M419DRAFT_80066	1.57346	9.1109e-49	Thiamin diphosphate-binding protein	-	-	-	-
gene7867	M419DRAFT_133145	2.19503	3.44699e-48	hypothetical protein	-	-	-	-
gene4386	M419DRAFT_110431	1.88416	3.92298e-48	aspartyl-tRNA synthetase	-	-	-	K01876
gene1036	M419DRAFT_126604	1.69831	4.10178e-48	alpha/beta hydrolase fold family protein	-	-	-	-
gene4377	M419DRAFT_129814	-1.54692	4.45127e-48	ribonuclease Trv%2C RNase Trv	-	-	GO:0016829:lyase activity;GO:0033897:ribonuclease T2 activity;GO:0003723:RNA binding;	K01166
gene2004	M419DRAFT_73724	1.79413	5.50751e-48	P-loop containing nucleoside triphosphate hydrolase protein	GO:0042026:protein refolding;GO:0043335:protein unfolding;	GO:0005759:mitochondrial matrix;	GO:0005524:ATP binding;GO:0016887:ATPase activity;GO:0051082:unfolded protein binding;	K03695
gene9866	M419DRAFT_93138	1.93274	6.51459e-48	hypothetical protein	-	-	-	-
gene377	M419DRAFT_94189	2.22985	7.18721e-48	serin endopeptidase	-	-	-	K01312
gene1028	M419DRAFT_135691	1.48918	1.75237e-47	hypothetical protein	-	-	-	-
gene7414	M419DRAFT_138519	-1.73142	2.12928e-47	general substrate transporter	-	-	-	-
gene3419	M419DRAFT_24449	4.42139	2.51348e-47	serin endopeptidase	-	GO:0005576:extracellular region;	GO:0004252:serine-type endopeptidase activity;	-
gene5601	M419DRAFT_82061	-1.4501	2.58843e-47	family 2 glycosyltransferase	-	-	-	-
gene5293	M419DRAFT_81888	-1.59988	2.96207e-47	pentatricopeptide repeat protein	-	-	-	-
gene9310	M419DRAFT_91667	-4.9652	2.96845e-47	exopolygalacturonase	GO:0071555:cell wall organization;GO:0045490:pectin catabolic process;	GO:0005576:extracellular region;	GO:0047911:galacturan 1,4-alpha-galacturonidase activity;GO:0004650:polygalacturonase activity;	K01213
gene5725	M419DRAFT_82415	1.52294	7.31291e-47	malate synthase	GO:0006097:glyoxylate cycle;GO:0006099:tricarboxylic acid cycle;	GO:0005737:cytoplasm;GO:0009514:glyoxysome;GO:0005782:peroxisomal matrix;	GO:0004474:malate synthase activity;	K01638
gene3368	M419DRAFT_109243	-1.70182	1.16502e-46	general substrate transporter	-	-	-	-
gene7782	M419DRAFT_43217	-1.4637	1.34471e-46	Mpp10 protein	-	-	-	K14559
gene4486	M419DRAFT_129918	-1.56906	2.14648e-46	U3 small nucleolar RNA associated protein	GO:0000462:maturation of SSU-rRNA from tricistronic rRNA transcript (SSU-rRNA, 5.8S rRNA, LSU-rRNA);GO:0006364:rRNA processing;	GO:0080008:Cul4-RING E3 ubiquitin ligase complex;GO:0005737:cytoplasm;GO:0072686:mitotic spindle;GO:0005730:nucleolus;GO:0005634:nucleus;GO:0032040:small-subunit processome;	GO:0030515:snoRNA binding;	K11806
gene4701	M419DRAFT_99242	2.23051	3.09548e-46	acetate kinase	GO:0006085:acetyl-CoA biosynthetic process;GO:0006082:organic acid metabolic process;	-	GO:0008776:acetate kinase activity;GO:0005524:ATP binding;GO:0000287:magnesium ion binding;	-
gene2943	M419DRAFT_7110	-1.43925	7.46753e-46	RNA polymerase I-specific transcription initiation factor RRN3	-	-	-	K15216
gene1645	M419DRAFT_95790	-1.58346	8.63646e-46	DUF1295 domain-containing protein	-	-	-	-
gene4810	M419DRAFT_123417	1.58022	9.34547e-46	hypothetical protein	-	-	-	-
gene1892	M419DRAFT_96123	-1.44732	1.08676e-45	hydroxymethylglutaryl-CoA synthase	GO:0006084:acetyl-CoA metabolic process;GO:0006696:ergosterol biosynthetic process;GO:0010142:farnesyl diphosphate biosynthetic process, mevalonate pathway;	GO:0005829:cytosol;GO:0005783:endoplasmic reticulum;GO:0005634:nucleus;	GO:0004421:hydroxymethylglutaryl-CoA synthase activity;	K01641
gene8293	M419DRAFT_138878	-1.4175	1.78433e-45	MFS general substrate transporter	-	-	-	-
gene4383	M419DRAFT_98803	1.85614	2.14788e-45	putative phospholipase PldA	GO:0031321:ascospore-type prospore assembly;GO:0000753:cell morphogenesis involved in conjugation with cellular fusion;GO:0048870:cell motility;GO:0006887:exocytosis;GO:0048017:inositol lipid-mediated signaling;GO:0016042:lipid catabolic process;GO:0006654:phosphatidic acid biosynthetic process;GO:0006644:phospholipid metabolic process;	GO:0005768:endosome;GO:0005634:nucleus;GO:0005628:prospore membrane;	GO:0070290:N-acylphosphatidylethanolamine-specific phospholipase D activity;GO:0032266:phosphatidylinositol-3-phosphate binding;GO:0004630:phospholipase D activity;	K01115
gene7533	M419DRAFT_132831	2.71536	2.36003e-45	phosphatidylserine decarboxylase family protein	-	-	-	K01613
gene7578	M419DRAFT_138585	1.41374	2.66845e-45	ornithine aminotransferase	GO:0019544:arginine catabolic process to glutamate;GO:0010121:arginine catabolic process to proline via ornithine;GO:0055129:L-proline biosynthetic process;	GO:0005737:cytoplasm;	GO:0004587:ornithine-oxo-acid transaminase activity;GO:0030170:pyridoxal phosphate binding;	K00819
gene4690	M419DRAFT_99227	1.50502	2.80728e-45	PLP-dependent transferase	-	-	-	K00838
gene5778	M419DRAFT_100583	-1.92146	3.52734e-45	concanavalin A-like lectin/glucanase	-	-	-	-
gene7826	M419DRAFT_26276	3.23309	8.22596e-45	platelet-activating factor acetylhydrolase	-	-	-	K01062
gene1558	M419DRAFT_127115	-1.51705	1.24021e-44	beta-glucosidase	GO:0030245:cellulose catabolic process;	-	GO:0080079:cellobiose glucosidase activity;	K01188
gene3112	M419DRAFT_43365	2.44766	1.85932e-44	UDP-Glycosyltransferase/glycogen phosphorylase	-	-	-	-
gene5343	M419DRAFT_81966	-1.9462	2.16694e-44	hypothetical protein	-	-	-	-
gene4794	M419DRAFT_45579	4.42293	2.96379e-44	MFS general substrate transporter	-	-	-	-
gene1427	M419DRAFT_23689	1.4899	1.15249e-43	Six-hairpin glycosidase	-	-	-	-
gene5139	M419DRAFT_99737	-2.05442	1.47701e-43	hypothetical protein	-	-	-	-
gene2639	M419DRAFT_74283	-1.68201	1.65829e-43	DUF829-domain-containing protein	-	-	-	-
gene861	M419DRAFT_23453	-1.67686	2.38286e-43	sulfatase	-	-	-	K15130
gene1756	M419DRAFT_95954	-1.38825	2.90783e-43	hypothetical protein	-	-	-	-
gene9513	M419DRAFT_39605	1.87449	4.45376e-43	acyl-CoA N-acyltransferase	-	-	-	-
gene2337	M419DRAFT_33526	3.41003	7.40443e-43	hypothetical protein	-	-	-	-
gene3092	M419DRAFT_140763	-1.49349	8.93101e-43	hypothetical protein	-	-	-	-
gene6452	M419DRAFT_25743	-1.4459	9.87184e-43	hypothetical protein	-	-	-	K14786
gene4115	M419DRAFT_77521	-2.07169	2.64625e-42	family 43 glycoside hydrolase	-	-	-	K01198
gene2648	M419DRAFT_128163	2.13796	2.82716e-42	hypothetical protein	-	-	-	-
gene3084	M419DRAFT_97308	-1.36503	4.66874e-42	FAD/NAD(P)-binding domain-containing protein	-	-	-	-
gene2735	M419DRAFT_96941	-3.8666	4.76358e-42	hypothetical protein	-	-	-	-
gene5211	M419DRAFT_130611	2.03363	5.47975e-42	NAD(P)-binding protein	-	-	-	-
gene2725	M419DRAFT_24201	1.93419	8.07493e-42	hypothetical protein	-	-	-	-
gene47	M419DRAFT_93755	-2.69319	8.59287e-42	NADP-specific glutamate dehydrogenase	GO:0006520:cellular amino acid metabolic process;	-	GO:0004354:glutamate dehydrogenase (NADP+) activity;	K00262
gene7949	M419DRAFT_38294	-1.38952	1.05544e-41	cytochrome P450	-	-	-	-
gene7054	M419DRAFT_86187	-1.40911	1.08869e-41	zinc carboxypeptidase	GO:0071555:cell wall organization;GO:0006508:proteolysis;	GO:0005615:extracellular space;GO:0005773:vacuole;	GO:0004181:metallocarboxypeptidase activity;GO:0008270:zinc ion binding;	K08783
gene9512	M419DRAFT_12952	2.06002	1.82142e-41	hypothetical protein	-	-	-	K00627
gene1542	M419DRAFT_72207	1.5098	1.99307e-41	enoyl-CoA hydratase	GO:0006635:fatty acid beta-oxidation;	GO:0005759:mitochondrial matrix;GO:0005739:mitochondrion;	GO:0004300:enoyl-CoA hydratase activity;	K07511
gene1490	M419DRAFT_95552	1.42665	1.99491e-41	hypothetical protein	-	-	-	-
gene6507	M419DRAFT_113118	-1.99379	2.00029e-41	hypothetical protein	-	-	-	-
gene7163	M419DRAFT_138416	1.39982	8.07664e-41	5'-nucleotidase precursor	-	-	-	-
gene832	M419DRAFT_135602	-1.57574	1.13669e-40	hypothetical protein	-	-	-	-
gene7680	M419DRAFT_87378	-1.80543	1.30218e-40	cytochrome P450 alkane hydroxylase	-	-	-	-
gene8757	M419DRAFT_90417	-3.12322	2.56467e-40	myb superfamily protein	-	GO:0005634:nucleus;	GO:0003677:DNA binding;	K09425
gene7776	M419DRAFT_87338	-1.7089	2.73696e-40	fucose permease	-	-	-	-
gene1966	M419DRAFT_127520	-1.37056	3.01321e-40	hypothetical protein	-	-	-	-
gene8448	M419DRAFT_120683	1.93449	5.93624e-40	hypothetical protein	-	-	-	-
gene5185	M419DRAFT_137502	-1.61809	7.66836e-40	hypothetical protein	-	-	-	-
gene3079	M419DRAFT_24323	-1.31618	7.85387e-40	hypothetical protein	-	-	-	-
gene8420	M419DRAFT_103596	1.31275	1.12883e-39	glutaminase GtaA	-	GO:0005576:extracellular region;	GO:0004359:glutaminase activity;	-
gene1187	M419DRAFT_126745	-2.53806	1.21164e-39	hypothetical protein	-	-	-	-
gene3896	M419DRAFT_34848	-1.38424	1.62063e-39	TRAUB-domain-containing protein	-	GO:0005730:nucleolus;	-	K14782
gene594	M419DRAFT_4998	-1.59582	1.76365e-39	hypothetical protein	-	-	-	-
gene8580	M419DRAFT_103773	1.30354	2.35845e-39	PLP-dependent transferase	GO:0052699:ergothioneine biosynthetic process;	GO:0005737:cytoplasm;GO:0005634:nucleus;	GO:0016829:lyase activity;	-
gene9422	M419DRAFT_104679	-1.28544	3.56432e-39	RNA-binding domain-containing protein	-	-	-	K14573
gene7399	M419DRAFT_132696	1.35311	4.70699e-39	isocitrate lyase	GO:0019629:propionate catabolic process, 2-methylcitrate cycle;	GO:0005759:mitochondrial matrix;	GO:0004451:isocitrate lyase activity;GO:0046421:methylisocitrate lyase activity;	K01637
gene8098	M419DRAFT_124785	1.34508	5.47014e-39	UPF0057-domain-containing protein	-	-	-	-
gene3950	M419DRAFT_98215	3.27466	8.22621e-39	hypothetical protein	-	-	-	-
gene5305	M419DRAFT_81479	-1.31111	9.49378e-39	putative small nucleolar ribonucleo protein complex subunit Utp15	-	-	-	-
gene900	M419DRAFT_46278	-1.27863	1.09065e-38	hypothetical protein	-	-	-	-
gene9023	M419DRAFT_90778	1.55012	1.10244e-38	phosphatases II	-	-	-	-
gene9363	M419DRAFT_116206	1.78896	1.11821e-38	FAD/NAD(P)-binding domain-containing protein	-	-	-	-
gene5212	M419DRAFT_80461	1.38064	1.61767e-38	membrane zinc transporter	-	-	-	K14709
gene6101	M419DRAFT_51374	1.66798	1.67417e-38	HAD-superfamily hydrolase	-	-	-	-
gene3055	M419DRAFT_97298	-1.58326	3.46225e-38	hypothetical protein	-	-	-	-
gene8915	M419DRAFT_90447	2.73379	3.76757e-38	hypothetical protein	-	-	-	-
gene2030	M419DRAFT_107912	-1.8667	5.08831e-38	hypothetical protein	-	-	-	-
gene8399	M419DRAFT_26481	-1.41102	1.61295e-37	protein MSF1	-	-	-	-
gene8390	M419DRAFT_26479	3.84316	1.88334e-37	NAD(P)-binding protein	-	-	-	-
gene9534	M419DRAFT_92240	1.92454	2.21212e-37	MIP family channel protein	-	-	-	K03441
gene3336	M419DRAFT_109205	1.29005	2.31196e-37	2-methylcitrate dehydratase	GO:0019629:propionate catabolic process, 2-methylcitrate cycle;GO:0019679:propionate metabolic process, methylcitrate cycle;	GO:0005739:mitochondrion;	GO:0051537:2 iron, 2 sulfur cluster binding;GO:0047547:2-methylcitrate dehydratase activity;	K01720
gene2736	M419DRAFT_24205	-3.35723	3.22718e-37	integral membrane protein	-	-	-	-
gene1947	M419DRAFT_127502	-1.41026	3.75347e-37	hypothetical protein	GO:0006364:rRNA processing;	GO:0005730:nucleolus;	GO:0003676:nucleic acid binding;	K11135
gene5456	M419DRAFT_100163	-1.37003	3.85767e-37	hypothetical protein	-	-	-	-
gene9267	M419DRAFT_104503	1.62962	5.56627e-37	alcohol oxidase	-	-	-	-
gene9025	M419DRAFT_125191	1.2726	1.43449e-36	hypothetical protein	GO:0051028:mRNA transport;GO:0015031:protein transport;	GO:0016021:integral component of membrane;GO:0031965:nuclear membrane;GO:0005643:nuclear pore;	-	-
gene825	M419DRAFT_139920	-1.40115	1.84346e-36	bola-like protein	GO:0044572:[4Fe-4S] cluster assembly;	GO:0005759:mitochondrial matrix;	-	K05527
gene2807	M419DRAFT_136452	-1.65058	4.98645e-36	hypothetical protein	-	-	-	-
gene5909	M419DRAFT_131271	1.31854	5.46843e-36	P-loop containing nucleoside triphosphate hydrolase protein	-	-	-	-
gene5412	M419DRAFT_81414	1.70945	8.22405e-36	ankyrin	-	-	-	-
gene9467	M419DRAFT_116350	-1.34664	1.09042e-35	MFS general substrate transporter	-	-	-	-
gene2566	M419DRAFT_128094	-2.76502	1.19968e-35	hypothetical protein	-	-	-	-
gene4912	M419DRAFT_111105	1.51062	1.30374e-35	FAD/NAD(P)-binding domain-containing protein	-	-	-	-
gene5255	M419DRAFT_130653	2.16741	2.82003e-35	hypothetical protein	-	-	-	-
gene9087	M419DRAFT_134325	1.30199	2.99642e-35	hypothetical protein	-	-	-	-
gene2057	M419DRAFT_33297	-1.63991	3.02439e-35	hypothetical protein	-	-	-	-
gene4521	M419DRAFT_79168	-1.30755	3.39515e-35	O-acetylhomoserine-lyase	GO:0019344:cysteine biosynthetic process;GO:0006534:cysteine metabolic process;	-	GO:0003961:O-acetylhomoserine aminocarboxypropyltransferase activity;GO:0030170:pyridoxal phosphate binding;	K17069
gene6397	M419DRAFT_84465	-1.22872	4.67214e-35	GPI2-domain-containing protein	-	-	-	K03859
gene4385	M419DRAFT_137130	1.80261	4.9559e-35	putative lipase	-	-	-	-
gene4863	M419DRAFT_25063	-1.6725	5.40374e-35	putative MFS transporter	-	-	-	-
gene8361	M419DRAFT_103515	-1.51633	5.91376e-35	cellulose signaling associated protein envoy	-	-	-	-
gene3636	M419DRAFT_77284	-1.28436	9.84918e-35	UV-endonuclease UvdE	GO:0043504:mitochondrial DNA repair;GO:0006289:nucleotide-excision repair;GO:0009411:response to UV;	GO:0005739:mitochondrion;GO:0005634:nucleus;	GO:0004519:endonuclease activity;	K13281
gene8035	M419DRAFT_142712	-1.42287	1.0888e-34	hypothetical protein	-	-	-	-
gene9544	M419DRAFT_125376	1.81603	1.10051e-34	hypothetical protein	-	-	-	-
gene6431	M419DRAFT_131776	1.39687	1.10084e-34	putative ubiquitin carboxyl-terminal hydrolase	-	-	-	K05609
gene7628	M419DRAFT_87210	-1.3214	1.13471e-34	putative sugar 1%2C4-lactone oxidase	GO:0034599:cellular response to oxidative stress;GO:0070485:dehydro-D-arabinono-1,4-lactone biosynthetic process;	GO:0031307:integral component of mitochondrial outer membrane;	GO:0003885:D-arabinono-1,4-lactone oxidase activity;GO:0071949:FAD binding;	K00107
gene3694	M419DRAFT_109567	1.27655	1.18514e-34	putative beta-glucosidase 1 precursor	GO:0030245:cellulose catabolic process;GO:0009251:glucan catabolic process;	GO:0005576:extracellular region;	GO:0008422:beta-glucosidase activity;	-
gene9507	M419DRAFT_104799	1.29786	1.24853e-34	putative flavin-binding monooxygenase	-	-	-	-
gene6647	M419DRAFT_119933	-1.32664	1.51551e-34	hypothetical protein	-	-	-	-
gene4823	M419DRAFT_25052	1.25105	1.74329e-34	isocitrate lyase and phosphorylmutase	GO:0006097:glyoxylate cycle;GO:0006099:tricarboxylic acid cycle;	GO:0009514:glyoxysome;	GO:0004451:isocitrate lyase activity;GO:0046872:metal ion binding;GO:0046421:methylisocitrate lyase activity;	K01637
gene1075	M419DRAFT_121886	1.47287	1.87067e-34	hypothetical protein	-	-	-	-
gene7917	M419DRAFT_120407	-1.46988	2.28063e-34	hypothetical protein	-	-	-	-
gene8811	M419DRAFT_104068	-1.36615	2.69974e-34	ATP-dependent RNA helicase	GO:0006397:mRNA processing;GO:0008380:RNA splicing;	GO:0005759:mitochondrial matrix;	GO:0005524:ATP binding;GO:0004386:helicase activity;GO:0003723:RNA binding;	K17679
gene2458	M419DRAFT_72410	2.59133	3.06015e-34	GABA permease	-	-	-	-
gene6789	M419DRAFT_132121	2.66432	3.69202e-34	hypothetical protein	-	-	-	-
gene9070	M419DRAFT_143081	1.19829	8.48904e-34	chalcone isomerase	-	-	-	-
gene807	M419DRAFT_70202	1.49805	1.01841e-33	hypothetical protein	-	-	-	-
gene875	M419DRAFT_94809	-1.42143	1.2268e-33	NAD(P)H-dependent D-xylose reductase xyl1	GO:0042843:D-xylose catabolic process;GO:0019569:L-arabinose catabolic process to xylulose 5-phosphate;	-	GO:0016491:oxidoreductase activity;	K17743
gene1032	M419DRAFT_67847	1.59735	1.41404e-33	putative fungal-specific transcription factor	-	-	-	-
gene2320	M419DRAFT_6566	1.20245	2.28077e-33	hypothetical protein	-	-	-	-
gene7774	M419DRAFT_38144	-3.65646	3.34784e-33	hypothetical protein	-	-	-	-
gene522	M419DRAFT_31971	-1.17416	3.5877e-33	NADP:D-xylose dehydrogenase	-	-	GO:0047837:D-xylose 1-dehydrogenase (NADP+) activity;	-
gene2815	M419DRAFT_136459	1.17369	4.01817e-33	sucrose transporter	-	-	-	K15378
gene4133	M419DRAFT_141126	1.50062	4.47207e-33	UDP-Glycosyltransferase/glycogen phosphorylase	-	-	-	-
gene502	M419DRAFT_68617	1.30775	4.70757e-33	hypothetical protein	-	-	-	-
gene3513	M419DRAFT_50952	-1.57702	6.51897e-33	hypothetical protein	-	-	-	-
gene6787	M419DRAFT_113461	1.53635	6.97343e-33	hypothetical protein	-	-	-	-
gene1513	M419DRAFT_140198	-1.4595	7.43755e-33	putative ATP-dependent RNA helicase DBP7	GO:0006364:rRNA processing;	GO:0005730:nucleolus;	GO:0005524:ATP binding;GO:0004386:helicase activity;GO:0003723:RNA binding;	K14806
gene1168	M419DRAFT_5514	-1.17941	7.98177e-33	putative 60S ribosomal biogenesis protein Nop53	-	-	-	K14840
gene6963	M419DRAFT_120040	-1.61822	9.63397e-33	hypothetical protein	-	-	-	-
gene7412	M419DRAFT_102495	1.38715	1.12397e-32	acetamidase	-	-	-	-
gene3429	M419DRAFT_76361	-3.72053	1.47638e-32	TfdA family taurine catabolism dioxygenase TauD	-	-	-	-
gene3836	M419DRAFT_7882	1.42367	1.61272e-32	heme oxygenase-like protein	-	-	-	-
gene178	M419DRAFT_31668	1.18286	1.77862e-32	methylmalonate semialdehyde dehydrogenase	GO:0019859:thymine metabolic process;GO:0006573:valine metabolic process;	GO:0005739:mitochondrion;	GO:0018478:malonate-semialdehyde dehydrogenase (acetylating) activity;GO:0004491:methylmalonate-semialdehyde dehydrogenase (acylating) activity;	K00140
gene8321	M419DRAFT_26444	1.56346	1.91308e-32	hypothetical protein	-	-	-	-
gene2429	M419DRAFT_108308	-1.31264	2.04059e-32	delta12 fatty acid desaturase	GO:0006633:fatty acid biosynthetic process;GO:0006631:fatty acid metabolic process;	GO:0005783:endoplasmic reticulum;GO:0016021:integral component of membrane;GO:0031090:organelle membrane;	GO:0004497:monooxygenase activity;GO:0042389:omega-3 fatty acid desaturase activity;GO:0016491:oxidoreductase activity;GO:0050183:phosphatidylcholine 12-monooxygenase activity;	K10256
gene5644	M419DRAFT_112038	-1.3139	2.08368e-32	pescadillo	GO:0000466:maturation of 5.8S rRNA from tricistronic rRNA transcript (SSU-rRNA, 5.8S rRNA, LSU-rRNA);GO:0000463:maturation of LSU-rRNA from tricistronic rRNA transcript (SSU-rRNA, 5.8S rRNA, LSU-rRNA);	GO:0005654:nucleoplasm;GO:0070545:PeBoW complex;GO:0030687:preribosome, large subunit precursor;	GO:0043021:ribonucleoprotein complex binding;	K14843
gene9049	M419DRAFT_91092	2.34934	2.12826e-32	hypothetical protein	-	-	-	-
gene5484	M419DRAFT_100202	1.34821	3.35601e-32	chord-domain-containing protein	GO:0042742:defense response to bacterium;GO:0009816:defense response to bacterium, incompatible interaction;GO:0009817:defense response to fungus, incompatible interaction;GO:0009626:plant-type hypersensitive response;GO:0050821:protein stabilization;GO:0002679:respiratory burst involved in defense response;	-	GO:0051879:Hsp90 protein binding;GO:0008270:zinc ion binding;	-
gene3443	M419DRAFT_136711	-1.31546	4.23317e-32	MFS general substrate transporter	-	-	-	-
gene2162	M419DRAFT_73122	1.35212	6.504e-32	hypothetical protein	-	-	-	-
gene9909	M419DRAFT_93277	2.93356	6.75888e-32	guanyl-specific ribonuclease Th1	-	GO:0005576:extracellular region;	GO:0004521:endoribonuclease activity;GO:0046589:ribonuclease T1 activity;GO:0003723:RNA binding;	-
gene3517	M419DRAFT_77033	-1.32955	6.86531e-32	Formyltetrahydrofolate deformylase	GO:0006189:'de novo' IMP biosynthetic process;GO:0006730:one-carbon metabolic process;	-	GO:0008864:formyltetrahydrofolate deformylase activity;GO:0016742:hydroxymethyl-, formyl- and related transferase activity;	K01433
gene6691	M419DRAFT_25832	1.30386	6.99547e-32	hypothetical protein	-	-	-	K00074
gene3868	M419DRAFT_77090	-1.2989	8.21273e-32	Rrp15p-domain-containing protein	-	-	-	-
gene9639	M419DRAFT_139450	1.1824	9.06231e-32	dicarboxylic amino acid permease	-	-	-	K16261
gene1721	M419DRAFT_33013	-1.62184	1.13157e-31	hypothetical protein	-	-	-	-
gene6147	M419DRAFT_83364	1.27139	1.45806e-31	putative GNAT family N-acetyltransferase	-	-	-	-
gene577	M419DRAFT_126155	1.75103	1.48495e-31	hypothetical protein	-	-	-	-
gene7220	M419DRAFT_26039	1.32233	1.83466e-31	hypothetical protein	-	-	-	-
gene1309	M419DRAFT_135815	3.71733	2.69707e-31	putative endoglucanase	-	-	-	-
gene5188	M419DRAFT_137505	1.52709	2.77914e-31	hypothetical protein	-	-	-	-
gene4042	M419DRAFT_98324	-1.273	2.93584e-31	hypothetical protein	-	-	-	K14557
gene1700	M419DRAFT_95873	1.11148	3.94847e-31	hydroxymethylglutaryl-CoA lyase	GO:0008300:isoprenoid catabolic process;GO:0046951:ketone body biosynthetic process;GO:0006552:leucine catabolic process;GO:0006629:lipid metabolic process;GO:0046247:terpene catabolic process;	-	GO:0047445:3-hydroxy-3-isohexenylglutaryl-CoA lyase activity;GO:0004419:hydroxymethylglutaryl-CoA lyase activity;GO:0046872:metal ion binding;	K01640
gene2392	M419DRAFT_96652	1.17181	4.31529e-31	acyl-CoA dehydrogenase mitochondrial precursor	GO:0009083:branched-chain amino acid catabolic process;GO:0006631:fatty acid metabolic process;	GO:0005759:mitochondrial matrix;GO:0005739:mitochondrion;	GO:0003995:acyl-CoA dehydrogenase activity;GO:0050660:flavin adenine dinucleotide binding;	K00257
gene2931	M419DRAFT_97200	-1.53022	5.85346e-31	homeobox-domain-containing protein	-	-	-	-
gene1615	M419DRAFT_95750	-1.5358	6.87052e-31	hypothetical protein	-	-	-	-
gene7241	M419DRAFT_120145	-1.24599	6.94865e-31	hypothetical protein	-	-	-	-
gene8966	M419DRAFT_125138	-3.67026	7.83716e-31	hypothetical protein	-	-	-	-
gene6952	M419DRAFT_85304	-1.23931	8.12004e-31	hypothetical protein	-	-	-	-
gene4880	M419DRAFT_123443	-1.72922	8.31843e-31	hypothetical protein	-	-	-	-
gene4175	M419DRAFT_98455	-1.34058	8.9481e-31	hypothetical protein	-	-	-	-
gene6442	M419DRAFT_10241	1.67343	1.0108e-30	cortical patch protein	-	-	-	-
gene6882	M419DRAFT_85693	-1.83108	1.43935e-30	hypothetical protein	-	-	-	-
gene5850	M419DRAFT_141867	-1.1577	1.56077e-30	Choline/ethanolaminephosphotransferase	-	-	-	K00993
gene8724	M419DRAFT_103955	1.45033	2.05672e-30	hypothetical protein	-	-	-	-
gene2677	M419DRAFT_128189	-1.36089	2.33752e-30	thioredoxin-like protein	-	-	-	-
gene6008	M419DRAFT_100873	1.73702	2.40038e-30	aldolase	-	-	-	K01624
gene5619	M419DRAFT_119450	-1.23553	2.46873e-30	hypothetical protein	-	-	-	-
gene7441	M419DRAFT_86286	2.56275	2.81076e-30	carboxypeptidase S	-	-	-	K01293
gene2371	M419DRAFT_108243	1.20978	3.50474e-30	hypothetical protein	-	-	-	-
gene1086	M419DRAFT_140023	-1.18182	6.9332e-30	FAD/NAD(P)-binding domain-containing protein	-	-	-	-
gene6567	M419DRAFT_131902	-3.01136	9.17764e-30	hypothetical protein	GO:0015945:methanol metabolic process;	GO:0005777:peroxisome;	GO:0047896:formaldehyde transketolase activity;GO:0046872:metal ion binding;	K17100
gene4582	M419DRAFT_35445	-1.29233	1.10485e-29	SDA1-domain-containing protein	GO:0030036:actin cytoskeleton organization;GO:0042273:ribosomal large subunit biogenesis;GO:0000055:ribosomal large subunit export from nucleus;	GO:0005730:nucleolus;	-	K14856
gene3690	M419DRAFT_97943	-1.12571	1.28746e-29	ornithine decarboxylase	GO:0033387:putrescine biosynthetic process from ornithine;	GO:0005737:cytoplasm;	GO:0004586:ornithine decarboxylase activity;	K01581
gene9143	M419DRAFT_139245	2.09929	1.44415e-29	WLM-domain-containing protein	GO:0006974:cellular response to DNA damage stimulus;GO:0016925:protein sumoylation;	GO:0005829:cytosol;GO:0005634:nucleus;	GO:0008237:metallopeptidase activity;GO:0070628:proteasome binding;GO:0008270:zinc ion binding;	-
gene7221	M419DRAFT_85720	1.34657	1.58412e-29	kinesin related protein 1	-	-	-	K10405
gene1722	M419DRAFT_127281	-1.54059	1.59151e-29	WD domain-containing protein	GO:0006364:rRNA processing;	GO:0005829:cytosol;GO:0005730:nucleolus;GO:0005634:nucleus;	-	K14791
gene80	M419DRAFT_31583	-1.10934	2.02164e-29	hypothetical protein	-	-	-	K02331
gene7531	M419DRAFT_102621	1.40863	2.53592e-29	hypothetical protein	-	-	-	-
gene8480	M419DRAFT_51868	2.47044	3.40591e-29	hypothetical protein	-	-	-	-
gene6213	M419DRAFT_25640	-1.19516	4.31144e-29	elongation factor 3	GO:0016973:poly(A)+ mRNA export from nucleus;GO:0042274:ribosomal small subunit biogenesis;	GO:0005737:cytoplasm;GO:0005739:mitochondrion;GO:0005634:nucleus;GO:0005844:polysome;	GO:0005524:ATP binding;GO:0016887:ATPase activity;GO:0003729:mRNA binding;	K03235
gene7001	M419DRAFT_138334	-1.91751	4.62225e-29	sulfate permease II	-	-	-	K14708
gene6621	M419DRAFT_84543	-1.44742	5.58452e-29	SIS domain-containing protein	-	-	-	-
gene9717	M419DRAFT_125460	1.62129	6.1431e-29	hypothetical protein	-	-	-	-
gene3889	M419DRAFT_7933	1.40635	6.62563e-29	hypothetical protein	-	-	-	-
gene4177	M419DRAFT_8189	1.78064	7.18118e-29	hypothetical protein	-	-	-	-
gene4066	M419DRAFT_98341	1.16363	1.12217e-28	hypothetical protein	-	-	-	-
gene3365	M419DRAFT_24431	-1.12434	1.14838e-28	sulfate adenylyltransferase	GO:0019344:cysteine biosynthetic process;GO:0070814:hydrogen sulfide biosynthetic process;GO:0009086:methionine biosynthetic process;GO:0000103:sulfate assimilation;	GO:0005737:cytoplasm;	GO:0004020:adenylylsulfate kinase activity;GO:0005524:ATP binding;GO:0004781:sulfate adenylyltransferase (ATP) activity;	K00958
gene4472	M419DRAFT_78863	-1.24345	1.26231e-28	hypothetical protein	-	-	-	-
gene6662	M419DRAFT_113268	-1.35193	1.29606e-28	hypothetical protein	-	-	-	K14817
gene7569	M419DRAFT_11249	-1.19136	1.38724e-28	Sas10/Utp3 family protein	-	-	-	K14767
gene4408	M419DRAFT_141272	1.07015	1.40265e-28	C2H2 type zinc finger-containing protein	-	-	-	-
gene9352	M419DRAFT_104576	-1.17365	1.51474e-28	acetyl-CoA synthetase-like protein	-	-	-	-
gene4442	M419DRAFT_24878	1.10384	1.73349e-28	aldehyde dehydrogenase	-	GO:0005737:cytoplasm;	GO:0004029:aldehyde dehydrogenase (NAD) activity;GO:0043878:glyceraldehyde-3-phosphate dehydrogenase (NAD+) (non-phosphorylating) activity;	K00128
gene4812	M419DRAFT_25045	1.09601	1.80942e-28	BAR-domain-containing protein	GO:0051666:actin cortical patch localization;GO:0006897:endocytosis;GO:0036180:filamentous growth of a population of unicellular organisms in response to biotic stimulus;GO:0031505:fungal-type cell wall organization;GO:0030448:hyphal growth;GO:0009405:pathogenesis;GO:0097320:membrane tubulation;	GO:0030479:actin cortical patch;GO:0005937:mating projection;GO:0043332:mating projection tip;GO:0031097:medial cortex;GO:1990528:Rvs161p-Rvs167p complex;	GO:0008092:cytoskeletal protein binding;	K12562
gene5678	M419DRAFT_52726	-1.47243	1.92599e-28	hypothetical protein	-	-	-	K14796
gene7568	M419DRAFT_102657	1.12801	2.06805e-28	hypothetical protein	-	-	-	K05012
gene6264	M419DRAFT_142047	-1.59806	2.08312e-28	hypothetical protein	-	-	-	-
gene5700	M419DRAFT_100485	1.62793	2.14299e-28	NAD(P)-binding protein	-	-	-	-
gene6254	M419DRAFT_112810	1.13644	2.61127e-28	NAD(P)-binding protein	-	-	-	-
gene7514	M419DRAFT_124498	1.2672	2.76212e-28	hypothetical protein	-	-	-	-
gene7939	M419DRAFT_26328	-1.07783	2.82961e-28	Aldo/keto reductase	-	-	-	K15303
gene4996	M419DRAFT_25104	1.13793	3.03916e-28	pectin lyase-like protein	GO:0008152:metabolic process;	GO:0005576:extracellular region;	GO:0042973:glucan endo-1,3-beta-D-glucosidase activity;	-
gene1463	M419DRAFT_70688	1.81422	3.0699e-28	Caleosin-domain-containing protein	-	-	-	-
gene4395	M419DRAFT_98825	1.10265	3.33789e-28	electron transfer flavo protein beta-subunit	-	GO:0005759:mitochondrial matrix;	GO:0009055:electron carrier activity;	K03521
gene5146	M419DRAFT_25166	-1.13571	5.17909e-28	ATP-citrate synthase subunit 1	GO:0006085:acetyl-CoA biosynthetic process;GO:0006633:fatty acid biosynthetic process;	GO:0009346:citrate lyase complex;GO:0005829:cytosol;	GO:0005524:ATP binding;GO:0003878:ATP citrate synthase activity;GO:0048037:cofactor binding;GO:0046872:metal ion binding;	K01648
gene4174	M419DRAFT_77989	-1.39126	5.30056e-28	glycoside hydrolase	GO:0030245:cellulose catabolic process;	-	GO:0080079:cellobiose glucosidase activity;	K01188
gene9528	M419DRAFT_26906	1.47688	5.33941e-28	putative MFS multidrug transporter	-	-	-	-
gene2898	M419DRAFT_128394	-1.47051	6.38238e-28	hypothetical protein	GO:0006364:rRNA processing;	GO:0005730:nucleolus;	-	K14822
gene4735	M419DRAFT_99285	1.06864	6.99835e-28	chitobiase precursor	-	-	-	K12373
gene4047	M419DRAFT_78113	1.27786	7.89951e-28	ClpP/crotonase	-	-	-	K05607
gene1004	M419DRAFT_94940	1.31279	8.01087e-28	hypothetical protein	-	-	-	-
gene8953	M419DRAFT_125133	1.87631	9.38785e-28	hypothetical protein	-	-	-	-
gene3426	M419DRAFT_122799	1.99429	1.02468e-27	UDP-Glycosyltransferase/glycogen phosphorylase	GO:0051156:glucose 6-phosphate metabolic process;GO:0006006:glucose metabolic process;GO:0005991:trehalose metabolic process;	-	GO:0033832:alpha,alpha-trehalose phosphorylase (configuration-retaining) activity;	-
gene4260	M419DRAFT_141183	1.26055	1.0724e-27	hypothetical protein	-	-	-	-
gene3436	M419DRAFT_24454	2.38778	1.13666e-27	hypothetical protein	GO:0003333:amino acid transmembrane transport;	GO:0016021:integral component of membrane;	GO:0015171:amino acid transmembrane transporter activity;	-
gene999	M419DRAFT_139985	1.15722	1.50571e-27	Nucleotidylyl transferase	-	-	-	-
gene5870	M419DRAFT_25484	-1.04786	1.54081e-27	farnesyl-diphosphate farnesyltransferase	GO:0006696:ergosterol biosynthetic process;GO:0045338:farnesyl diphosphate metabolic process;GO:0008299:isoprenoid biosynthetic process;	GO:0005789:endoplasmic reticulum membrane;GO:0016021:integral component of membrane;	GO:0004310:farnesyl-diphosphate farnesyltransferase activity;GO:0051996:squalene synthase activity;	K00801
gene8363	M419DRAFT_120647	-1.55748	1.7703e-27	hypothetical protein	-	-	-	-
gene5815	M419DRAFT_137795	-1.30804	2.13803e-27	putative MFS transporter	-	-	-	-
gene9575	M419DRAFT_92448	-1.39647	2.14496e-27	hypothetical protein	-	-	-	-
gene4853	M419DRAFT_111054	-1.10417	2.14896e-27	homocitrate synthase	GO:0019878:lysine biosynthetic process via aminoadipic acid;	GO:0005739:mitochondrion;	GO:0004410:homocitrate synthase activity;	K01655
gene3902	M419DRAFT_141046	1.14791	2.22601e-27	hypothetical protein	-	-	-	-
gene1381	M419DRAFT_5710	1.95225	2.32566e-27	BSP-domain-containing protein	-	-	-	-
gene3128	M419DRAFT_108988	-1.11523	2.99534e-27	sterol 24-C-methyltransferase	GO:0006696:ergosterol biosynthetic process;GO:0016126:sterol biosynthetic process;	GO:0005783:endoplasmic reticulum;	GO:0008757:S-adenosylmethionine-dependent methyltransferase activity;GO:0003838:sterol 24-C-methyltransferase activity;	K00559
gene5348	M419DRAFT_81487	-1.31399	3.14784e-27	S-adenosyl-L-methionine-dependent methyltransferase	-	-	-	-
gene3205	M419DRAFT_136619	1.32307	3.26081e-27	general substrate transporter	-	-	-	-
gene7513	M419DRAFT_120237	1.24489	3.82997e-27	hypothetical protein	-	-	-	-
gene5411	M419DRAFT_61274	1.499	4.3057e-27	ankyrin	-	-	-	-
gene8952	M419DRAFT_104236	1.05846	4.36357e-27	60S ribosomal protein L19	-	-	-	-
gene9321	M419DRAFT_125268	-1.2449	4.8661e-27	hypothetical protein	GO:0030245:cellulose catabolic process;	GO:0005576:extracellular region;	GO:0008422:beta-glucosidase activity;	K05349
gene1493	M419DRAFT_70883	-1.49993	5.44781e-27	hypothetical protein	-	-	-	-
gene7479	M419DRAFT_37895	-1.32187	6.53613e-27	siderophore iron transporter	GO:0055085:transmembrane transport;	GO:0016021:integral component of membrane;	-	-
gene8559	M419DRAFT_133819	1.26975	7.24231e-27	amidase signature enzyme	-	-	-	-
gene480	M419DRAFT_139783	-1.08597	8.09293e-27	orotidine-5'-phosphate decarboxylase	GO:0006207:'de novo' pyrimidine nucleobase biosynthetic process;GO:0044205:'de novo' UMP biosynthetic process;	-	GO:0004590:orotidine-5'-phosphate decarboxylase activity;	K13421
gene5095	M419DRAFT_99681	-1.36206	8.70448e-27	hypothetical protein	-	-	-	-
gene5392	M419DRAFT_63086	-1.18494	8.75806e-27	hypothetical protein	-	-	-	-
gene6281	M419DRAFT_124032	-1.59408	1.06926e-26	hypothetical protein	-	-	-	-
gene1	M419DRAFT_68103	-1.13151	1.20237e-26	hypothetical protein	-	-	-	K03026
gene6583	M419DRAFT_101557	1.15511	1.23292e-26	hypothetical protein	-	-	-	-
gene971	M419DRAFT_135659	1.18931	1.33362e-26	putative patatin family phospholipase	-	-	-	K14674
gene9276	M419DRAFT_12750	-2.40983	1.57126e-26	hypothetical protein	-	-	-	-
gene6074	M419DRAFT_131433	-1.35052	1.70014e-26	WD40 repeat-like protein	GO:0000462:maturation of SSU-rRNA from tricistronic rRNA transcript (SSU-rRNA, 5.8S rRNA, LSU-rRNA);	GO:0005730:nucleolus;GO:0032040:small-subunit processome;	-	K14788
gene1315	M419DRAFT_106945	-1.10247	1.76631e-26	hypothetical protein	-	-	-	-
gene3111	M419DRAFT_47483	1.41162	1.82052e-26	hypothetical protein	GO:0006338:chromatin remodeling;GO:0016573:histone acetylation;GO:0035066:positive regulation of histone acetylation;GO:0006357:regulation of transcription from RNA polymerase II promoter;	GO:0005634:nucleus;GO:0070461:SAGA-type complex;	GO:0003682:chromatin binding;GO:0003677:DNA binding;GO:0003713:transcription coactivator activity;	-
gene4374	M419DRAFT_24838	1.43343	1.97552e-26	Metallo-dependent hydrolase	-	-	-	K01487
gene8455	M419DRAFT_89464	1.08865	3.67357e-26	hypothetical protein	-	-	-	-
gene3625	M419DRAFT_97870	1.31313	4.37341e-26	hypothetical protein	-	-	-	-
gene5878	M419DRAFT_40992	-1.10059	4.55062e-26	GPR/FUN34 family protein	GO:0006068:ethanol catabolic process;GO:0006847:plasma membrane acetate transport;	GO:0016021:integral component of membrane;GO:0005886:plasma membrane;GO:0005774:vacuolar membrane;	GO:0015123:acetate transmembrane transporter activity;	K07034
gene8139	M419DRAFT_88870	1.22472	4.69831e-26	carboxylesterase family protein	-	-	-	-
gene4991	M419DRAFT_137407	1.05824	4.86065e-26	mitochondrial carrier	GO:0015741:fumarate transport;GO:0015744:succinate transport;	GO:0016021:integral component of membrane;GO:0005743:mitochondrial inner membrane;GO:0005739:mitochondrion;	GO:0005469:succinate:fumarate antiporter activity;	K15100
gene5623	M419DRAFT_25382	-1.21126	4.8877e-26	hypothetical protein	-	-	-	-
gene3408	M419DRAFT_7503	2.31518	6.11643e-26	hypothetical protein	GO:0006032:chitin catabolic process;GO:0009405:pathogenesis;GO:0000272:polysaccharide catabolic process;	GO:0005576:extracellular region;	GO:0008061:chitin binding;GO:0004568:chitinase activity;	-
gene2321	M419DRAFT_6567	1.54549	6.7711e-26	alcohol dehydrogenase	-	-	-	-
gene6041	M419DRAFT_112544	1.11402	7.89804e-26	glucosamine-6-phosphate deaminase	GO:0005975:carbohydrate metabolic process;GO:0006091:generation of precursor metabolites and energy;GO:0006043:glucosamine catabolic process;GO:0006046:N-acetylglucosamine catabolic process;GO:0019262:N-acetylneuraminate catabolic process;GO:0006048:UDP-N-acetylglucosamine biosynthetic process;	GO:0005737:cytoplasm;	GO:0004342:glucosamine-6-phosphate deaminase activity;GO:0042802:identical protein binding;	K02564
gene1085	M419DRAFT_95046	-1.78434	8.28421e-26	hypothetical protein	-	-	-	-
gene4083	M419DRAFT_98367	-1.94481	8.42802e-26	hypothetical protein	-	-	-	-
gene9876	M419DRAFT_27041	1.14284	8.69396e-26	delta-1-pyrroline-5-carboxylate dehydrogenase 1	GO:0034198:cellular response to amino acid starvation;GO:0010133:proline catabolic process to glutamate;GO:0006560:proline metabolic process;	GO:0005759:mitochondrial matrix;	GO:0003842:1-pyrroline-5-carboxylate dehydrogenase activity;GO:0016620:oxidoreductase activity, acting on the aldehyde or oxo group of donors, NAD or NADP as acceptor;	K00294
gene3764	M419DRAFT_24571	1.08587	8.98235e-26	lysine decarboxylase-like protein	GO:0009691:cytokinin biosynthetic process;	-	GO:0009824:AMP dimethylallyltransferase activity;GO:0016787:hydrolase activity;	K06966
gene4172	M419DRAFT_77618	-1.73149	9.30737e-26	putative sugar transporter	-	-	-	-
gene6534	M419DRAFT_37103	-1.24767	1.01875e-25	hypothetical protein	-	-	-	-
gene8055	M419DRAFT_88289	1.91519	1.03942e-25	methyl transferase-like protein	-	-	-	-
gene5618	M419DRAFT_100385	-1.04007	1.04824e-25	adenine phosphoribosyltransferase	GO:0006168:adenine salvage;GO:0044209:AMP salvage;GO:0006166:purine ribonucleoside salvage;	GO:0005737:cytoplasm;GO:0005634:nucleus;	GO:0002055:adenine binding;GO:0003999:adenine phosphoribosyltransferase activity;GO:0016208:AMP binding;GO:0046872:metal ion binding;	K00759
gene637	M419DRAFT_69800	-1.56784	1.2931e-25	hypothetical protein	-	-	-	-
gene6185	M419DRAFT_10013	1.79176	1.62288e-25	hypothetical protein	-	-	-	-
gene2763	M419DRAFT_33886	1.91763	1.64823e-25	hypothetical protein	-	-	-	K01183
gene1557	M419DRAFT_70802	1.19172	1.77456e-25	hypothetical protein	-	-	-	-
gene3639	M419DRAFT_140944	1.0296	1.91549e-25	hypothetical protein	-	-	-	K16833
gene8527	M419DRAFT_12090	1.44119	2.13944e-25	hypothetical protein	-	-	-	-
gene4156	M419DRAFT_98436	1.1768	2.20932e-25	hypothetical protein	-	-	-	-
gene5609	M419DRAFT_82104	-1.45692	2.21026e-25	multidrug resistance protein fnx1	-	-	-	-
gene8553	M419DRAFT_103726	1.12272	2.25481e-25	putative endo-1%2C3(4)-beta-glucanase	-	-	-	-
gene6975	M419DRAFT_85532	-1.3407	2.4267e-25	hypothetical protein	-	-	-	-
gene9024	M419DRAFT_125190	1.24955	2.74524e-25	hypothetical protein	-	-	-	-
gene3961	M419DRAFT_123006	1.46552	3.24384e-25	DUF833 domain-containing protein	-	-	-	-
gene2303	M419DRAFT_72966	4.10169	4.18627e-25	rapamycin binding protein FKBP12	GO:0061077:chaperone-mediated protein folding;GO:0000413:protein peptidyl-prolyl isomerization;	GO:0005737:cytoplasm;	GO:0003755:peptidyl-prolyl cis-trans isomerase activity;	-
gene9545	M419DRAFT_139410	1.19737	5.2875e-25	DNase I-like protein	-	-	-	-
gene6219	M419DRAFT_101139	-1.70208	5.30566e-25	DUF1752-domain-containing protein	-	-	-	-
gene8725	M419DRAFT_103958	2.90938	5.73298e-25	Frag1/DRAM/Sfk1 family protein	-	-	-	-
gene1122	M419DRAFT_140038	1.06161	5.78234e-25	electron transfer flavo protein%2C alpha subunit	GO:0033539:fatty acid beta-oxidation using acyl-CoA dehydrogenase;GO:0022904:respiratory electron transport chain;	GO:0005759:mitochondrial matrix;GO:0005739:mitochondrion;	GO:0009055:electron carrier activity;GO:0050660:flavin adenine dinucleotide binding;GO:0016491:oxidoreductase activity;	K03522
gene6823	M419DRAFT_132154	-1.02016	5.80961e-25	BING4CT-domain-containing protein	GO:0030490:maturation of SSU-rRNA;GO:0000462:maturation of SSU-rRNA from tricistronic rRNA transcript (SSU-rRNA, 5.8S rRNA, LSU-rRNA);	GO:0005730:nucleolus;GO:0005732:small nucleolar ribonucleoprotein complex;GO:0032040:small-subunit processome;	GO:0030515:snoRNA binding;	K14768
gene689	M419DRAFT_126263	5.31744	6.19549e-25	hypothetical protein	-	-	-	-
gene5547	M419DRAFT_36259	-1.05883	6.89743e-25	Brix domain-containing protein-like protein	GO:1902626:assembly of large subunit precursor of preribosome;GO:0000463:maturation of LSU-rRNA from tricistronic rRNA transcript (SSU-rRNA, 5.8S rRNA, LSU-rRNA);GO:0000027:ribosomal large subunit assembly;GO:0042273:ribosomal large subunit biogenesis;	GO:0005829:cytosol;GO:0005730:nucleolus;GO:0005634:nucleus;GO:0005732:small nucleolar ribonucleoprotein complex;	GO:0019843:rRNA binding;	K14847
gene9353	M419DRAFT_91864	-1.13938	6.92881e-25	arginine permease	-	-	-	K16261
gene5224	M419DRAFT_35993	1.63156	7.83482e-25	hypothetical protein	-	-	-	-
gene5981	M419DRAFT_82901	-1.0161	7.86483e-25	Utp14-domain-containing protein	-	-	-	K14567
gene6450	M419DRAFT_84457	6.94202	8.6102e-25	hypothetical protein	-	-	-	K05747
gene8567	M419DRAFT_26546	1.04139	9.11467e-25	carbonic anhydrase	GO:0015976:carbon utilization;	GO:0005737:cytoplasm;	GO:0004089:carbonate dehydratase activity;GO:0008270:zinc ion binding;	K01673
gene3369	M419DRAFT_76250	-1.81453	1.01664e-24	hypothetical protein	-	-	-	-
gene9344	M419DRAFT_125272	1.06567	1.44182e-24	hypothetical protein	-	-	-	-
gene5758	M419DRAFT_82375	1.13032	2.66393e-24	hypothetical protein	-	-	-	-
gene7692	M419DRAFT_47193	1.30117	2.80712e-24	hypothetical protein	-	-	-	-
gene3946	M419DRAFT_77576	1.00912	3.0714e-24	hypothetical protein	-	-	-	-
gene7006	M419DRAFT_102011	1.40814	3.16258e-24	Maleylacetoacetate isomerase	GO:0009072:aromatic amino acid family metabolic process;	GO:0005737:cytoplasm;	GO:0004364:glutathione transferase activity;	-
gene7190	M419DRAFT_138427	1.62587	4.82705e-24	hypothetical protein	-	-	-	-
gene5522	M419DRAFT_137666	-1.00652	4.93108e-24	putative cyclin-like protein	-	-	-	-
gene9315	M419DRAFT_91789	5.25665	5.62923e-24	hypothetical protein	-	-	-	-
gene5314	M419DRAFT_130711	2.27605	6.17461e-24	hypothetical protein	-	-	-	-
gene7010	M419DRAFT_67125	-1.25491	6.17952e-24	hypothetical protein	-	-	-	-
gene7422	M419DRAFT_102509	-1.1395	6.51088e-24	sulfatase domain protein	-	-	-	-
gene8603	M419DRAFT_103797	1.0054	6.9053e-24	putative stress response protein	-	-	-	-
gene815	M419DRAFT_139914	1.06177	7.33888e-24	hypothetical protein	-	-	-	K10273
gene2021	M419DRAFT_107903	1.0128	8.40608e-24	hypothetical protein	-	-	-	-
gene8058	M419DRAFT_88239	-2.86137	9.48846e-24	kinesin motor domain-containing protein	-	-	-	-
gene8271	M419DRAFT_88887	-2.40718	1.25387e-23	acetyl xylan esterase	GO:0030245:cellulose catabolic process;GO:0045493:xylan catabolic process;	GO:0005576:extracellular region;	GO:0046555:acetylxylan esterase activity;GO:0030248:cellulose binding;	K05972
gene1430	M419DRAFT_5756	-1.22479	1.30466e-23	hypothetical protein	-	-	-	-
gene2285	M419DRAFT_72373	-3.77803	1.52117e-23	hypothetical protein	-	-	-	-
gene6273	M419DRAFT_131628	-1.08328	1.74127e-23	NAD(P)-binding protein	-	-	-	-
gene0	M419DRAFT_68467	-1.47936	1.79531e-23	hypothetical protein	-	-	-	-
gene6378	M419DRAFT_84535	-1.11803	2.14312e-23	hypothetical protein	-	-	-	-
gene5497	M419DRAFT_123710	-2.21744	2.40564e-23	hypothetical protein	-	-	-	-
gene6396	M419DRAFT_25723	-1.13622	2.78518e-23	hypothetical protein	-	-	-	-
gene4287	M419DRAFT_137069	2.15138	2.84797e-23	hypothetical protein	-	-	-	-
gene4247	M419DRAFT_35147	-1.09728	3.39096e-23	Nrap protein	-	-	-	K14544
gene2706	M419DRAFT_6901	2.8092	3.60673e-23	hypothetical protein	-	-	-	-
gene3116	M419DRAFT_75541	1.32585	3.64766e-23	hypothetical protein	-	-	-	-
gene5627	M419DRAFT_82254	1.2734	4.74579e-23	fungal protein	-	-	-	-
gene1873	M419DRAFT_33138	0.958756	4.77427e-23	putative Fe-containing alcohol dehydrogenase	GO:0006539:glutamate catabolic process via 2-oxoglutarate;	GO:0005739:mitochondrion;	GO:0004022:alcohol dehydrogenase (NAD) activity;GO:0047988:hydroxyacid-oxoacid transhydrogenase activity;GO:0046872:metal ion binding;	K11173
gene3709	M419DRAFT_76757	0.989224	4.93223e-23	sphingomyelin phosphodiesterase	-	-	-	K12350
gene707	M419DRAFT_106167	1.15825	5.45587e-23	proline oxidase PrnD	-	-	-	-
gene7368	M419DRAFT_86627	2.10562	5.71244e-23	ACC deaminase	GO:0009310:amine catabolic process;	-	GO:0008660:1-aminocyclopropane-1-carboxylate deaminase activity;GO:0019148:D-cysteine desulfhydrase activity;GO:0030170:pyridoxal phosphate binding;	K01505
gene8491	M419DRAFT_115285	1.03136	5.85113e-23	branched-chain amino acid aminotransferase II	-	-	-	K00826
gene3843	M419DRAFT_76604	-1.20118	6.5454e-23	MFS general substrate transporter	-	-	-	-
gene2707	M419DRAFT_74552	2.68889	6.67281e-23	hypothetical protein	-	-	-	-
gene9281	M419DRAFT_125254	1.03233	8.02328e-23	hypothetical protein	-	-	GO:0004497:monooxygenase activity;	-
gene4980	M419DRAFT_111165	1.00939	8.13129e-23	hypothetical protein	-	-	-	-
gene2912	M419DRAFT_128408	-1.16649	8.25229e-23	hypothetical protein	-	-	-	-
gene4033	M419DRAFT_24672	-1.09008	9.7775e-23	putative aldose-1-epimerase	-	-	-	K01785
gene7915	M419DRAFT_87764	1.36127	1.09748e-22	hypothetical protein	-	-	-	K18637
gene2023	M419DRAFT_72845	-1.0542	1.29936e-22	RNA-binding domain-containing protein	GO:0000028:ribosomal small subunit assembly;GO:0006364:rRNA processing;	GO:0005739:mitochondrion;GO:0005635:nuclear envelope;GO:0005730:nucleolus;GO:0005634:nucleus;	GO:0003729:mRNA binding;GO:0008139:nuclear localization sequence binding;GO:0003723:RNA binding;GO:0043047:single-stranded telomeric DNA binding;	K11294
gene8592	M419DRAFT_142901	-1.06732	1.40365e-22	membrane transporter	-	GO:0016021:integral component of membrane;	GO:0022857:transmembrane transporter activity;	-
gene3948	M419DRAFT_7987	2.27594	1.47712e-22	hypothetical protein	-	-	-	-
gene5147	M419DRAFT_141570	-1.03705	1.72649e-22	glutathione synthetase ATP-binding domain-like protein	GO:0006085:acetyl-CoA biosynthetic process;GO:0006101:citrate metabolic process;GO:0006633:fatty acid biosynthetic process;	GO:0009346:citrate lyase complex;GO:0005829:cytosol;GO:0005634:nucleus;	GO:0005524:ATP binding;GO:0003878:ATP citrate synthase activity;	K01648
gene9464	M419DRAFT_92198	1.05759	1.85315e-22	phosphoenolpyruvate carboxykinase	GO:0006094:gluconeogenesis;	GO:0005829:cytosol;	GO:0005524:ATP binding;GO:0004612:phosphoenolpyruvate carboxykinase (ATP) activity;	K01610
gene7831	M419DRAFT_87945	1.10282	2.06086e-22	cystathionine gamma-synthase	-	-	-	K01739
gene7217	M419DRAFT_102280	-1.0544	2.21477e-22	hypothetical protein	-	-	-	-
gene3234	M419DRAFT_76125	1.18435	2.5536e-22	hypothetical protein	-	-	-	-
gene5607	M419DRAFT_82122	0.983886	2.72239e-22	hypothetical protein	-	-	-	-
gene5299	M419DRAFT_81893	-1.02365	3.21312e-22	putative voltage-gated K channel beta subunit	GO:0006813:potassium ion transport;GO:0034765:regulation of ion transmembrane transport;	-	GO:0005244:voltage-gated ion channel activity;	-
gene8387	M419DRAFT_138930	0.992895	3.34922e-22	arginase	GO:0019547:arginine catabolic process to ornithine;GO:0000050:urea cycle;	GO:0005737:cytoplasm;GO:0005829:cytosol;	GO:0004053:arginase activity;GO:0030145:manganese ion binding;	K01476
gene4027	M419DRAFT_54310	-1.28334	3.38287e-22	putative rRNA processing protein Nop9	GO:0006364:rRNA processing;	GO:0005730:nucleolus;	GO:0003723:RNA binding;	K14790
gene6670	M419DRAFT_60402	1.74527	3.98659e-22	UPF0057-domain-containing protein	-	GO:0016021:integral component of membrane;GO:0005886:plasma membrane;	-	-
gene9651	M419DRAFT_92694	2.8376	4.0745e-22	hypothetical protein	GO:0009395:phospholipid catabolic process;	GO:0031225:anchored component of membrane;GO:0005886:plasma membrane;	GO:0004622:lysophospholipase activity;	-
gene7323	M419DRAFT_64736	-1.08902	4.25824e-22	hypothetical protein	-	-	-	-
gene9996	M419DRAFT_93487	1.28793	4.79184e-22	putative beta-mannosidase A	GO:0000272:polysaccharide catabolic process;	GO:0005576:extracellular region;	GO:0004567:beta-mannosidase activity;	K01192
gene4058	M419DRAFT_77893	2.55058	4.90538e-22	hypothetical protein	-	-	-	K07034
gene6039	M419DRAFT_112537	1.22795	5.18029e-22	N-acetylglucosamine-6-phosphate deacetylase	-	-	-	K01443
gene4473	M419DRAFT_79378	-1.39174	6.54267e-22	hypothetical protein	-	-	-	-
gene5047	M419DRAFT_66994	-1.11534	6.54463e-22	hypothetical protein	-	-	-	-
gene1285	M419DRAFT_71402	-0.954509	7.74493e-22	hypothetical protein	-	-	-	K14692
gene7144	M419DRAFT_10868	1.08073	8.06655e-22	Metallo-dependent phosphatase	-	-	-	-
gene7942	M419DRAFT_103128	-1.04875	8.08242e-22	U3 small nucleolar ribonucleo protein IMP3	GO:0042274:ribosomal small subunit biogenesis;GO:0031167:rRNA methylation;GO:0006364:rRNA processing;	GO:0030686:90S preribosome;GO:0034457:Mpp10 complex;GO:0005654:nucleoplasm;GO:0032040:small-subunit processome;	GO:0019843:rRNA binding;GO:0030515:snoRNA binding;	K14560
gene1222	M419DRAFT_95233	-0.967802	8.23809e-22	hypothetical protein	-	-	-	-
gene625	M419DRAFT_121662	1.00032	8.38534e-22	hypothetical protein	-	-	-	-
gene7358	M419DRAFT_142455	-1.08635	9.23839e-22	hypothetical protein	-	-	-	-
gene5400	M419DRAFT_130795	1.59009	1.2258e-21	pali-domain-containing protein	-	-	-	-
gene5834	M419DRAFT_137801	1.09506	1.3843e-21	Clavaminate synthase-like protein	-	-	-	-
gene3954	M419DRAFT_77999	-1.06193	1.45663e-21	hypothetical protein	-	-	-	-
gene5656	M419DRAFT_137730	-0.97551	1.50279e-21	DUF699-domain-containing protein	GO:0042274:ribosomal small subunit biogenesis;GO:0051391:tRNA acetylation;	GO:0030686:90S preribosome;GO:0005730:nucleolus;GO:0030688:preribosome, small subunit precursor;	GO:0005524:ATP binding;	K14521
gene5639	M419DRAFT_82214	1.7789	1.57638e-21	hypothetical protein	-	-	-	-
gene7365	M419DRAFT_102441	0.964412	1.62699e-21	ser/Thr protein phosphatase	-	-	-	-
gene2775	M419DRAFT_96986	1.20189	1.66008e-21	hypothetical protein	-	-	-	-
gene2570	M419DRAFT_74229	-0.970284	1.91763e-21	hypothetical protein	-	-	-	-
gene1486	M419DRAFT_127038	1.35484	1.93457e-21	P-loop containing nucleoside triphosphate hydrolase protein	-	-	-	-
gene4132	M419DRAFT_98413	1.00389	2.10515e-21	Sodium/hydrogen exchanger family protein	-	-	-	-
gene1983	M419DRAFT_96232	-1.16749	2.23644e-21	mitochondrial carrier	GO:1990575:mitochondrial L-ornithine transmembrane transport;	GO:0016021:integral component of membrane;GO:0005743:mitochondrial inner membrane;	GO:0000064:L-ornithine transmembrane transporter activity;	K15114
gene7953	M419DRAFT_103139	0.90664	2.51158e-21	E1-like protein-activating	GO:0006914:autophagy;GO:0015031:protein transport;	GO:0000407:pre-autophagosomal structure;	GO:0008641:small protein activating enzyme activity;	K08337
gene4792	M419DRAFT_123406	1.16651	2.64976e-21	hypothetical protein	-	-	-	-
gene2772	M419DRAFT_128306	0.945925	2.86796e-21	repressible alkaline phosphatase precursor	-	-	-	K01077
gene8905	M419DRAFT_90449	0.93634	3.14942e-21	Redoxin	GO:0045454:cell redox homeostasis;GO:0034599:cellular response to oxidative stress;GO:0042744:hydrogen peroxide catabolic process;	GO:0005623:cell;	GO:0042803:protein homodimerization activity;GO:0008379:thioredoxin peroxidase activity;	K14171
gene4784	M419DRAFT_123400	1.01018	3.25961e-21	phytanoyl-CoA dioxygenase	-	-	-	-
gene1258	M419DRAFT_71488	0.938222	3.3011e-21	hypothetical protein	-	-	-	-
gene4997	M419DRAFT_99567	-1.11378	3.32571e-21	putative F-box and WD40 domain protein	-	-	-	K03362
gene2193	M419DRAFT_96459	-1.20612	4.57118e-21	NAF1-domain-containing protein	-	-	-	K14763
gene9167	M419DRAFT_26768	1.03705	5.75635e-21	hypothetical protein	-	-	-	-
gene7767	M419DRAFT_102900	1.83201	5.82793e-21	Clavaminate synthase-like protein	-	-	-	-
gene3389	M419DRAFT_24440	-1.40404	5.84655e-21	hypothetical protein	-	-	-	-
gene1752	M419DRAFT_95942	-1.07931	5.92449e-21	hypothetical protein	-	-	GO:0005525:GTP binding;GO:0016787:hydrolase activity;	K06883
gene4246	M419DRAFT_123153	1.69213	6.69093e-21	glyoxalase family protein	-	-	-	-
gene8739	M419DRAFT_90250	1.38318	7.33041e-21	hypothetical protein	-	-	-	-
gene4242	M419DRAFT_137037	-0.926843	7.77468e-21	SURF6-domain-containing protein	-	-	-	-
gene7341	M419DRAFT_57582	-1.29916	8.2038e-21	homoserine O-acetyltransferase	GO:0019344:cysteine biosynthetic process;	GO:0005739:mitochondrion;	GO:0016747:transferase activity, transferring acyl groups other than amino-acyl groups;	K00641
gene3154	M419DRAFT_136599	-0.915779	9.50165e-21	purine transporter	GO:0015853:adenine transport;GO:0015854:guanine transport;GO:1904082:pyrimidine nucleobase transmembrane transport;	GO:0005794:Golgi apparatus;GO:0000139:Golgi membrane;GO:0016021:integral component of membrane;GO:0005886:plasma membrane;	GO:0005345:purine nucleobase transmembrane transporter activity;GO:0022857:transmembrane transporter activity;	K06901
gene5102	M419DRAFT_80659	2.58476	9.65785e-21	hypothetical protein	-	-	-	-
gene650	M419DRAFT_5049	-0.936428	1.08943e-20	Brix-domain-containing protein	-	-	-	K14859
gene2884	M419DRAFT_7053	-1.20454	1.09e-20	hypothetical protein	-	-	-	-
gene7549	M419DRAFT_124505	0.976488	1.21077e-20	hypothetical protein	-	-	-	-
gene5001	M419DRAFT_80583	0.908865	1.21082e-20	Phox-like protein	-	-	-	K08502
gene7773	M419DRAFT_120327	-3.28081	1.21749e-20	hypothetical protein	-	-	-	-
gene7652	M419DRAFT_87685	-0.936676	1.28528e-20	sugar transporter	-	-	-	K08141
gene7148	M419DRAFT_102206	1.31544	1.31448e-20	heat shock protein 90	GO:0006457:protein folding;	GO:0005737:cytoplasm;	GO:0005524:ATP binding;GO:0051082:unfolded protein binding;	K04079
gene3985	M419DRAFT_34925	-0.972711	1.48952e-20	hypothetical protein	-	-	-	-
gene4719	M419DRAFT_110883	-1.0016	1.52758e-20	MFS general substrate transporter	-	-	-	-
gene23	M419DRAFT_125610	-1.50723	1.83168e-20	NDT80/PhoG like DNA-binding family protein	GO:0051321:meiotic cell cycle;GO:0045944:positive regulation of transcription from RNA polymerase II promoter;	GO:0005737:cytoplasm;GO:0000228:nuclear chromosome;	GO:0003677:DNA binding;GO:0003700:sequence-specific DNA binding transcription factor activity;	-
gene2001	M419DRAFT_6285	-0.922751	1.94314e-20	carbohydrate kinase	-	-	-	K00851
gene1735	M419DRAFT_95912	-1.1541	1.94672e-20	hypothetical protein	-	-	-	K14773
gene874	M419DRAFT_69332	-2.13963	1.99234e-20	hypothetical protein	-	-	-	-
gene7202	M419DRAFT_37646	2.81505	2.27055e-20	hypothetical protein	-	-	-	-
gene7705	M419DRAFT_87380	-1.2952	2.34775e-20	S-adenosyl-L-methionine-dependent methyltransferase	-	-	-	K15331
gene7250	M419DRAFT_86351	-1.02426	2.38226e-20	putative 60S ribosome biogenesis protein Mak11	-	-	-	K14830
gene8371	M419DRAFT_115146	-0.940627	2.46834e-20	putative pre-rRNA processing nucleolar protein Sik1	GO:0000451:rRNA 2'-O-methylation;GO:0031167:rRNA methylation;GO:0000154:rRNA modification;GO:0006364:rRNA processing;	GO:0030686:90S preribosome;GO:0031428:box C/D snoRNP complex;GO:0005730:nucleolus;GO:0005654:nucleoplasm;GO:0005634:nucleus;GO:0032040:small-subunit processome;	GO:0003729:mRNA binding;GO:0030515:snoRNA binding;	K14564
gene2798	M419DRAFT_118144	1.38088	2.64842e-20	hypothetical protein	-	-	-	-
gene1760	M419DRAFT_71032	0.932742	2.76654e-20	cytidine deaminase	-	-	-	K01489
gene8470	M419DRAFT_48833	-1.21054	2.92375e-20	hypothetical protein	-	-	-	K03004
gene4522	M419DRAFT_8520	0.950502	3.30438e-20	hypothetical protein	-	-	-	-
gene5223	M419DRAFT_130622	0.977168	3.69193e-20	hypothetical protein	-	-	-	-
gene5378	M419DRAFT_130772	-1.03588	4.35949e-20	hypothetical protein	-	-	-	-
gene6504	M419DRAFT_131841	0.911389	4.79845e-20	hypothetical protein	-	-	-	-
gene1677	M419DRAFT_71703	1.05626	4.9939e-20	Aminomethyltransferase folate-binding domain-containing protein	-	GO:0005739:mitochondrion;	GO:0016740:transferase activity;	-
gene6129	M419DRAFT_83821	1.07266	5.21415e-20	fructose-1%2C6-bisphosphatase	GO:0030388:fructose 1,6-bisphosphate metabolic process;GO:0006002:fructose 6-phosphate metabolic process;GO:0006000:fructose metabolic process;GO:0006094:gluconeogenesis;GO:0072593:reactive oxygen species metabolic process;GO:0005986:sucrose biosynthetic process;	GO:0005737:cytoplasm;GO:0005829:cytosol;GO:0042597:periplasmic space;	GO:0042132:fructose 1,6-bisphosphate 1-phosphatase activity;GO:0046872:metal ion binding;	K03841
gene4793	M419DRAFT_123407	1.20087	5.24061e-20	hypothetical protein	-	-	-	-
gene1374	M419DRAFT_107015	-1.0223	5.83335e-20	hypothetical protein	GO:0006636:unsaturated fatty acid biosynthetic process;	GO:0016021:integral component of membrane;	GO:0020037:heme binding;GO:0046872:metal ion binding;GO:0004768:stearoyl-CoA 9-desaturase activity;	K00507
gene3732	M419DRAFT_76710	-1.16157	5.83577e-20	putative GCN4 translational repressor GCD14 protein	-	-	-	K07442
gene8552	M419DRAFT_89812	2.54432	6.32029e-20	hypothetical protein	-	-	-	-
gene412	M419DRAFT_94248	0.923863	6.37702e-20	alpha-soluble NSF attachment protein	-	-	-	K15296
gene7998	M419DRAFT_124744	1.25027	6.48121e-20	hypothetical protein	-	-	-	-
gene9365	M419DRAFT_139320	-0.982878	7.85751e-20	hypothetical protein	GO:0005975:carbohydrate metabolic process;GO:0005993:trehalose catabolic process;	GO:0005576:extracellular region;GO:0009277:fungal-type cell wall;GO:0031160:spore wall;	GO:0004555:alpha,alpha-trehalase activity;GO:0030246:carbohydrate binding;GO:0004553:hydrolase activity, hydrolyzing O-glycosyl compounds;	-
gene1910	M419DRAFT_72746	-1.1274	7.86206e-20	hemolysin-III family protein	-	-	-	K07297
gene329	M419DRAFT_70036	-0.877443	8.17452e-20	hypothetical protein	-	-	-	-
gene2022	M419DRAFT_117933	-1.16664	9.05981e-20	hypothetical protein	-	-	-	-
gene5523	M419DRAFT_123719	-0.962655	9.44345e-20	hypothetical protein	-	-	-	-
gene4781	M419DRAFT_130207	1.05935	9.71853e-20	carbon-nitrogen hydrolase	GO:0006528:asparagine metabolic process;GO:1990748:cellular detoxification;GO:0006541:glutamine metabolic process;GO:0006107:oxaloacetate metabolic process;	GO:0005739:mitochondrion;	GO:0050152:omega-amidase activity;	-
gene5900	M419DRAFT_112350	1.37164	9.77113e-20	meiotically up-regulated protein	-	-	-	-
gene6188	M419DRAFT_101092	-0.912827	9.88138e-20	DNA-directed RNA polymerase	GO:0006390:transcription from mitochondrial promoter;	GO:0034245:mitochondrial DNA-directed RNA polymerase complex;	GO:0003899:DNA-directed RNA polymerase activity;GO:0001018:mitochondrial RNA polymerase regulatory region DNA binding;	K10908
gene3805	M419DRAFT_34769	1.39237	1.084e-19	DNAJ heat shock family protein	GO:0051085:chaperone mediated protein folding requiring cofactor;GO:0002183:cytoplasmic translational initiation;GO:0006413:translational initiation;	GO:0005829:cytosol;GO:0005634:nucleus;	GO:0051087:chaperone binding;GO:0030544:Hsp70 protein binding;GO:0051082:unfolded protein binding;	K09510
gene2509	M419DRAFT_128036	1.24167	1.11091e-19	GroES-like protein	-	-	-	-
gene8082	M419DRAFT_103267	0.930523	1.48485e-19	DUF323 domain protein	GO:0052699:ergothioneine biosynthetic process;	GO:0005737:cytoplasm;GO:0005634:nucleus;	GO:0030745:dimethylhistidine N-methyltransferase activity;GO:0046872:metal ion binding;GO:0016491:oxidoreductase activity;	-
gene5007	M419DRAFT_80933	0.964652	1.52253e-19	hypothetical protein	-	-	-	-
gene7882	M419DRAFT_38233	0.918271	1.53034e-19	Snf7-domain-containing protein	GO:0007034:vacuolar transport;	GO:0010008:endosome membrane;	-	K12194
gene5251	M419DRAFT_99896	-1.0519	1.59919e-19	hypothetical protein	-	-	-	-
gene59	M419DRAFT_93768	0.893805	1.66014e-19	mitochondrial carrier	GO:0015880:coenzyme A transport;	GO:0016021:integral component of membrane;GO:0005743:mitochondrial inner membrane;GO:0005739:mitochondrion;	GO:0015228:coenzyme A transmembrane transporter activity;	K15084
gene6582	M419DRAFT_113180	1.11925	1.68879e-19	phosphoglycerate kinase	GO:0006096:glycolytic process;	GO:0005737:cytoplasm;	GO:0005524:ATP binding;GO:0004618:phosphoglycerate kinase activity;	K00927
gene4843	M419DRAFT_130264	-0.927708	1.7056e-19	heterokaryon incompatibility protein	-	-	-	-
gene182	M419DRAFT_135289	1.72914	1.79725e-19	hypothetical protein	-	-	-	-
gene7222	M419DRAFT_37666	1.39942	1.90423e-19	hypothetical protein	-	-	-	-
gene1874	M419DRAFT_96104	1.02517	2.06956e-19	hypothetical protein	-	-	-	-
gene7836	M419DRAFT_26281	-1.19614	2.07101e-19	hypothetical protein	-	-	-	-
gene2074	M419DRAFT_45640	-3.57139	2.13962e-19	hypothetical protein	-	-	-	-
gene2828	M419DRAFT_97061	-0.981172	2.23874e-19	putative rRNA maturation protein	-	-	-	K14766
gene7463	M419DRAFT_11152	-1.1989	2.31393e-19	regulator of G protein signaling	-	-	-	-
gene8792	M419DRAFT_26638	-1.07279	2.36144e-19	hypothetical protein	-	-	-	-
gene5969	M419DRAFT_36625	-1.00749	2.36743e-19	hypothetical protein	-	-	-	K15183
gene6521	M419DRAFT_84248	1.07293	2.72443e-19	P-loop containing nucleoside triphosphate hydrolase protein	-	-	-	-
gene7784	M419DRAFT_102911	0.893047	2.83009e-19	hypothetical protein	-	-	-	-
gene4818	M419DRAFT_99397	0.894461	3.11052e-19	anion-transporting ATPase	GO:0006620:posttranslational protein targeting to membrane;GO:0071816:tail-anchored membrane protein insertion into ER membrane;	GO:0043529:GET complex;	GO:0005524:ATP binding;GO:0016887:ATPase activity;GO:0046872:metal ion binding;	K01551
gene2920	M419DRAFT_140727	-1.01467	3.62781e-19	hypothetical protein	-	-	-	-
gene5817	M419DRAFT_131187	-1.60994	3.82974e-19	putative acetyltransferase	-	-	-	-
gene5123	M419DRAFT_99715	-1.10533	3.86238e-19	ribosomal protein S2	GO:0000028:ribosomal small subunit assembly;GO:0006412:translation;	GO:0022627:cytosolic small ribosomal subunit;	GO:0003735:structural constituent of ribosome;	K02998
gene2796	M419DRAFT_128297	-1.91755	4.05313e-19	alpha-fucosidase	-	-	-	-
gene6705	M419DRAFT_138217	-0.917124	4.20116e-19	GNS1/SUR4 membrane protein	-	-	-	K10246
gene2016	M419DRAFT_72882	-0.900012	4.71128e-19	kinesin-domain-containing protein	-	-	-	K11498
gene4575	M419DRAFT_137224	1.02372	4.7725e-19	IQ calmodulin-binding motif domain protein	-	-	-	-
gene2111	M419DRAFT_136213	1.20011	4.80343e-19	hypothetical protein	-	-	-	-
gene439	M419DRAFT_23275	1.00552	5.41653e-19	UFD1-domain-containing protein	-	-	-	-
gene3501	M419DRAFT_77148	-1.02688	5.43047e-19	CDP-diacylglycerol-glycerol-3-phosphate 3-phosphatidyltransferase	-	-	-	K00995
gene644	M419DRAFT_117215	0.968381	5.75974e-19	hypothetical protein	-	-	-	-
gene1875	M419DRAFT_136107	0.972936	6.0256e-19	hypothetical protein	-	-	-	-
gene5035	M419DRAFT_80821	0.998017	6.27753e-19	hypothetical protein	-	-	-	-
gene556	M419DRAFT_94428	1.01587	7.18015e-19	hypothetical protein	-	-	-	-
gene8618	M419DRAFT_103822	1.45567	7.28351e-19	hypothetical protein	-	-	-	-
gene638	M419DRAFT_139834	-0.886023	7.36601e-19	hypothetical protein	-	-	-	-
gene5996	M419DRAFT_131359	-0.921469	7.51156e-19	MFS toxin efflux pump	-	-	-	-
gene4050	M419DRAFT_8078	3.14068	7.65764e-19	secreted protein	-	GO:0005576:extracellular region;	-	-
gene602	M419DRAFT_94467	1.05036	7.98769e-19	hypothetical protein	-	-	-	-
gene7947	M419DRAFT_120413	1.28273	8.02901e-19	hypothetical protein	-	-	-	-
gene4091	M419DRAFT_24696	0.905808	8.49271e-19	vacuolar protease A	GO:0030163:protein catabolic process;GO:0006508:proteolysis;	GO:0000324:fungal-type vacuole;	GO:0004190:aspartic-type endopeptidase activity;	K01381
gene788	M419DRAFT_5172	-0.939731	8.74042e-19	DNA photolyase	GO:0006281:DNA repair;GO:0018298:protein-chromophore linkage;	-	GO:0003904:deoxyribodipyrimidine photo-lyase activity;GO:0003677:DNA binding;GO:0000166:nucleotide binding;	-
gene7352	M419DRAFT_124452	0.961922	8.74909e-19	subtilisin-like protease	-	GO:0005773:vacuole;	GO:0004252:serine-type endopeptidase activity;	K01336
gene8728	M419DRAFT_90279	2.05559	9.20191e-19	hypothetical protein	-	-	-	-
gene4095	M419DRAFT_98386	0.884353	1.01369e-18	acyl-CoA dehydrogenase NM domain-like protein	-	-	-	-
gene1946	M419DRAFT_6236	-1.07292	1.01395e-18	RNA-3'-phosphate cyclase family protein	-	-	-	K11108
gene1882	M419DRAFT_122299	0.857134	1.05708e-18	1%2C2-a-D-mannosidase	-	-	-	K01230
gene9700	M419DRAFT_26979	-0.883077	1.08101e-18	ribosomal L29e family protein	GO:0002181:cytoplasmic translation;	GO:0005737:cytoplasm;GO:0022625:cytosolic large ribosomal subunit;	GO:0003735:structural constituent of ribosome;	K02905
gene9254	M419DRAFT_91480	1.12914	1.14961e-18	hypothetical protein	-	-	-	-
gene5929	M419DRAFT_123872	-0.945834	1.17191e-18	hypothetical protein	-	-	-	-
gene9840	M419DRAFT_27031	0.932584	1.18104e-18	beta-Ala-His dipeptidase	-	-	-	K14262
gene6438	M419DRAFT_131783	1.03462	1.39567e-18	hypothetical protein	-	-	-	-
gene8456	M419DRAFT_103634	0.969739	1.49948e-18	hypothetical protein	-	-	-	-
gene7907	M419DRAFT_138742	-0.874188	1.5939e-18	L30e-like protein	GO:0006412:translation;	GO:0022625:cytosolic large ribosomal subunit;	GO:0003723:RNA binding;GO:0003735:structural constituent of ribosome;	K02908
gene4326	M419DRAFT_98705	-1.03209	1.94062e-18	hypothetical protein	-	-	-	K14861
gene7769	M419DRAFT_102903	0.932883	1.95177e-18	putative agmatine deiminase	-	-	-	-
gene7477	M419DRAFT_87214	-2.42388	2.01597e-18	putative long-chain-fatty-acid-CoA ligase	GO:0070301:cellular response to hydrogen peroxide;GO:0010106:cellular response to iron ion starvation;GO:0006696:ergosterol biosynthetic process;GO:0031171:ferricrocin biosynthetic process;GO:1900551:N',N'',N'''-triacetylfusarinine C biosynthetic process;GO:0009405:pathogenesis;	GO:0005777:peroxisome;	GO:0005524:ATP binding;GO:0016874:ligase activity;	-
gene4022	M419DRAFT_50729	1.48489	2.01677e-18	hypothetical protein	-	-	-	-
gene8670	M419DRAFT_115504	-0.91093	2.09393e-18	dienelactone hydrolase	-	-	GO:0016787:hydrolase activity;	-
gene1633	M419DRAFT_54011	1.61043	2.27206e-18	hypothetical protein	-	-	-	-
gene9455	M419DRAFT_104721	1.84087	2.33424e-18	hypothetical protein	-	-	-	-
gene5863	M419DRAFT_82998	1.75503	2.57236e-18	vacuolar iron transporter	-	-	-	-
gene4082	M419DRAFT_54287	-1.02839	2.70171e-18	hypothetical protein	-	-	-	-
gene658	M419DRAFT_106116	-1.1073	2.85611e-18	RabGAP/TBC	-	-	-	-
gene8562	M419DRAFT_124947	0.917449	3.03159e-18	thiolase	GO:0006635:fatty acid beta-oxidation;GO:0010124:phenylacetate catabolic process;	GO:0005777:peroxisome;	GO:0003988:acetyl-CoA C-acyltransferase activity;	K07513
gene5550	M419DRAFT_137680	-0.872802	3.15922e-18	hypothetical protein	GO:0030154:cell differentiation;GO:0031141:induction of conjugation upon carbon starvation;GO:0045944:positive regulation of transcription from RNA polymerase II promoter;	GO:0005634:nucleus;	GO:0001228:RNA polymerase II transcription regulatory region sequence-specific DNA binding transcription factor activity involved in positive regulation of transcription;GO:0046983:protein dimerization activity;GO:0000978:RNA polymerase II core promoter proximal region sequence-specific DNA binding;	-
gene4922	M419DRAFT_79570	0.868808	3.64307e-18	putative prolidase pepP	-	-	GO:0004177:aminopeptidase activity;GO:0030145:manganese ion binding;GO:0008237:metallopeptidase activity;	K14213
gene13	M419DRAFT_105323	-0.844813	3.67013e-18	hypothetical protein	-	-	-	-
gene6304	M419DRAFT_112880	0.918899	4.04172e-18	copper amine oxidase 1	GO:0009308:amine metabolic process;	-	GO:0005507:copper ion binding;GO:0052597:diamine oxidase activity;GO:0052598:histamine oxidase activity;GO:0052599:methylputrescine oxidase activity;GO:0008131:primary amine oxidase activity;GO:0052600:propane-1,3-diamine oxidase activity;GO:0048038:quinone binding;	K00276
gene7920	M419DRAFT_114726	0.865009	4.81791e-18	hypothetical protein	-	-	-	-
gene4930	M419DRAFT_99510	1.20849	4.85874e-18	hypothetical protein	-	-	-	-
gene3256	M419DRAFT_7371	-0.995524	5.45208e-18	eukaryotic type KH-domain (KH-domain type I)	GO:0006364:rRNA processing;	GO:0005730:nucleolus;	GO:0003723:RNA binding;	K06961
gene7567	M419DRAFT_87303	0.850841	5.53456e-18	4-aminobutyrate aminotransferase	GO:0043605:cellular amide catabolic process;GO:0009450:gamma-aminobutyric acid catabolic process;	GO:0005739:mitochondrion;	GO:0003867:4-aminobutyrate transaminase activity;GO:0034386:4-aminobutyrate:2-oxoglutarate transaminase activity;GO:0030170:pyridoxal phosphate binding;	K13524
gene4868	M419DRAFT_80332	1.06631	5.68408e-18	Metallo-hydrolase/oxidoreductase	-	-	-	-
gene6535	M419DRAFT_124150	-1.42704	7.83444e-18	hypothetical protein	-	-	-	-
gene2024	M419DRAFT_117941	-1.10405	8.15721e-18	hypothetical protein	-	-	-	-
gene6665	M419DRAFT_84564	-0.85276	8.41209e-18	WD40 repeat-like protein	-	-	-	K14555
gene2212	M419DRAFT_53831	-5.18369	8.89927e-18	hypothetical protein	-	-	-	-
gene1614	M419DRAFT_95749	-0.82122	1.00627e-17	hypothetical protein	-	-	-	-
gene4687	M419DRAFT_51316	1.39239	1.08249e-17	hypothetical protein	-	-	-	-
gene8658	M419DRAFT_133915	-1.30973	1.20564e-17	hypothetical protein	-	-	-	-
gene5064	M419DRAFT_80433	-2.4215	1.21582e-17	hypothetical protein	-	-	-	-
gene4435	M419DRAFT_35320	-0.8697	1.25212e-17	RNA polymerase III subunit RPC82	GO:0006351:transcription, DNA-templated;	GO:0005666:DNA-directed RNA polymerase III complex;	GO:0003899:DNA-directed RNA polymerase activity;GO:0003697:single-stranded DNA binding;	-
gene8841	M419DRAFT_39052	-0.854229	1.33379e-17	P-loop containing nucleoside triphosphate hydrolase protein	GO:1902626:assembly of large subunit precursor of preribosome;GO:0042273:ribosomal large subunit biogenesis;GO:0000054:ribosomal subunit export from nucleus;GO:0006364:rRNA processing;	GO:0005730:nucleolus;GO:0030687:preribosome, large subunit precursor;	GO:0005525:GTP binding;GO:0046872:metal ion binding;	K06943
gene1112	M419DRAFT_67561	0.870677	1.46221e-17	Zn-dependent exopeptidase	-	-	-	-
gene1210	M419DRAFT_121926	1.4056	1.73046e-17	heat shock protein 70 kDa	GO:0034605:cellular response to heat;GO:0034620:cellular response to unfolded protein;GO:0051085:chaperone mediated protein folding requiring cofactor;GO:0042026:protein refolding;GO:0006986:response to unfolded protein;GO:0016192:vesicle-mediated transport;	GO:0005737:cytoplasm;GO:0005829:cytosol;GO:0005634:nucleus;GO:0005886:plasma membrane;	GO:0005524:ATP binding;GO:0016887:ATPase activity;GO:0042623:ATPase activity, coupled;GO:0031072:heat shock protein binding;GO:0051787:misfolded protein binding;GO:0044183:protein binding involved in protein folding;GO:0051082:unfolded protein binding;	K03283
gene4862	M419DRAFT_80113	-1.19767	1.7333e-17	UPF0075-domain-containing protein	-	-	-	-
gene8981	M419DRAFT_90737	1.44987	1.77979e-17	hypothetical protein	-	-	-	-
gene933	M419DRAFT_126505	0.863012	1.92036e-17	hypothetical protein	-	-	-	K14209
gene560	M419DRAFT_69919	1.31196	1.9439e-17	hypothetical protein	-	-	-	-
gene2372	M419DRAFT_122423	1.10346	1.95788e-17	hypothetical protein	-	-	-	-
gene8395	M419DRAFT_133660	-0.852052	2.03551e-17	hypothetical protein	-	-	-	-
gene5590	M419DRAFT_130971	0.85185	2.03688e-17	hypothetical protein	-	-	-	-
gene8870	M419DRAFT_134121	-0.957163	2.06253e-17	DUF663-domain-containing protein	GO:0000462:maturation of SSU-rRNA from tricistronic rRNA transcript (SSU-rRNA, 5.8S rRNA, LSU-rRNA);GO:0042255:ribosome assembly;GO:0006364:rRNA processing;	GO:0030686:90S preribosome;GO:0005739:mitochondrion;GO:0072686:mitotic spindle;GO:0005730:nucleolus;GO:0005634:nucleus;	GO:0005524:ATP binding;GO:0005525:GTP binding;GO:0003924:GTPase activity;GO:0034511:U3 snoRNA binding;	K14569
gene9723	M419DRAFT_105077	-0.898069	2.09148e-17	hypothetical protein	-	-	-	-
gene166	M419DRAFT_4602	-0.971032	2.1212e-17	short chain dehydrogenase	-	-	-	K17742
gene2073	M419DRAFT_33310	-4.11715	2.24467e-17	hypothetical protein	-	-	-	-
gene880	M419DRAFT_67379	-0.861621	2.32404e-17	ribosomal protein L18ae	GO:0002181:cytoplasmic translation;	GO:0022625:cytosolic large ribosomal subunit;	GO:0003735:structural constituent of ribosome;	K02882
gene7881	M419DRAFT_133158	1.01053	2.56143e-17	hypothetical protein	-	-	-	-
gene8672	M419DRAFT_124993	2.43876	2.56601e-17	hypothetical protein	-	-	-	-
gene6105	M419DRAFT_83411	-0.847794	2.90817e-17	ARM repeat-containing protein	-	-	-	K14844
gene3270	M419DRAFT_109136	1.30636	2.99949e-17	squalene epoxidase	-	-	-	K00511
gene4518	M419DRAFT_98998	-0.888389	3.03229e-17	mitochondrial FOW-1 like protein	GO:0015742:alpha-ketoglutarate transport;GO:0006843:mitochondrial citrate transport;GO:0000002:mitochondrial genome maintenance;GO:0006842:tricarboxylic acid transport;	GO:0016021:integral component of membrane;GO:0005743:mitochondrial inner membrane;GO:0042645:mitochondrial nucleoid;GO:0005739:mitochondrion;	GO:0003677:DNA binding;GO:0005371:tricarboxylate secondary active transmembrane transporter activity;	-
gene5662	M419DRAFT_47915	-1.25081	3.12555e-17	JmjC-domain-containing protein	-	-	-	K06709
gene7932	M419DRAFT_11580	-2.15001	3.46032e-17	endo-beta-1%2C6-galactanase	GO:0000272:polysaccharide catabolic process;	-	GO:0004553:hydrolase activity, hydrolyzing O-glycosyl compounds;	K18579
gene8101	M419DRAFT_138824	0.934773	3.48055e-17	hypothetical protein	GO:0031124:mRNA 3'-end processing;	GO:0005849:mRNA cleavage factor complex;	GO:0005524:ATP binding;	K14399
gene8084	M419DRAFT_88510	0.861918	3.56957e-17	aldo/keto reductase	-	-	-	-
gene7803	M419DRAFT_138682	0.846206	3.80134e-17	flavocytochrome c	-	-	-	-
gene3806	M419DRAFT_136852	0.839046	4.70477e-17	HAD-like protein	-	-	-	-
gene5806	M419DRAFT_82126	-2.9321	5.83648e-17	glycoside hydrolase family 3 protein	-	-	-	-
gene4587	M419DRAFT_45199	-0.964495	6.33154e-17	hypothetical protein	-	-	-	-
gene3929	M419DRAFT_78608	0.94974	6.51733e-17	hypothetical protein	-	-	-	-
gene9085	M419DRAFT_91269	1.05115	6.53485e-17	NADH:flavin oxidoreductase/NADH oxidase	-	-	-	-
gene6814	M419DRAFT_132144	1.24079	6.7089e-17	hypothetical protein	-	-	-	-
gene9356	M419DRAFT_12816	1.46898	7.02801e-17	FAD/NAD(P)-binding domain-containing protein	-	-	-	-
gene9006	M419DRAFT_139202	0.992509	7.23711e-17	hypothetical protein	-	-	-	-
gene227	M419DRAFT_93981	-1.1464	7.59938e-17	hypothetical protein	-	-	-	K15198
gene818	M419DRAFT_70100	1.06169	7.67325e-17	Six-hairpin glycosidase	-	-	-	-
gene7951	M419DRAFT_124725	1.3039	8.66924e-17	UPF0057-domain-containing protein	-	GO:0016021:integral component of membrane;GO:0005886:plasma membrane;	-	-
gene5849	M419DRAFT_141866	-0.917282	8.73624e-17	hypothetical protein	-	-	-	-
gene3541	M419DRAFT_77353	-1.09094	8.74284e-17	P-loop containing nucleoside triphosphate hydrolase protein	GO:0000462:maturation of SSU-rRNA from tricistronic rRNA transcript (SSU-rRNA, 5.8S rRNA, LSU-rRNA);GO:0042254:ribosome biogenesis;GO:0031167:rRNA methylation;	GO:0030686:90S preribosome;GO:0005739:mitochondrion;GO:0005730:nucleolus;GO:0005654:nucleoplasm;GO:0005634:nucleus;GO:0032040:small-subunit processome;	GO:0005524:ATP binding;GO:0034459:ATP-dependent 3'-5' RNA helicase activity;GO:0003723:RNA binding;GO:0003724:RNA helicase activity;	K14780
gene5965	M419DRAFT_9813	-0.898009	8.99574e-17	DNA-directed RNA polymerases I/II/III subunit 10	GO:0042254:ribosome biogenesis;GO:0006386:termination of RNA polymerase III transcription;GO:0006360:transcription from RNA polymerase I promoter;GO:0006366:transcription from RNA polymerase II promoter;GO:0006383:transcription from RNA polymerase III promoter;GO:0001172:transcription, RNA-templated;GO:0042797:tRNA transcription from RNA polymerase III promoter;	GO:0005654:nucleoplasm;GO:0005736:DNA-directed RNA polymerase I complex;GO:0005665:DNA-directed RNA polymerase II, core complex;GO:0005666:DNA-directed RNA polymerase III complex;	GO:0003677:DNA binding;GO:0001054:RNA polymerase I activity;GO:0008270:zinc ion binding;	K03007
gene1314	M419DRAFT_95338	-1.08022	9.42486e-17	hypothetical protein	-	-	-	-
gene4373	M419DRAFT_98783	-0.85829	9.48272e-17	fatty acid synthase beta subunit dehydratase	GO:0042759:long-chain fatty acid biosynthetic process;	GO:0005835:fatty acid synthase complex;	GO:0008659:(3R)-hydroxymyristoyl-[acyl-carrier-protein] dehydratase activity;GO:0047451:3-hydroxyoctanoyl-[acyl-carrier-protein] dehydratase activity;GO:0004313:[acyl-carrier-protein] S-acetyltransferase activity;GO:0004314:[acyl-carrier-protein] S-malonyltransferase activity;GO:0004318:enoyl-[acyl-carrier-protein] reductase (NADH) activity;GO:0016631:enoyl-[acyl-carrier-protein] reductase activi…	K00668
gene2573	M419DRAFT_75046	-0.996676	9.88683e-17	ATP-dependent RNA helicase dbp9	GO:0006364:rRNA processing;	GO:0005730:nucleolus;	GO:0005524:ATP binding;GO:0004386:helicase activity;GO:0003723:RNA binding;	K14810
gene9616	M419DRAFT_92606	-1.33876	1.01968e-16	DUF1715 domain-containing protein	-	-	-	-
gene766	M419DRAFT_94655	1.00805	1.02569e-16	Pkinase-domain-containing protein	GO:0071470:cellular response to osmotic stress;GO:0034599:cellular response to oxidative stress;GO:0051321:meiotic cell cycle;GO:0044773:mitotic DNA damage checkpoint;GO:0010972:negative regulation of G2/M transition of mitotic cell cycle;GO:0010515:negative regulation of induction of conjugation with cellular fusion;GO:1900181:negative regulation of protein localization to nucleus;GO:0032092:pos…	GO:0042764:ascospore-type prospore;GO:0005737:cytoplasm;GO:0005730:nucleolus;GO:0005634:nucleus;	GO:0005524:ATP binding;GO:0004674:protein serine/threonine kinase activity;	K00924
gene726	M419DRAFT_67663	-2.66811	1.08987e-16	acetamidase/formamidase	-	-	-	-
gene9385	M419DRAFT_134605	1.23543	1.16568e-16	hypothetical protein	-	-	-	-
gene4456	M419DRAFT_24884	1.19156	1.20097e-16	zf-ZPR1-domain-containing protein	-	-	-	K06874
gene6191	M419DRAFT_131550	0.826586	1.21143e-16	NAD(P)-binding protein	-	-	-	K00344
gene2667	M419DRAFT_24177	0.925919	1.23626e-16	hypothetical protein	-	-	-	-
gene7111	M419DRAFT_138392	1.34637	1.33597e-16	DNase I-like protein	-	-	-	-
gene9017	M419DRAFT_139210	1.17668	1.39087e-16	hypothetical protein	-	-	-	-
gene4887	M419DRAFT_8844	-1.49599	1.42375e-16	FAD-binding domain-containing protein	-	-	-	-
gene1801	M419DRAFT_96014	-0.963118	1.48607e-16	hypothetical protein	-	-	-	-
gene6131	M419DRAFT_83454	-1.36369	1.63322e-16	hypothetical protein	-	-	-	-
gene4274	M419DRAFT_141194	1.32131	1.83742e-16	putative pyruvate decarboxylase	GO:0000949:aromatic amino acid family catabolic process to alcohol via Ehrlich pathway;GO:0043458:ethanol biosynthetic process involved in glucose fermentation to ethanol;GO:0006067:ethanol metabolic process;GO:0006559:L-phenylalanine catabolic process;GO:0006090:pyruvate metabolic process;GO:0006569:tryptophan catabolic process;	GO:0005829:cytosol;	GO:0047433:branched-chain-2-oxoacid decarboxylase activity;GO:0016831:carboxy-lyase activity;GO:0000287:magnesium ion binding;GO:0004737:pyruvate decarboxylase activity;GO:0030976:thiamine pyrophosphate binding;	K01568
gene9142	M419DRAFT_91336	0.802021	1.86803e-16	carbon-nitrogen hydrolase	-	-	-	K01501
gene922	M419DRAFT_117368	-0.921893	1.96639e-16	hypothetical protein	-	-	-	-
gene2394	M419DRAFT_108269	-0.834432	2.03688e-16	hypothetical protein	GO:0007007:inner mitochondrial membrane organization;	GO:0016021:integral component of membrane;GO:0005743:mitochondrial inner membrane;	-	K17983
gene7462	M419DRAFT_102536	-0.862844	2.15352e-16	TPT-domain-containing protein	-	-	-	K15283
gene7077	M419DRAFT_86008	-1.01225	2.20144e-16	Fibrillarin	GO:0000494:box C/D snoRNA 3'-end processing;GO:1990258:histone glutamine methylation;GO:0031167:rRNA methylation;	GO:0031428:box C/D snoRNP complex;GO:0015030:Cajal body;GO:0032040:small-subunit processome;	GO:1990259:histone-glutamine methyltransferase activity;GO:0003723:RNA binding;GO:0008649:rRNA methyltransferase activity;	K14563
gene8105	M419DRAFT_38418	-2.71031	2.25394e-16	endo beta-1%2C4-xylanase isotype 2	GO:0045493:xylan catabolic process;	GO:0005576:extracellular region;	GO:0031176:endo-1,4-beta-xylanase activity;	K01181
gene921	M419DRAFT_94865	-0.943441	2.29543e-16	NGP1NT-domain-containing protein	GO:0042254:ribosome biogenesis;	GO:0005730:nucleolus;	GO:0005525:GTP binding;	K14537
gene5023	M419DRAFT_123486	1.34732	2.49207e-16	hypothetical protein	-	-	-	-
gene1060	M419DRAFT_45857	0.916196	2.67444e-16	hypothetical protein	-	-	-	-
gene6501	M419DRAFT_84449	0.820261	2.70515e-16	arad-like aldolase/epimerase	-	-	-	-
gene9927	M419DRAFT_39936	-0.805357	3.00395e-16	putative histidine kinase HHK5p	GO:0000161:MAPK cascade involved in osmosensory signaling pathway;GO:0007234:osmosensory signaling via phosphorelay pathway;GO:0006468:protein phosphorylation;	GO:0005887:integral component of plasma membrane;GO:0005886:plasma membrane;	GO:0005524:ATP binding;GO:0000156:phosphorelay response regulator activity;GO:0000155:phosphorelay sensor kinase activity;GO:0004673:protein histidine kinase activity;	K11231
gene3702	M419DRAFT_118530	-0.901865	3.23525e-16	ribosomal protein L38e	GO:0006412:translation;	GO:0022625:cytosolic large ribosomal subunit;	GO:0003735:structural constituent of ribosome;	K02923
gene2224	M419DRAFT_6487	0.895074	3.46612e-16	acetylornithine deacetylase	-	GO:0005576:extracellular region;	GO:0046872:metal ion binding;GO:0008237:metallopeptidase activity;	K01438
gene5399	M419DRAFT_130794	1.53241	3.52258e-16	hypothetical protein	-	-	-	-
gene3820	M419DRAFT_76703	-0.921954	3.66786e-16	hypothetical protein	-	-	-	K14839
gene2357	M419DRAFT_24088	0.891447	3.81738e-16	hypothetical protein	-	-	-	-
gene3528	M419DRAFT_34533	-0.834758	3.97313e-16	glucan synthesis regulatory protein	GO:0042546:cell wall biogenesis;GO:0071555:cell wall organization;GO:0032995:regulation of fungal-type cell wall biogenesis;	-	-	-
gene7658	M419DRAFT_102774	0.805518	4.01951e-16	MFS general substrate transporter	-	GO:0005737:cytoplasm;GO:0016021:integral component of membrane;	GO:0022857:transmembrane transporter activity;	-
gene5426	M419DRAFT_81383	-0.871117	4.24873e-16	ABC1-domain-containing protein	-	-	-	K08869
gene2348	M419DRAFT_73301	-0.851571	4.50098e-16	hypothetical protein	-	-	-	K14765
gene1013	M419DRAFT_94961	-0.813407	5.15686e-16	pyruvate kinase	GO:0061621:canonical glycolysis;GO:0032869:cellular response to insulin stimulus;GO:0006096:glycolytic process;GO:0042866:pyruvate biosynthetic process;	GO:0005737:cytoplasm;	GO:0005524:ATP binding;GO:0016301:kinase activity;GO:0000287:magnesium ion binding;GO:0030955:potassium ion binding;GO:0004743:pyruvate kinase activity;	K00873
gene2098	M419DRAFT_49935	-1.16989	5.32067e-16	hypothetical protein	-	-	-	-
gene5530	M419DRAFT_36248	-0.898355	5.34264e-16	hypothetical protein	GO:0000463:maturation of LSU-rRNA from tricistronic rRNA transcript (SSU-rRNA, 5.8S rRNA, LSU-rRNA);GO:0000055:ribosomal large subunit export from nucleus;	GO:0005730:nucleolus;GO:0005634:nucleus;GO:0030687:preribosome, large subunit precursor;	GO:0005525:GTP binding;GO:0003924:GTPase activity;GO:0003729:mRNA binding;GO:0003723:RNA binding;	-
gene9088	M419DRAFT_125216	1.1821	5.83375e-16	thioredoxin-like protein	GO:0045454:cell redox homeostasis;GO:0006662:glycerol ether metabolic process;	GO:0005623:cell;	GO:0015035:protein disulfide oxidoreductase activity;	K03671
gene7095	M419DRAFT_86058	-1.18796	5.94984e-16	G-protein coupled receptor	-	-	-	-
gene4084	M419DRAFT_64599	-1.11258	6.59644e-16	S-adenosyl-L-methionine-dependent methyltransferase	-	-	-	K00558
gene3151	M419DRAFT_122687	1.15882	7.10387e-16	hypothetical protein	-	-	-	-
gene7744	M419DRAFT_114497	0.830983	7.25032e-16	putative phosphatidylserine decarboxylase	GO:0036180:filamentous growth of a population of unicellular organisms in response to biotic stimulus;GO:0036171:filamentous growth of a population of unicellular organisms in response to chemical stimulus;GO:0036170:filamentous growth of a population of unicellular organisms in response to starvation;GO:0006646:phosphatidylethanolamine biosynthetic process;GO:0006659:phosphatidylserine biosynthe…	GO:0010008:endosome membrane;GO:0000139:Golgi membrane;GO:0005795:Golgi stack;	GO:0004609:phosphatidylserine decarboxylase activity;	K01613
gene2779	M419DRAFT_108605	0.871474	7.86882e-16	PRTase-like protein	-	-	-	K00761
gene6214	M419DRAFT_142026	-0.984481	7.93258e-16	hypothetical protein	-	-	-	-
gene5814	M419DRAFT_131184	-0.960501	8.07635e-16	hypothetical protein	-	-	-	-
gene4005	M419DRAFT_78276	-1.23806	8.47987e-16	hypothetical protein	-	-	-	K14860
gene6482	M419DRAFT_84151	-1.02639	8.76229e-16	cytochrome P450 alkane hydroxylase	-	-	-	-
gene7572	M419DRAFT_86981	-0.851634	8.8806e-16	RNA polymerase I associated factor%2C A49-like protein	-	-	-	K03005
gene651	M419DRAFT_139838	-0.816598	9.00359e-16	ATP-dependent rRNA helicase RRP3	GO:0006364:rRNA processing;	GO:0005634:nucleus;	GO:0005524:ATP binding;GO:0004386:helicase activity;GO:0003723:RNA binding;	K14777
gene5675	M419DRAFT_137739	-0.897524	9.09932e-16	heat shock protein 70	GO:0051083:'de novo' cotranslational protein folding;GO:0042149:cellular response to glucose starvation;GO:0002181:cytoplasmic translation;GO:0006450:regulation of translational fidelity;GO:0000054:ribosomal subunit export from nucleus;GO:0006364:rRNA processing;GO:0006452:translational frameshifting;GO:0006415:translational termination;	GO:0005829:cytosol;GO:0005844:polysome;	GO:0005524:ATP binding;GO:0016887:ATPase activity;GO:0005516:calmodulin binding;GO:0051082:unfolded protein binding;	K03283
gene1850	M419DRAFT_122274	-0.85372	1.00188e-15	hypothetical protein	GO:0006412:translation;	GO:0005840:ribosome;	GO:0003735:structural constituent of ribosome;	K02953
gene7433	M419DRAFT_86425	2.33317	1.00763e-15	putative NAD binding NADP oxidoreductase coenzyme F420-dependent	-	-	-	-
gene4391	M419DRAFT_110434	1.36984	1.06386e-15	glycoside hydrolase	GO:0071555:cell wall organization;GO:0000272:polysaccharide catabolic process;	GO:0031225:anchored component of membrane;GO:0005618:cell wall;GO:0005576:extracellular region;GO:0005886:plasma membrane;	GO:0042973:glucan endo-1,3-beta-D-glucosidase activity;	K01199
gene2370	M419DRAFT_73218	2.32427	1.10373e-15	hypothetical protein	-	-	-	-
gene6245	M419DRAFT_112807	0.81448	1.16164e-15	zincin	-	-	-	K13726
gene1906	M419DRAFT_33168	1.21493	1.26885e-15	hypothetical protein	-	-	-	K01183
gene8839	M419DRAFT_90483	0.870663	1.28478e-15	hypothetical protein	-	-	-	-
gene4173	M419DRAFT_137001	-1.07567	1.41543e-15	putative MFS hexose transporter	-	-	-	-
gene2345	M419DRAFT_127877	1.38547	1.42791e-15	phosphatidylserine decarboxylase family protein	-	-	-	K01613
gene4001	M419DRAFT_34934	-0.812113	1.57284e-15	GTPase-activator protein for ras-like GTPase-containing protein	-	-	-	K05767
gene721	M419DRAFT_121693	-1.36217	1.65363e-15	hypothetical protein	-	-	-	-
gene3434	M419DRAFT_7524	-0.983324	1.69608e-15	H/ACA ribonucleo protein complex subunit 3	GO:0001522:pseudouridine synthesis;GO:0006364:rRNA processing;	GO:0005730:nucleolus;	GO:0030515:snoRNA binding;	K11130
gene6688	M419DRAFT_37229	-0.801833	1.71614e-15	mediator of RNA polymerase II transcription subunit 19	-	-	-	-
gene5196	M419DRAFT_99829	0.800406	1.78536e-15	hypothetical protein	GO:0000256:allantoin catabolic process;GO:0006144:purine nucleobase metabolic process;	-	GO:0004037:allantoicase activity;	K01477
gene7185	M419DRAFT_46596	-0.869089	1.79778e-15	S-adenosyl-L-methionine-dependent methyltransferase	-	-	-	-
gene6511	M419DRAFT_101496	-0.857293	1.81296e-15	PQ-loop-domain-containing protein	-	-	-	-
gene111	M419DRAFT_31607	-0.90922	1.84401e-15	hypothetical protein	-	-	-	-
gene5244	M419DRAFT_130642	2.35137	1.87163e-15	hypothetical protein	-	-	-	-
gene1359	M419DRAFT_126916	-1.04942	1.92218e-15	MFS general substrate transporter	-	-	-	-
gene4988	M419DRAFT_141508	-0.806774	1.98781e-15	ribosomal protein S7e	GO:0042274:ribosomal small subunit biogenesis;GO:0006364:rRNA processing;GO:0006412:translation;	GO:0022627:cytosolic small ribosomal subunit;GO:0032040:small-subunit processome;	GO:0003735:structural constituent of ribosome;	K02993
gene7804	M419DRAFT_114557	1.13398	2.17628e-15	hypothetical protein	-	-	-	-
gene1839	M419DRAFT_23890	-0.859235	2.20994e-15	WD domain-containing protein	-	-	-	K14556
gene8237	M419DRAFT_59064	-1.04483	2.31411e-15	RNA-binding domain-containing protein	GO:0042254:ribosome biogenesis;	GO:0005730:nucleolus;	GO:0003723:RNA binding;	K14838
gene7515	M419DRAFT_37922	0.779239	2.36673e-15	elongator complex protein	-	-	-	K11373
gene4900	M419DRAFT_111088	-1.18401	2.53118e-15	Zn-dependent exopeptidase	-	-	-	-
gene10021	M419DRAFT_105293	1.67183	2.77348e-15	Epl1 protein	-	GO:0005576:extracellular region;	-	-
gene4126	M419DRAFT_136983	-1.09329	2.83147e-15	hypothetical protein	-	-	-	-
gene9099	M419DRAFT_12594	-1.16287	3.07504e-15	60S ribosome subunit biogenesis protein nip7	GO:1902626:assembly of large subunit precursor of preribosome;GO:0000463:maturation of LSU-rRNA from tricistronic rRNA transcript (SSU-rRNA, 5.8S rRNA, LSU-rRNA);GO:0042273:ribosomal large subunit biogenesis;GO:0042255:ribosome assembly;	GO:0005737:cytoplasm;GO:0005730:nucleolus;GO:0005634:nucleus;GO:0030687:preribosome, large subunit precursor;	GO:0003723:RNA binding;	K07565
gene2000	M419DRAFT_117926	-0.959051	3.09291e-15	hypothetical protein	-	-	-	-
gene4528	M419DRAFT_78721	0.881188	3.16381e-15	ras-domain-containing protein	-	-	-	-
gene6590	M419DRAFT_10370	-0.814347	3.21829e-15	hypothetical protein	-	-	-	-
gene4102	M419DRAFT_77655	-1.08983	3.49277e-15	hypothetical protein	GO:0051321:meiotic cell cycle;GO:0031138:negative regulation of conjugation with cellular fusion;GO:0007165:signal transduction;	GO:0005829:cytosol;GO:0044732:mitotic spindle pole body;GO:0005634:nucleus;	GO:0003677:DNA binding;	-
gene7315	M419DRAFT_86271	-0.937194	3.81705e-15	putative amino acid transporter	-	-	-	K16261
gene3210	M419DRAFT_136620	-0.919539	3.9887e-15	hypothetical protein	-	-	-	-
gene8037	M419DRAFT_88418	-1.00708	4.17782e-15	hypothetical protein	-	-	-	-
gene6646	M419DRAFT_131978	-1.13146	4.23014e-15	hypothetical protein	-	-	-	-
gene4282	M419DRAFT_98621	-0.757441	4.24388e-15	mitoferrin-1	-	-	-	K15113
gene9427	M419DRAFT_91966	-1.21082	4.58283e-15	hypothetical protein	-	-	-	-
gene2083	M419DRAFT_6360	0.906114	4.59462e-15	CoA-transferase family III	-	-	-	K18703
gene6810	M419DRAFT_25897	-1.11434	4.98337e-15	serine/threonine-protein kinase MAK	-	-	-	K12765
gene3516	M419DRAFT_77384	0.876892	5.172e-15	hypothetical protein	-	-	-	-
gene7668	M419DRAFT_142573	0.936044	5.74123e-15	hypothetical protein	-	-	-	-
gene1885	M419DRAFT_72915	0.843124	5.89031e-15	fumarate hydratase	GO:0006974:cellular response to DNA damage stimulus;GO:0006302:double-strand break repair;GO:0006106:fumarate metabolic process;GO:0006099:tricarboxylic acid cycle;	GO:0005759:mitochondrial matrix;GO:0005739:mitochondrion;GO:0005634:nucleus;GO:0045239:tricarboxylic acid cycle enzyme complex;	GO:0004333:fumarate hydratase activity;	K01679
gene258	M419DRAFT_135327	1.05106	5.98686e-15	hypothetical protein	GO:0006869:lipid transport;GO:0000002:mitochondrial genome maintenance;GO:0007005:mitochondrion organization;	GO:0005737:cytoplasm;GO:0032865:ERMES complex;GO:0031307:integral component of mitochondrial outer membrane;GO:0005741:mitochondrial outer membrane;GO:0005739:mitochondrion;	GO:0008289:lipid binding;	K17775
gene643	M419DRAFT_126217	0.877304	5.98846e-15	hypothetical protein	-	-	-	-
gene5070	M419DRAFT_80715	0.790409	6.08132e-15	hypothetical protein	GO:0006309:apoptotic DNA fragmentation;GO:0006915:apoptotic process;GO:0006308:DNA catabolic process;GO:0000737:DNA catabolic process, endonucleolytic;GO:0006310:DNA recombination;GO:0006401:RNA catabolic process;	GO:0005743:mitochondrial inner membrane;GO:0005739:mitochondrion;GO:0005634:nucleus;	GO:0004520:endodeoxyribonuclease activity;GO:0004519:endonuclease activity;GO:0004521:endoribonuclease activity;GO:0004529:exodeoxyribonuclease activity;GO:0046872:metal ion binding;GO:0003676:nucleic acid binding;GO:0004540:ribonuclease activity;GO:0000014:single-stranded DNA endodeoxyribonuclease activity;	K01173
gene7359	M419DRAFT_26091	-0.815613	6.088e-15	DUF914-domain-containing protein	-	-	-	K15287
gene5021	M419DRAFT_111209	-0.831883	6.28487e-15	putative C2H2 transcription factor	-	-	-	-
gene1950	M419DRAFT_140396	-0.872216	6.50803e-15	hypothetical protein	-	GO:0005634:nucleus;	GO:0003755:peptidyl-prolyl cis-trans isomerase activity;	K14826
gene8477	M419DRAFT_103650	0.770364	6.60793e-15	catalase/peroxidase HPI	GO:0042744:hydrogen peroxide catabolic process;GO:0006979:response to oxidative stress;	GO:0005737:cytoplasm;	GO:0004096:catalase activity;GO:0020037:heme binding;GO:0046872:metal ion binding;	K03782
gene260	M419DRAFT_135328	0.899469	6.64927e-15	hypothetical protein	-	-	-	K15014
gene7287	M419DRAFT_102348	-0.814417	7.5941e-15	eukaryotic translation initiation factor 3 subunit 3	GO:0001732:formation of cytoplasmic translation initiation complex;	GO:0005829:cytosol;GO:0016282:eukaryotic 43S preinitiation complex;GO:0033290:eukaryotic 48S preinitiation complex;GO:0005852:eukaryotic translation initiation factor 3 complex;GO:0042788:polysomal ribosome;	GO:0008237:metallopeptidase activity;GO:0003743:translation initiation factor activity;	K03247
gene9751	M419DRAFT_125468	2.80583	7.81868e-15	hypothetical protein	-	-	-	-
gene7734	M419DRAFT_114486	0.797168	8.24072e-15	HSP20-like chaperone	-	-	-	-
gene5313	M419DRAFT_99979	1.03967	8.29396e-15	hypothetical protein	-	-	-	-
gene3877	M419DRAFT_49988	-0.766902	8.46712e-15	hypothetical protein	-	-	-	-
gene5974	M419DRAFT_123899	0.87153	9.33356e-15	ubiquitin family protein	-	GO:0005737:cytoplasm;GO:0005634:nucleus;	-	K08770
gene8479	M419DRAFT_89610	3.53304	9.90629e-15	hypothetical protein	-	-	-	-
gene9593	M419DRAFT_116505	0.881982	1.00894e-14	hypothetical protein	-	-	-	-
gene3296	M419DRAFT_122741	5.70447	1.07142e-14	hypothetical protein	-	-	-	-
gene1899	M419DRAFT_23914	-0.79518	1.09488e-14	hypothetical protein	-	-	-	-
gene8119	M419DRAFT_88560	1.85315	1.16032e-14	hypothetical protein	-	-	-	-
gene6062	M419DRAFT_100940	1.28047	1.20273e-14	FAD dependent oxidoreductase	-	-	-	K00306
gene1440	M419DRAFT_71195	-2.27928	1.2502e-14	hypothetical protein	-	-	-	-
gene5947	M419DRAFT_83107	-0.918883	1.29558e-14	P-loop containing nucleoside triphosphate hydrolase protein	GO:0006364:rRNA processing;	GO:0005730:nucleolus;	GO:0005524:ATP binding;GO:0004386:helicase activity;GO:0003723:RNA binding;	K14779
gene2247	M419DRAFT_118003	-1.47912	1.38259e-14	hypothetical protein	-	-	-	-
gene4189	M419DRAFT_110083	0.761664	1.38554e-14	integral peroxisomal membrane peroxin	-	-	-	-
gene8617	M419DRAFT_89941	1.59926	1.39391e-14	hypothetical protein	-	-	-	-
gene9019	M419DRAFT_39199	-1.27469	1.4176e-14	hypothetical protein	-	-	-	-
gene4672	M419DRAFT_130101	1.03162	1.44038e-14	alternative oxidase	-	GO:0016021:integral component of membrane;GO:0005743:mitochondrial inner membrane;GO:0070469:respiratory chain;	GO:0009916:alternative oxidase activity;GO:0046872:metal ion binding;	-
gene3328	M419DRAFT_75467	-1.22979	1.49201e-14	hypothetical protein	-	-	-	-
gene8871	M419DRAFT_90580	0.78154	1.52902e-14	hypothetical protein	-	-	-	-
gene6645	M419DRAFT_124212	0.772738	1.65765e-14	putative non-classical export protein	-	-	-	-
gene7564	M419DRAFT_49529	-1.03845	1.7241e-14	hypothetical protein	-	-	-	K19307
gene5936	M419DRAFT_9786	0.74254	1.79848e-14	succinate semialdehyde dehydrogenase	GO:0009450:gamma-aminobutyric acid catabolic process;GO:0019477:L-lysine catabolic process;	-	GO:0047949:glutarate-semialdehyde dehydrogenase activity;GO:0009013:succinate-semialdehyde dehydrogenase [NAD(P)+] activity;	K00135
gene4238	M419DRAFT_78363	-0.745581	1.80808e-14	initiation factor 2	-	-	-	K02519
gene5039	M419DRAFT_141529	0.748654	1.83597e-14	hypothetical protein	-	-	-	-
gene1406	M419DRAFT_71531	-1.26965	1.86785e-14	transcription factor S-II	-	-	-	K03000
gene8694	M419DRAFT_103899	-0.829111	1.95566e-14	beta-1%2C3-glucanosyltransferase	-	GO:0031225:anchored component of membrane;GO:0005886:plasma membrane;	GO:0016740:transferase activity;	-
gene8369	M419DRAFT_89189	-0.770745	1.96329e-14	40S ribosomal protein S26	GO:0006412:translation;	GO:0022627:cytosolic small ribosomal subunit;	GO:0003729:mRNA binding;GO:0003735:structural constituent of ribosome;	K02976
gene6938	M419DRAFT_113592	0.902807	1.96909e-14	batten's disease protein Cln3	GO:0006865:amino acid transport;	GO:0016021:integral component of membrane;GO:0005774:vacuolar membrane;	-	K12389
gene2762	M419DRAFT_118138	1.26838	2.07626e-14	hypothetical protein	-	-	-	-
gene3797	M419DRAFT_7848	1.02309	2.15815e-14	hypothetical protein	-	-	-	-
gene10035	M419DRAFT_93634	0.956309	2.22213e-14	hypothetical protein	-	-	-	-
gene4785	M419DRAFT_35614	-0.995396	2.35071e-14	hypothetical protein	-	-	-	-
gene2271	M419DRAFT_33478	-0.952964	2.41111e-14	hypothetical protein	-	-	-	-
gene5129	M419DRAFT_130534	-0.791861	2.47627e-14	hypothetical protein	-	-	-	-
gene2999	M419DRAFT_128495	-1.67053	2.48459e-14	hypothetical protein	-	-	-	-
gene6157	M419DRAFT_119685	-0.934438	2.54436e-14	hypothetical protein	-	-	-	-
gene5197	M419DRAFT_80718	0.987689	2.67193e-14	hypothetical protein	-	-	-	-
gene479	M419DRAFT_121609	-1.15669	2.71217e-14	hypothetical protein	-	-	-	-
gene4366	M419DRAFT_141244	-0.757036	3.00533e-14	ferrochelatase-domain-containing protein	GO:0006783:heme biosynthetic process;	GO:0005743:mitochondrial inner membrane;GO:0005739:mitochondrion;	GO:0051537:2 iron, 2 sulfur cluster binding;GO:0004325:ferrochelatase activity;GO:0046872:metal ion binding;	K01772
gene6004	M419DRAFT_123915	-1.01495	3.01545e-14	hypothetical protein	-	-	-	-
gene5652	M419DRAFT_123771	-0.789059	3.10878e-14	40S ribosomal protein S11	GO:0002181:cytoplasmic translation;GO:0000462:maturation of SSU-rRNA from tricistronic rRNA transcript (SSU-rRNA, 5.8S rRNA, LSU-rRNA);GO:0000028:ribosomal small subunit assembly;	GO:0030686:90S preribosome;GO:0022627:cytosolic small ribosomal subunit;	GO:0019843:rRNA binding;GO:0003735:structural constituent of ribosome;	K02949
gene1413	M419DRAFT_95453	-0.844551	3.23751e-14	DEAD-domain-containing protein	GO:0006364:rRNA processing;	GO:0005730:nucleolus;	GO:0005524:ATP binding;GO:0004004:ATP-dependent RNA helicase activity;GO:0003723:RNA binding;	K14808
gene6348	M419DRAFT_142087	0.852968	3.2859e-14	DNase I-like protein	-	-	-	-
gene8102	M419DRAFT_142734	0.811443	3.34089e-14	potassium/sodium eff	-	-	-	-
gene2087	M419DRAFT_72809	0.795479	3.46309e-14	cyclin-like protein	-	-	-	K03124
gene4372	M419DRAFT_35261	-0.773859	3.49719e-14	fatty acid synthase subunit alpha	GO:0042759:long-chain fatty acid biosynthetic process;	-	GO:0004316:3-oxoacyl-[acyl-carrier-protein] reductase (NADPH) activity;GO:0004315:3-oxoacyl-[acyl-carrier-protein] synthase activity;GO:0004321:fatty-acyl-CoA synthase activity;GO:0008897:holo-[acyl-carrier-protein] synthase activity;GO:0000287:magnesium ion binding;	K00667
gene2158	M419DRAFT_140470	0.764181	3.53323e-14	3-ketoacyl-CoA thiolase	GO:0006635:fatty acid beta-oxidation;GO:0010124:phenylacetate catabolic process;	GO:0005777:peroxisome;	GO:0003988:acetyl-CoA C-acyltransferase activity;	K07513
gene5417	M419DRAFT_36155	-0.824698	3.67111e-14	Brix-domain-containing protein	GO:0042274:ribosomal small subunit biogenesis;GO:0006364:rRNA processing;	GO:0034457:Mpp10 complex;GO:0005730:nucleolus;GO:0032040:small-subunit processome;	GO:0042134:rRNA primary transcript binding;GO:0043047:single-stranded telomeric DNA binding;GO:0030515:snoRNA binding;	K14561
gene3953	M419DRAFT_118640	-1.19554	3.71944e-14	hypothetical protein	-	-	-	-
gene8360	M419DRAFT_115134	-0.805035	4.00696e-14	hypothetical protein	-	-	-	-
gene232	M419DRAFT_31713	-0.878517	4.18229e-14	hypothetical protein	-	-	-	-
gene180	M419DRAFT_121479	0.771972	4.33411e-14	hypothetical protein	-	-	-	-
gene5464	M419DRAFT_9357	-0.84903	4.83141e-14	fumarylacetoacetate hydrolase	-	-	-	-
gene506	M419DRAFT_126087	-1.22082	4.8827e-14	hypothetical protein	-	-	-	-
gene9734	M419DRAFT_121269	0.956421	5.04771e-14	hypothetical protein	-	-	-	-
gene6758	M419DRAFT_84883	-0.813936	5.17446e-14	Low temperature viability protein	-	-	-	K14798
gene8853	M419DRAFT_104114	-0.735631	5.39636e-14	MATE efflux family protein	-	-	-	K03327
gene2868	M419DRAFT_140702	0.78186	5.401e-14	hypothetical protein	-	-	-	-
gene8148	M419DRAFT_133418	-0.787759	5.59101e-14	pentatricopeptide repeat protein	-	-	-	-
gene3661	M419DRAFT_129117	-0.77631	5.85649e-14	homeobox transcription factor	GO:0006355:regulation of transcription, DNA-templated;	GO:0005634:nucleus;	GO:0043565:sequence-specific DNA binding;	-
gene53	M419DRAFT_69125	-0.800231	6.1486e-14	mitochondrial carrier	-	-	-	-
gene7540	M419DRAFT_87294	2.1238	6.17315e-14	Dyp-type peroxidase family	-	-	-	K07223
gene3277	M419DRAFT_140832	0.834264	6.34981e-14	IMP-specific 5'-nucleotidase 1	GO:0006190:inosine salvage;GO:0009117:nucleotide metabolic process;	-	GO:0050483:IMP 5'-nucleotidase activity;GO:0000287:magnesium ion binding;	K18550
gene9451	M419DRAFT_134667	-1.14412	6.4299e-14	hypothetical protein	-	-	-	-
gene4321	M419DRAFT_141218	-0.7348	6.54839e-14	cytochrome P450 61	GO:0006696:ergosterol biosynthetic process;GO:0055114:oxidation-reduction process;GO:0016125:sterol metabolic process;	GO:0005783:endoplasmic reticulum;	GO:0000249:C-22 sterol desaturase activity;GO:0020037:heme binding;GO:0005506:iron ion binding;GO:0004497:monooxygenase activity;	K09831
gene1181	M419DRAFT_106794	0.815351	6.91969e-14	RNI-like protein	-	-	-	-
gene2544	M419DRAFT_108381	-0.939283	7.00959e-14	plasma membrane H+-ATPase	-	-	-	K01535
gene4971	M419DRAFT_130383	0.857609	7.03965e-14	alpha-galactosidase	-	-	-	K00988
gene5044	M419DRAFT_62627	-1.06834	7.09466e-14	hypothetical protein	-	-	-	-
gene5565	M419DRAFT_81353	1.17157	7.63751e-14	hypothetical protein	-	-	-	-
gene5751	M419DRAFT_100547	0.747128	7.77114e-14	hypothetical protein	-	-	-	-
gene6059	M419DRAFT_83016	0.751462	8.33255e-14	electron transfer flavo protein	GO:0022904:respiratory electron transport chain;	GO:0031305:integral component of mitochondrial inner membrane;GO:0005739:mitochondrion;	GO:0051539:4 iron, 4 sulfur cluster binding;GO:0009055:electron carrier activity;GO:0004174:electron-transferring-flavoprotein dehydrogenase activity;GO:0046872:metal ion binding;GO:0043783:oxidoreductase activity, oxidizing metal ions with flavin as acceptor;GO:0048039:ubiquinone binding;	K00311
gene1861	M419DRAFT_107697	-0.863135	8.56075e-14	mitochondrial carrier	-	-	-	K14684
gene6550	M419DRAFT_142163	3.6886	9.21578e-14	hypothetical protein	-	-	-	K06236
gene415	M419DRAFT_94252	-0.768047	1.06361e-13	hypothetical protein	-	-	-	-
gene4389	M419DRAFT_98815	1.51746	1.07763e-13	HET-domain-containing protein	-	-	-	-
gene8962	M419DRAFT_115868	0.78094	1.09004e-13	alcohol dehydrogenase	-	-	-	K17066
gene754	M419DRAFT_126327	1.75119	1.11723e-13	NAD(P)-binding protein	-	-	-	-
gene7754	M419DRAFT_138666	0.919818	1.13411e-13	putative sulfate transporter	-	-	-	-
gene1107	M419DRAFT_95062	1.49722	1.1441e-13	general substrate transporter	-	-	-	K08139
gene5750	M419DRAFT_141831	0.730816	1.18169e-13	hypothetical protein	-	-	-	-
gene2338	M419DRAFT_73011	1.84664	1.39289e-13	ankyrin	-	-	-	-
gene2713	M419DRAFT_96919	1.00073	1.44092e-13	hypothetical protein	-	-	-	-
gene198	M419DRAFT_125781	0.737551	1.53737e-13	cyclin-like protein	-	-	-	-
gene242	M419DRAFT_135321	0.7566	1.60381e-13	hypothetical protein	-	-	-	K09554
gene6824	M419DRAFT_101890	-0.87702	1.60573e-13	putative pre-rRNA processing protein Tsr1	-	-	-	K14799
gene8711	M419DRAFT_48402	-1.03188	1.64502e-13	hypothetical protein	-	-	-	K14851
gene3037	M419DRAFT_75755	-0.84937	1.64891e-13	MFS general substrate transporter	-	-	-	-
gene7500	M419DRAFT_142507	0.837803	1.66419e-13	alpha/beta-hydrolase	-	-	-	-
gene8073	M419DRAFT_138813	-0.745965	1.79841e-13	Isocitrate/isopropylmalate dehydrogenase	GO:0009085:lysine biosynthetic process;GO:0019878:lysine biosynthetic process via aminoadipic acid;	GO:0005737:cytoplasm;GO:0005739:mitochondrion;	GO:0047046:homoisocitrate dehydrogenase activity;GO:0000287:magnesium ion binding;GO:0051287:NAD binding;	K05824
gene8207	M419DRAFT_11817	3.75111	1.84831e-13	putative FAD-dependent isoamyl alcohol oxidase	-	-	-	-
gene2664	M419DRAFT_96860	0.760083	1.92336e-13	hypothetical protein	-	-	-	-
gene6048	M419DRAFT_82880	-0.780965	1.96719e-13	hypothetical protein	-	-	-	-
gene3057	M419DRAFT_7202	1.34957	2.00292e-13	hypothetical protein	-	-	-	-
gene4682	M419DRAFT_99214	-0.730198	2.02593e-13	adenylylsulfate kinase	GO:0019344:cysteine biosynthetic process;GO:0070814:hydrogen sulfide biosynthetic process;GO:0009086:methionine biosynthetic process;GO:0000103:sulfate assimilation;GO:0019379:sulfate assimilation, phosphoadenylyl sulfate reduction by phosphoadenylyl-sulfate reductase (thioredoxin);	-	GO:0004020:adenylylsulfate kinase activity;GO:0005524:ATP binding;	K00860
gene4775	M419DRAFT_123389	1.69249	2.07565e-13	hypothetical protein	-	-	-	-
gene3394	M419DRAFT_97661	-0.776253	2.3229e-13	60S ribosomal protein L21	GO:0002181:cytoplasmic translation;	GO:0005829:cytosol;GO:0022625:cytosolic large ribosomal subunit;	GO:0003735:structural constituent of ribosome;	K02889
gene4364	M419DRAFT_8369	0.750937	2.33699e-13	mitochondrial fission 1 protein	GO:0000266:mitochondrial fission;	GO:0016021:integral component of membrane;GO:0005741:mitochondrial outer membrane;	-	K17969
gene2097	M419DRAFT_53472	-1.17243	2.43137e-13	hypothetical protein	-	-	-	-
gene6203	M419DRAFT_10027	-0.99947	2.45524e-13	putative siroheme synthase	-	-	-	K00589
gene8309	M419DRAFT_11899	-1.14991	2.52446e-13	MFS general substrate transporter	-	-	-	-
gene7712	M419DRAFT_87321	0.804146	2.60712e-13	thiolase-like protein	GO:0006869:lipid transport;GO:0032385:positive regulation of intracellular cholesterol transport;	GO:0005739:mitochondrion;GO:0005777:peroxisome;	GO:0008289:lipid binding;GO:0033814:propanoyl-CoA C-acyltransferase activity;	K08764
gene3874	M419DRAFT_7919	1.11874	2.64855e-13	trimethyllysine dioxygenase	GO:0045329:carnitine biosynthetic process;	GO:0005739:mitochondrion;	GO:0046872:metal ion binding;GO:0016702:oxidoreductase activity, acting on single donors with incorporation of molecular oxygen, incorporation of two atoms of oxygen;GO:0050353:trimethyllysine dioxygenase activity;	K00474
gene3663	M419DRAFT_58422	-0.708183	2.74622e-13	hypothetical protein	-	-	-	-
gene3308	M419DRAFT_75910	-0.97478	2.75968e-13	hypothetical protein	GO:0000398:mRNA splicing, via spliceosome;GO:0032995:regulation of fungal-type cell wall biogenesis;	GO:0005737:cytoplasm;GO:0005685:U1 snRNP;	GO:0003723:RNA binding;GO:0030619:U1 snRNA binding;	-
gene2921	M419DRAFT_74169	-1.02691	2.85782e-13	ribosomal biogenesis regulatory protein	-	-	-	K14852
gene6382	M419DRAFT_48381	0.91978	2.9335e-13	hypothetical protein	-	-	-	K06133
gene8890	M419DRAFT_39091	-1.093	2.95313e-13	hypothetical protein	-	-	-	-
gene9402	M419DRAFT_92000	-0.74429	3.01043e-13	60S ribosomal protein l23	GO:0000027:ribosomal large subunit assembly;GO:0006412:translation;	GO:0022625:cytosolic large ribosomal subunit;GO:0005634:nucleus;	GO:0019843:rRNA binding;GO:0003735:structural constituent of ribosome;	K02893
gene6622	M419DRAFT_131954	-1.33391	3.13251e-13	hypothetical protein	-	-	-	-
gene5275	M419DRAFT_81500	0.751352	3.46766e-13	ClpP/crotonase	-	-	-	K05605
gene7478	M419DRAFT_37894	-1.59075	3.65064e-13	hypothetical protein	-	-	GO:0016746:transferase activity, transferring acyl groups;	-
gene800	M419DRAFT_32207	-0.760487	3.87386e-13	hypothetical protein	-	-	-	-
gene6576	M419DRAFT_119876	0.877642	4.05649e-13	hypothetical protein	-	-	-	-
gene5062	M419DRAFT_99640	-0.728395	4.34855e-13	hypothetical protein	-	-	-	-
gene8218	M419DRAFT_103373	1.04691	4.46799e-13	hypothetical protein	-	-	-	-
gene821	M419DRAFT_70052	-0.901334	4.57565e-13	Noc2-domain-containing protein	-	-	-	K14833
gene4209	M419DRAFT_98500	1.07506	4.64442e-13	D-xylulose 5-phosphate/D-fructose 6-phosphate phosphoketolase	GO:0005975:carbohydrate metabolic process;	-	GO:0016832:aldehyde-lyase activity;	K01621
gene76	M419DRAFT_69412	-0.753787	4.67866e-13	HEAT repeat protein	-	-	-	K14772
gene2699	M419DRAFT_74971	-0.769299	4.77331e-13	FAD/NAD(P)-binding domain-containing protein	-	GO:0005743:mitochondrial inner membrane;	GO:0016491:oxidoreductase activity;	K17871
gene4791	M419DRAFT_25036	0.905222	5.10323e-13	hypothetical protein	-	-	-	-
gene9401	M419DRAFT_134621	-0.926094	5.20841e-13	hypothetical protein	-	-	-	-
gene785	M419DRAFT_69746	0.735972	5.28311e-13	hypothetical protein	-	-	-	-
gene7759	M419DRAFT_87465	1.02332	5.34392e-13	hypothetical protein	-	-	-	-
gene8646	M419DRAFT_103853	0.868368	5.52879e-13	hypothetical protein	-	-	-	-
gene655	M419DRAFT_126230	-1.0072	5.79592e-13	metallothionein-I gene transcription activator	-	-	-	K03009
gene9508	M419DRAFT_104804	0.900297	5.91379e-13	hypothetical protein	GO:0006457:protein folding;	GO:0005737:cytoplasm;GO:0005829:cytosol;GO:0005634:nucleus;GO:0032991:macromolecular complex;	GO:0042030:ATPase inhibitor activity;GO:0031072:heat shock protein binding;GO:0051879:Hsp90 protein binding;	-
gene6520	M419DRAFT_10314	0.730452	5.94693e-13	hypothetical protein	GO:0007059:chromosome segregation;GO:0009086:methionine biosynthetic process;GO:0009303:rRNA transcription;GO:0000103:sulfate assimilation;	GO:0005634:nucleus;	GO:0003700:sequence-specific DNA binding transcription factor activity;GO:0046983:protein dimerization activity;GO:0043565:sequence-specific DNA binding;GO:0044212:transcription regulatory region DNA binding;	K09104
gene7794	M419DRAFT_87383	2.0613	6.00005e-13	hypothetical protein	-	-	-	-
gene7802	M419DRAFT_133083	-0.840543	6.04172e-13	regulator of conidiation	-	GO:0005887:integral component of plasma membrane;	GO:0005351:sugar:proton symporter activity;	-
gene5566	M419DRAFT_100314	2.60435	6.65586e-13	HSP20-like chaperone	-	-	-	-
gene357	M419DRAFT_125942	0.772871	6.87073e-13	Pkinase-domain-containing protein	GO:0051316:attachment of spindle microtubules to kinetochore involved in meiotic chromosome segregation;GO:0031670:cellular response to nutrient;GO:0033316:meiotic spindle assembly checkpoint;GO:0000070:mitotic sister chromatid segregation;GO:0007094:mitotic spindle assembly checkpoint;GO:0007052:mitotic spindle organization;GO:0010971:positive regulation of G2/M transition of mitotic cell cycle;…	GO:0032133:chromosome passenger complex;GO:0000775:chromosome, centromeric region;GO:0000941:condensed nuclear chromosome inner kinetochore;GO:0000778:condensed nuclear chromosome kinetochore;GO:0000780:condensed nuclear chromosome, centromeric region;GO:0005737:cytoplasm;GO:0072687:meiotic spindle;GO:1990385:meiotic spindle midzone;GO:1990023:mitotic spindle midzone;GO:0000784:nuclear chromosome…	GO:0005524:ATP binding;GO:0035175:histone kinase activity (H3-S10 specific);GO:0035174:histone serine kinase activity;GO:0004674:protein serine/threonine kinase activity;	K08850
gene805	M419DRAFT_106309	0.886059	6.99705e-13	NAD(P)-binding protein	-	-	-	-
gene8280	M419DRAFT_142774	-0.717777	7.03667e-13	hypothetical protein	-	-	-	-
gene4636	M419DRAFT_79740	0.804525	7.42651e-13	hypothetical protein	-	-	-	-
gene1696	M419DRAFT_122200	-0.782637	7.95051e-13	ribosomal protein S6e	GO:0002181:cytoplasmic translation;GO:0042254:ribosome biogenesis;	GO:0005829:cytosol;GO:0022627:cytosolic small ribosomal subunit;	GO:0003735:structural constituent of ribosome;	K02991
gene5515	M419DRAFT_81785	0.711961	7.97607e-13	26S proteasome regulatory complex%2C ATPase RPT4	GO:0031939:negative regulation of chromatin silencing at telomere;GO:0045842:positive regulation of mitotic metaphase/anaphase transition;GO:0045899:positive regulation of RNA polymerase II transcriptional preinitiation complex assembly;GO:0043161:proteasome-mediated ubiquitin-dependent protein catabolic process;GO:1902801:regulation of heterochromatin island assembly;GO:0030433:ER-associated ubi…	GO:0005829:cytosol;GO:0031597:cytosolic proteasome complex;GO:0005634:nucleus;GO:0008540:proteasome regulatory particle, base subcomplex;	GO:0005524:ATP binding;GO:0036402:proteasome-activating ATPase activity;	K03064
gene3890	M419DRAFT_77545	-0.857452	8.61671e-13	hypothetical protein	-	-	-	-
gene4673	M419DRAFT_141391	-0.724679	8.66409e-13	hypothetical protein	GO:0006038:cell wall chitin biosynthetic process;GO:0071483:cellular response to blue light;GO:0050801:ion homeostasis;GO:2001040:positive regulation of cellular response to drug;GO:0061423:positive regulation of sodium ion transport by positive regulation of transcription from RNA polymerase II promoter;GO:0045944:positive regulation of transcription from RNA polymerase II promoter;GO:1900622:po…	GO:0005737:cytoplasm;GO:0005634:nucleus;	GO:0003677:DNA binding;GO:0001228:RNA polymerase II transcription regulatory region sequence-specific DNA binding transcription factor activity involved in positive regulation of transcription;GO:0003700:sequence-specific DNA binding transcription factor activity;GO:0046872:metal ion binding;GO:0000987:core promoter proximal region sequence-specific DNA binding;GO:0043565:sequence-specific DNA bi…	-
gene1726	M419DRAFT_70867	2.07805	8.84991e-13	hypothetical protein	-	-	-	-
gene4919	M419DRAFT_130333	2.77162	9.41052e-13	hypothetical protein	-	-	-	-
gene326	M419DRAFT_68020	-0.89557	1.00669e-12	RBP11-like subunits of RNA polymerase	GO:0042254:ribosome biogenesis;GO:0006386:termination of RNA polymerase III transcription;GO:0006360:transcription from RNA polymerase I promoter;GO:0042797:tRNA transcription from RNA polymerase III promoter;	GO:0005654:nucleoplasm;GO:0005736:DNA-directed RNA polymerase I complex;GO:0005666:DNA-directed RNA polymerase III complex;	GO:0003677:DNA binding;GO:0046983:protein dimerization activity;GO:0001054:RNA polymerase I activity;	K03020
gene5673	M419DRAFT_131049	-0.692396	1.01938e-12	hypothetical protein	-	-	-	-
gene6005	M419DRAFT_141942	-0.771879	1.07105e-12	kinase-like protein	-	-	-	K08793
gene7033	M419DRAFT_113676	0.712009	1.08441e-12	PRTase-like protein	GO:0009116:nucleoside metabolic process;GO:0044206:UMP salvage;	-	GO:0005525:GTP binding;GO:0004845:uracil phosphoribosyltransferase activity;	K00761
gene1057	M419DRAFT_106623	1.09154	1.10664e-12	hypothetical protein	-	-	-	-
gene1445	M419DRAFT_107102	-0.679506	1.11636e-12	hypothetical protein	GO:0071280:cellular response to copper ion;GO:0035690:cellular response to drug;GO:0034605:cellular response to heat;GO:0071285:cellular response to lithium ion;GO:0030447:filamentous growth;	GO:0005634:nucleus;	GO:0003700:sequence-specific DNA binding transcription factor activity;GO:0043565:sequence-specific DNA binding;GO:0008270:zinc ion binding;	K09184
gene6122	M419DRAFT_55798	1.88167	1.20978e-12	putative MYND domain protein	-	-	-	-
gene573	M419DRAFT_4983	-1.61893	1.23268e-12	hypothetical protein	-	-	-	-
gene9091	M419DRAFT_139236	-0.685712	1.23557e-12	BAR domain-containing protein	-	-	-	-
gene5011	M419DRAFT_8949	0.716234	1.2779e-12	sideroflexin-1	GO:1990542:mitochondrial transmembrane transport;GO:0006730:one-carbon metabolic process;	GO:0016021:integral component of membrane;GO:0031966:mitochondrial membrane;GO:0005739:mitochondrion;	GO:0022889:serine transmembrane transporter activity;	-
gene6549	M419DRAFT_131885	7.61287	1.28249e-12	cellulose signaling related protein ooc1	-	-	-	-
gene969	M419DRAFT_5334	0.961891	1.33873e-12	NAD(P)-binding protein	-	-	-	-
gene7873	M419DRAFT_88083	0.711952	1.41696e-12	Pex24p-domain-containing protein	-	-	-	-
gene2031	M419DRAFT_6312	-0.998803	1.53055e-12	alpha/beta hydrolase fold domain-containing protein	-	-	-	-
gene3861	M419DRAFT_76302	-0.783968	1.64772e-12	mitochondrial import inner membrane translocase subunit tim-22	GO:0045039:protein import into mitochondrial inner membrane;	GO:0016021:integral component of membrane;GO:0042721:mitochondrial inner membrane protein insertion complex;	GO:0030943:mitochondrion targeting sequence binding;GO:0008320:protein transmembrane transporter activity;	K17790
gene9848	M419DRAFT_93102	1.82877	1.70121e-12	fungalysin metallopeptidase	-	GO:0005615:extracellular space;	GO:0004222:metalloendopeptidase activity;GO:0008270:zinc ion binding;	K01417
gene4157	M419DRAFT_118720	1.21184	1.7039e-12	hypothetical protein	-	-	-	-
gene2139	M419DRAFT_72950	-0.702799	1.73246e-12	hypothetical protein	-	-	-	K09827
gene1751	M419DRAFT_107551	-0.726897	1.79413e-12	methionine adenosyltransferase	GO:0006555:methionine metabolic process;GO:0006730:one-carbon metabolic process;GO:0006556:S-adenosylmethionine biosynthetic process;	GO:0005829:cytosol;	GO:0005524:ATP binding;GO:0046872:metal ion binding;GO:0004478:methionine adenosyltransferase activity;	K00789
gene3241	M419DRAFT_24388	-0.789182	1.81016e-12	hypothetical protein	-	-	-	K03681
gene3955	M419DRAFT_78645	-0.878389	1.81626e-12	hypothetical protein	-	-	-	-
gene9539	M419DRAFT_104839	0.7294	1.8616e-12	hypothetical protein	GO:0016042:lipid catabolic process;GO:0006694:steroid biosynthetic process;	-	GO:0033765:steroid dehydrogenase activity, acting on the CH-CH group of donors;	K07077
gene2276	M419DRAFT_127810	0.711509	1.87942e-12	glycerol-3-phosphate dehydrogenase	GO:0005975:carbohydrate metabolic process;GO:0046168:glycerol-3-phosphate catabolic process;	GO:0009331:glycerol-3-phosphate dehydrogenase complex;	GO:0004367:glycerol-3-phosphate dehydrogenase [NAD+] activity;GO:0051287:NAD binding;	K00006
gene1907	M419DRAFT_72279	1.02001	1.90253e-12	molybdenum cofactor sulfurase	GO:0006777:Mo-molybdopterin cofactor biosynthetic process;	-	GO:0016829:lyase activity;GO:0008265:Mo-molybdopterin cofactor sulfurase activity;GO:0030151:molybdenum ion binding;GO:0030170:pyridoxal phosphate binding;	K15631
gene2839	M419DRAFT_122572	-0.788004	1.90492e-12	hypothetical protein	-	-	-	-
gene8944	M419DRAFT_12465	2.16459	1.96184e-12	FAD/NAD(P)-binding domain-containing protein	-	-	-	-
gene8781	M419DRAFT_90159	-0.79431	1.96324e-12	periodic tryptophan protein 2	GO:0000462:maturation of SSU-rRNA from tricistronic rRNA transcript (SSU-rRNA, 5.8S rRNA, LSU-rRNA);GO:0000028:ribosomal small subunit assembly;	GO:0034388:Pwp2p-containing subcomplex of 90S preribosome;GO:0032040:small-subunit processome;	-	K14558
gene1632	M419DRAFT_23794	0.727347	1.98144e-12	hypothetical protein	-	-	-	-
gene6657	M419DRAFT_101635	-0.713925	2.01493e-12	tetrapyrrole biosynthesis%2C porphobilinogen synthase	GO:0006783:heme biosynthetic process;GO:0006782:protoporphyrinogen IX biosynthetic process;	-	GO:0004655:porphobilinogen synthase activity;GO:0008270:zinc ion binding;	K01698
gene5490	M419DRAFT_141719	-0.708872	2.02553e-12	carbamoyl-phosphate synthase	GO:0006526:arginine biosynthetic process;GO:0006807:nitrogen compound metabolic process;GO:0000050:urea cycle;	GO:0005951:carbamoyl-phosphate synthase complex;GO:0005737:cytoplasm;GO:0005739:mitochondrion;	GO:0005524:ATP binding;GO:0004087:carbamoyl-phosphate synthase (ammonia) activity;GO:0004088:carbamoyl-phosphate synthase (glutamine-hydrolyzing) activity;GO:0046872:metal ion binding;	K01955
gene8722	M419DRAFT_115572	-0.91755	2.09373e-12	methyltransferase domain-containing protein	GO:0051017:actin filament bundle assembly;GO:0030488:tRNA methylation;	GO:0030479:actin cortical patch;GO:0005884:actin filament;GO:0032432:actin filament bundle;GO:0043332:mating projection tip;	GO:0051015:actin filament binding;GO:0030674:protein binding, bridging;GO:0052735:tRNA (cytosine-3-)-methyltransferase activity;	K17053
gene66	M419DRAFT_67794	-1.43744	2.13816e-12	hypothetical protein	-	-	-	-
gene4086	M419DRAFT_109989	0.759428	2.21575e-12	hypothetical protein	-	-	-	-
gene7468	M419DRAFT_138539	-0.758297	2.24624e-12	Brix-domain-containing protein	GO:0000464:endonucleolytic cleavage in ITS1 upstream of 5.8S rRNA from tricistronic rRNA transcript (SSU-rRNA, 5.8S rRNA, LSU-rRNA);GO:0000465:exonucleolytic trimming to generate mature 5'-end of 5.8S rRNA from tricistronic rRNA transcript (SSU-rRNA, 5.8S rRNA, LSU-rRNA);GO:0000027:ribosomal large subunit assembly;	GO:0005730:nucleolus;GO:0030687:preribosome, large subunit precursor;	GO:0008097:5S rRNA binding;GO:0042134:rRNA primary transcript binding;	K14820
gene9705	M419DRAFT_92814	0.728523	2.25796e-12	DDHD domain-containing protein	-	-	-	-
gene5333	M419DRAFT_81516	-1.03547	2.33076e-12	hypothetical protein	-	-	-	-
gene6750	M419DRAFT_124259	-1.60646	2.34107e-12	hypothetical protein	-	-	-	-
gene4681	M419DRAFT_137276	0.675687	2.51016e-12	hypothetical protein	-	-	-	-
gene4000	M419DRAFT_129448	1.17872	2.55617e-12	hypothetical protein	-	-	-	-
gene7362	M419DRAFT_102433	0.947556	2.73557e-12	flavohemoglobin	-	-	-	K05916
gene3873	M419DRAFT_51151	-0.751388	2.94195e-12	cysteine proteinase	-	-	-	K11870
gene1832	M419DRAFT_127385	-0.750093	3.05063e-12	hypothetical protein	-	-	-	K03027
gene6006	M419DRAFT_56134	0.901746	3.06124e-12	hypothetical protein	-	-	-	-
gene4154	M419DRAFT_77945	-1.00215	3.07731e-12	putative MFS transporter	-	-	-	-
gene5190	M419DRAFT_123555	-0.698364	3.09149e-12	hypothetical protein	GO:0002181:cytoplasmic translation;	GO:0005829:cytosol;GO:0022625:cytosolic large ribosomal subunit;GO:0005634:nucleus;	GO:0003735:structural constituent of ribosome;	K02901
gene5748	M419DRAFT_131122	-0.863413	3.20538e-12	hypothetical protein	-	-	-	-
gene238	M419DRAFT_93996	-0.811001	3.22091e-12	ribosomal protein L37ae	GO:0006412:translation;	GO:0005840:ribosome;	GO:0046872:metal ion binding;GO:0003735:structural constituent of ribosome;	K02921
gene7256	M419DRAFT_124417	0.989843	3.2948e-12	hypothetical protein	-	-	-	-
gene1626	M419DRAFT_5943	-0.726654	3.30844e-12	FMN-linked oxidoreductase	GO:0006400:tRNA modification;	GO:0005634:nucleus;	GO:0050660:flavin adenine dinucleotide binding;GO:0017150:tRNA dihydrouridine synthase activity;	K05542
gene561	M419DRAFT_94432	0.806827	3.38976e-12	XAP5-domain-containing protein	-	-	-	K13119
gene9968	M419DRAFT_93434	-1.17276	3.4167e-12	putative chloroperoxidase	-	-	-	-
gene183	M419DRAFT_4616	0.726601	3.52736e-12	putative oxidoreductase%2Cshort chain dehydrogenase	-	-	-	-
gene6373	M419DRAFT_101346	-1.06885	3.54992e-12	beta-galactosidase	GO:0000272:polysaccharide catabolic process;	GO:0005576:extracellular region;	GO:0004565:beta-galactosidase activity;	-
gene8576	M419DRAFT_12137	-2.45083	3.63456e-12	hypothetical protein	-	-	-	-
gene7191	M419DRAFT_132498	1.37267	3.7115e-12	hypothetical protein	-	-	-	-
gene6771	M419DRAFT_10538	-0.68881	3.80116e-12	ribosomal protein S14	GO:0006412:translation;	GO:0022627:cytosolic small ribosomal subunit;	GO:0003735:structural constituent of ribosome;GO:0008270:zinc ion binding;	K02980
gene320	M419DRAFT_68206	-0.750575	3.82133e-12	60S ribosomal protein L2	GO:0002181:cytoplasmic translation;	GO:0022625:cytosolic large ribosomal subunit;	GO:0019843:rRNA binding;GO:0003735:structural constituent of ribosome;	K02938
gene736	M419DRAFT_23384	0.688864	3.91535e-12	putative cysteine protease atg4	GO:0006914:autophagy;GO:0015031:protein transport;	GO:0005737:cytoplasm;	GO:0008234:cysteine-type peptidase activity;	K08342
gene6930	M419DRAFT_10686	0.737002	3.96396e-12	hypothetical protein	-	-	-	-
gene2675	M419DRAFT_96873	0.781932	4.00627e-12	acetoacetate-CoA ligase	-	-	-	K01907
gene6464	M419DRAFT_113067	-0.727598	4.19493e-12	RNA-binding domain-containing protein	GO:0031047:gene silencing by RNA;GO:0045292:mRNA cis splicing, via spliceosome;GO:0000398:mRNA splicing, via spliceosome;	GO:0005846:nuclear cap binding complex;GO:0005634:nucleus;	GO:0000339:RNA cap binding;	K12883
gene9921	M419DRAFT_93305	2.77222	4.42279e-12	hypothetical protein	-	-	-	-
gene2947	M419DRAFT_136528	-0.918851	4.69584e-12	hypothetical protein	-	-	-	-
gene9245	M419DRAFT_91551	-0.805141	4.73396e-12	nucleotide-sugar transporter	GO:0008643:carbohydrate transport;GO:1990569:UDP-N-acetylglucosamine transmembrane transport;	GO:0005794:Golgi apparatus;GO:0030173:integral component of Golgi membrane;	GO:0015165:pyrimidine nucleotide-sugar transmembrane transporter activity;	K15272
gene4240	M419DRAFT_123149	-0.990455	4.79678e-12	hypothetical protein	-	-	-	-
gene8398	M419DRAFT_89442	-1.44692	4.81802e-12	hypothetical protein	-	-	-	-
gene5964	M419DRAFT_82914	-0.714034	4.87219e-12	WD40 repeat-like protein	-	-	-	K14552
gene4608	M419DRAFT_40963	0.907955	4.96932e-12	hypothetical protein	-	-	-	-
gene5891	M419DRAFT_9748	1.69469	4.99596e-12	hypothetical protein	-	-	-	-
gene3121	M419DRAFT_128607	-0.705143	5.00076e-12	hypothetical protein	-	-	-	-
gene5508	M419DRAFT_81374	0.742709	5.13594e-12	hypothetical protein	-	-	-	-
gene3909	M419DRAFT_122983	0.861536	5.15131e-12	hypothetical protein	-	-	-	-
gene7340	M419DRAFT_132641	-0.682627	5.17165e-12	hypothetical protein	-	-	-	-
gene6623	M419DRAFT_131955	-1.64912	5.644e-12	putative neutral/alkaline nonlysosomal ceramidase	-	-	-	K12349
gene3407	M419DRAFT_24446	0.957566	5.69664e-12	hypothetical protein	-	-	-	-
gene7474	M419DRAFT_26134	0.768658	5.78522e-12	hypothetical protein	-	-	-	-
gene6280	M419DRAFT_124030	-1.55625	5.83246e-12	hypothetical protein	-	-	-	-
gene5020	M419DRAFT_99586	0.761909	6.08804e-12	hypothetical protein	-	-	-	K07238
gene3155	M419DRAFT_136601	0.665341	6.1272e-12	Clavaminate synthase-like protein	-	-	-	-
gene9457	M419DRAFT_92170	0.685004	6.12802e-12	hypothetical protein	-	-	-	-
gene6453	M419DRAFT_101422	0.693545	6.27546e-12	ras-domain-containing protein	GO:0006897:endocytosis;GO:0006895:Golgi to endosome transport;GO:0006886:intracellular protein transport;GO:0032511:late endosome to vacuole transport via multivesicular body sorting pathway;GO:0036258:multivesicular body assembly;GO:0036010:protein localization to endosome;GO:0006623:protein targeting to vacuole;GO:0032482:Rab protein signal transduction;GO:0000011:vacuole inheritance;	GO:0005829:cytosol;GO:0005769:early endosome;GO:0030139:endocytic vesicle;GO:0005768:endosome;GO:0010008:endosome membrane;GO:0005770:late endosome;GO:0005741:mitochondrial outer membrane;GO:0005739:mitochondrion;GO:0005886:plasma membrane;	GO:0005525:GTP binding;GO:0003924:GTPase activity;	K07889
gene5311	M419DRAFT_99974	0.763378	6.42386e-12	DNA excision repair protein ERCC-8	-	-	-	K10570
gene4566	M419DRAFT_79127	0.722652	6.42905e-12	hypothetical protein	-	-	-	K08739
gene2322	M419DRAFT_72408	1.74408	6.53811e-12	ankyrin	-	-	-	-
gene5825	M419DRAFT_82984	-1.04604	6.57971e-12	hypothetical protein	-	-	-	-
gene5081	M419DRAFT_81063	-0.829347	6.60166e-12	hypothetical protein	-	-	-	K14862
gene5816	M419DRAFT_82265	0.656837	6.6349e-12	hypothetical protein	-	-	-	-
gene4116	M419DRAFT_129558	-0.905702	6.76599e-12	putative triacylglycerol lipase	-	-	-	-
gene2165	M419DRAFT_6433	-1.13406	6.81701e-12	alpha-galactosidase	GO:0005975:carbohydrate metabolic process;	GO:0005576:extracellular region;	GO:0052692:raffinose alpha-galactosidase activity;	K07407
gene3565	M419DRAFT_76424	-0.686772	6.81778e-12	hypothetical protein	GO:0000379:tRNA-type intron splice site recognition and cleavage;	GO:0000214:tRNA-intron endonuclease complex;	GO:0016829:lyase activity;GO:0003676:nucleic acid binding;GO:0000213:tRNA-intron endonuclease activity;	K15322
gene6533	M419DRAFT_84403	-0.717746	6.85656e-12	hypothetical protein	-	-	-	-
gene9032	M419DRAFT_90939	1.11146	7.0231e-12	hypothetical protein	-	-	GO:0004497:monooxygenase activity;	-
gene466	M419DRAFT_135438	-0.76163	7.22219e-12	hypothetical protein	-	-	-	-
gene7335	M419DRAFT_102401	-0.720118	7.39136e-12	hypothetical protein	-	-	-	-
gene2765	M419DRAFT_74823	0.702329	7.58822e-12	hypothetical protein	-	-	-	-
gene9852	M419DRAFT_105194	-0.75345	7.70709e-12	hypothetical protein	-	-	-	-
gene1008	M419DRAFT_5371	-0.701101	8.13393e-12	acetyl-CoA synthetase-like protein	-	-	-	-
gene6445	M419DRAFT_84192	-1.04669	8.30707e-12	urea active transporter	GO:0015847:putrescine transport;GO:0015848:spermidine transport;GO:0071918:urea transmembrane transport;GO:0015840:urea transport;	GO:0016021:integral component of membrane;GO:0005886:plasma membrane;	GO:0015489:putrescine transmembrane transporter activity;GO:0015606:spermidine transmembrane transporter activity;GO:0015204:urea transmembrane transporter activity;	-
gene5273	M419DRAFT_130671	0.67628	8.42227e-12	dihydroxyacetone kinase	-	-	-	-
gene5481	M419DRAFT_81545	-0.674631	8.53277e-12	hypothetical protein	-	-	-	-
gene3274	M419DRAFT_122732	-0.709768	8.93138e-12	hypothetical protein	-	-	-	-
gene4757	M419DRAFT_110939	-0.755886	8.98841e-12	60S ribosomal protein L36	GO:0006412:translation;	GO:0005840:ribosome;	GO:0003735:structural constituent of ribosome;	K02920
gene3788	M419DRAFT_129236	0.823773	9.06665e-12	solute carrier family 12 protein	-	-	-	K14429
gene3356	M419DRAFT_24428	-0.719888	9.16775e-12	FAD/NAD(P)-binding domain-containing protein	-	-	-	K00485
gene5034	M419DRAFT_8969	0.71005	9.21059e-12	hypothetical protein	-	-	-	-
gene3735	M419DRAFT_129186	-0.982217	9.28551e-12	RTA1-domain-containing protein	-	-	-	-
gene5143	M419DRAFT_137482	-0.722508	9.29042e-12	cobalamin-independent methionine synthase	GO:0046084:adenine biosynthetic process;GO:0006534:cysteine metabolic process;GO:0019280:L-methionine biosynthetic process from homoserine via O-acetyl-L-homoserine and cystathionine;	GO:0005829:cytosol;GO:0005634:nucleus;	GO:0003871:5-methyltetrahydropteroyltriglutamate-homocysteine S-methyltransferase activity;GO:0008270:zinc ion binding;	K00549
gene1302	M419DRAFT_135813	-0.703941	9.60468e-12	hypothetical protein	-	-	-	-
gene1883	M419DRAFT_72821	-0.98682	9.81817e-12	putative Zn-dependent hydrolase/oxidoreductase family protein	-	-	-	-
gene9345	M419DRAFT_39465	0.837085	9.88458e-12	NmrA family protein	-	-	-	-
gene9789	M419DRAFT_39832	0.6758	9.97948e-12	hypothetical protein	GO:0006914:autophagy;GO:0015031:protein transport;	GO:0005737:cytoplasm;	-	K08343
gene3885	M419DRAFT_34838	0.708118	1.05263e-11	mitochondrial carrier	-	GO:0016021:integral component of membrane;GO:0005743:mitochondrial inner membrane;	GO:0015367:oxoglutarate:malate antiporter activity;	K15104
gene4779	M419DRAFT_110957	-0.747381	1.07865e-11	G protein alpha subunit	GO:0007188:adenylate cyclase-modulating G-protein coupled receptor signaling pathway;GO:0000750:pheromone-dependent signal transduction involved in conjugation with cellular fusion;GO:0034307:regulation of ascospore formation;	GO:0005834:heterotrimeric G-protein complex;	GO:0001664:G-protein coupled receptor binding;GO:0031683:G-protein beta/gamma-subunit complex binding;GO:0005525:GTP binding;GO:0003924:GTPase activity;GO:0046872:metal ion binding;	K04640
gene6502	M419DRAFT_10296	0.796504	1.12091e-11	cytidine deaminase-like protein	-	-	-	-
gene3911	M419DRAFT_118631	1.10316	1.21475e-11	hypothetical protein	-	-	-	-
gene114	M419DRAFT_31610	-0.800366	1.26428e-11	hypothetical protein	-	-	-	-
gene7236	M419DRAFT_102293	0.695795	1.28169e-11	Cloroperoxidase	-	-	-	-
gene6601	M419DRAFT_63250	1.29417	1.28841e-11	hypothetical protein	-	-	-	-
gene7955	M419DRAFT_88058	-0.907841	1.30151e-11	hypothetical protein	-	-	-	-
gene2243	M419DRAFT_96518	0.70657	1.3032e-11	hypothetical protein	-	-	-	-
gene3240	M419DRAFT_97499	-0.787774	1.31418e-11	actin-like ATPase domain-containing protein	-	-	-	-
gene3475	M419DRAFT_128937	-0.902763	1.33234e-11	hypothetical protein	-	-	-	-
gene1524	M419DRAFT_23740	-0.737123	1.37806e-11	putative ubiquitin conjugating enzyme	-	-	-	-
gene9228	M419DRAFT_134454	0.655374	1.412e-11	hypothetical protein	-	GO:0005576:extracellular region;	-	-
gene7053	M419DRAFT_86104	-1.05824	1.46782e-11	putative microsomal glutathione S-transferase 3	-	-	-	K00799
gene9608	M419DRAFT_13033	0.673746	1.50865e-11	putative acyl-CoA dehydrogenase	-	-	-	K00257
gene2698	M419DRAFT_24193	-0.706597	1.53155e-11	ATP-dependent RNA helicase DBP2	GO:0000184:nuclear-transcribed mRNA catabolic process, nonsense-mediated decay;GO:0006364:rRNA processing;	GO:0005737:cytoplasm;GO:0005634:nucleus;	GO:0005524:ATP binding;GO:0004386:helicase activity;GO:0003723:RNA binding;	K12823
gene4614	M419DRAFT_79017	-0.668224	1.62549e-11	acetylornithine aminotransferase	GO:0006526:arginine biosynthetic process;	GO:0005759:mitochondrial matrix;	GO:0003992:N2-acetyl-L-ornithine:2-oxoglutarate 5-aminotransferase activity;GO:0030170:pyridoxal phosphate binding;	K00818
gene2971	M419DRAFT_136540	-0.990635	1.76745e-11	hypothetical protein	-	-	-	-
gene6614	M419DRAFT_84843	-0.687922	1.83916e-11	DUF689-domain-containing protein	GO:0016226:iron-sulfur cluster assembly;	GO:0005758:mitochondrial intermembrane space;	GO:0051537:2 iron, 2 sulfur cluster binding;GO:0051539:4 iron, 4 sulfur cluster binding;GO:0009055:electron carrier activity;GO:0046872:metal ion binding;	-
gene9472	M419DRAFT_116359	-0.745728	1.8678e-11	60S ribosomal protein L8	GO:0002181:cytoplasmic translation;GO:0000470:maturation of LSU-rRNA;	GO:0022625:cytosolic large ribosomal subunit;	GO:0003723:RNA binding;GO:0003735:structural constituent of ribosome;	K02936
gene4918	M419DRAFT_25083	-0.709588	1.90126e-11	hypothetical protein	GO:0006633:fatty acid biosynthetic process;GO:2001295:malonyl-CoA biosynthetic process;	GO:0005737:cytoplasm;GO:0005829:cytosol;GO:0000329:fungal-type vacuole membrane;	GO:0003989:acetyl-CoA carboxylase activity;GO:0005524:ATP binding;GO:0004075:biotin carboxylase activity;GO:0046872:metal ion binding;	K11262
gene3787	M419DRAFT_24582	0.69911	1.91878e-11	putative amino acid transporter	-	-	-	K14209
gene9890	M419DRAFT_39913	0.996651	1.94246e-11	Endopolyphosphatase	-	-	-	K06018
gene9916	M419DRAFT_93264	-0.788206	2.03111e-11	NUC189-domain-containing protein	GO:0030490:maturation of SSU-rRNA;	GO:0005829:cytosol;GO:0005634:nucleus;GO:0032040:small-subunit processome;GO:0034455:t-UTP complex;	GO:0030515:snoRNA binding;	K14546
gene8221	M419DRAFT_124811	0.781522	2.03557e-11	QI74 protein	-	-	-	-
gene6754	M419DRAFT_101778	-0.797234	2.05409e-11	hypothetical protein	-	-	-	-
gene5131	M419DRAFT_25158	-0.727538	2.08086e-11	putative DEAD/DEAH box helicase	GO:0006364:rRNA processing;	GO:0005730:nucleolus;	GO:0005524:ATP binding;GO:0004386:helicase activity;GO:0003723:RNA binding;	K14809
gene216	M419DRAFT_93962	-0.750232	2.10721e-11	tRNA pseudouridine synthase D	GO:0000455:enzyme-directed rRNA pseudouridine synthesis;GO:0006397:mRNA processing;GO:1990481:mRNA pseudouridine synthesis;GO:0008380:RNA splicing;GO:0031120:snRNA pseudouridine synthesis;GO:0006400:tRNA modification;GO:0031119:tRNA pseudouridine synthesis;	GO:0031429:box H/ACA snoRNP complex;GO:0005737:cytoplasm;GO:0005654:nucleoplasm;GO:0005634:nucleus;	GO:0009982:pseudouridine synthase activity;GO:0003723:RNA binding;	K06176
gene1543	M419DRAFT_70947	0.903274	2.11565e-11	NAD(P)-binding protein	-	-	-	-
gene3379	M419DRAFT_140866	-0.750847	2.15698e-11	dioxygenase	-	-	-	-
gene1089	M419DRAFT_23545	0.735711	2.18632e-11	major facilitator superfamily transporter	-	-	-	-
gene1303	M419DRAFT_70990	0.680707	2.19759e-11	pyridoxamine 5'-phosphate oxidase	GO:0009443:pyridoxal 5'-phosphate salvage;GO:0008615:pyridoxine biosynthetic process;	GO:0005758:mitochondrial intermembrane space;	GO:0010181:FMN binding;GO:0004733:pyridoxamine-phosphate oxidase activity;	K00275
gene632	M419DRAFT_94495	-0.659383	2.20047e-11	3-hydroxy-3-methylglutaryl-coenzyme A reductase	GO:0015936:coenzyme A metabolic process;GO:0008299:isoprenoid biosynthetic process;GO:0016126:sterol biosynthetic process;	GO:0005789:endoplasmic reticulum membrane;GO:0016021:integral component of membrane;	GO:0004420:hydroxymethylglutaryl-CoA reductase (NADPH) activity;GO:0050661:NADP binding;	K00021
gene2928	M419DRAFT_24293	-0.734101	2.26119e-11	hypothetical protein	GO:0045292:mRNA cis splicing, via spliceosome;GO:0000398:mRNA splicing, via spliceosome;	GO:0005829:cytosol;GO:0016592:mediator complex;GO:0005685:U1 snRNP;GO:0071004:U2-type prespliceosome;	GO:0003723:RNA binding;	K12821
gene8322	M419DRAFT_103464	0.73344	2.30024e-11	hypothetical protein	-	-	-	-
gene6385	M419DRAFT_10192	-0.692049	2.36e-11	hypothetical protein	-	-	-	-
gene9355	M419DRAFT_139316	-0.664659	2.36238e-11	alcohol dehydrogenase class-3	-	-	-	-
gene6302	M419DRAFT_63230	1.07505	2.40535e-11	nucleotide-diphospho-sugar transferase	GO:0006487:protein N-linked glycosylation;	GO:0000139:Golgi membrane;GO:0016021:integral component of membrane;GO:0005774:vacuolar membrane;	GO:0008375:acetylglucosaminyltransferase activity;	-
gene2263	M419DRAFT_108150	-0.682221	2.41359e-11	DUF1212-domain-containing protein	GO:0003333:amino acid transmembrane transport;	GO:0005783:endoplasmic reticulum;GO:0005789:endoplasmic reticulum membrane;GO:0016021:integral component of membrane;	GO:0015171:amino acid transmembrane transporter activity;	-
gene4440	M419DRAFT_129878	-0.842534	2.42979e-11	P-loop containing nucleoside triphosphate hydrolase protein	-	-	-	K14807
gene3930	M419DRAFT_34878	0.804141	2.46655e-11	alpha/beta-hydrolase	-	-	-	-
gene1854	M419DRAFT_136094	-0.849414	2.49166e-11	hypothetical protein	-	-	-	-
gene3224	M419DRAFT_128705	-1.48661	2.55152e-11	SGNH hydrolase	-	-	-	-
gene1995	M419DRAFT_72588	-0.671814	2.61568e-11	bifunctional purine biosynthesis protein	GO:0006189:'de novo' IMP biosynthetic process;GO:0006164:purine nucleotide biosynthetic process;	GO:0005829:cytosol;GO:0005886:plasma membrane;	GO:0003937:IMP cyclohydrolase activity;GO:0004643:phosphoribosylaminoimidazolecarboxamide formyltransferase activity;	K00602
gene1197	M419DRAFT_70312	-1.09745	2.66058e-11	hypothetical protein	-	-	-	-
gene7411	M419DRAFT_86804	-1.82636	2.73027e-11	putative ferrooxidoreductase Fet3	GO:0010106:cellular response to iron ion starvation;GO:0034755:iron ion transmembrane transport;GO:0033215:iron assimilation by reduction and transport;	GO:0033573:high-affinity iron permease complex;GO:0005886:plasma membrane;	GO:0005507:copper ion binding;GO:0004322:ferroxidase activity;	-
gene8838	M419DRAFT_90478	0.758746	2.76388e-11	hypothetical protein	GO:0015031:protein transport;	GO:0005737:cytoplasm;	GO:0004190:aspartic-type endopeptidase activity;GO:0043130:ubiquitin binding;	-
gene7641	M419DRAFT_124526	0.699554	2.85279e-11	hypothetical protein	GO:0006032:chitin catabolic process;GO:0000272:polysaccharide catabolic process;	GO:0005576:extracellular region;	GO:0008061:chitin binding;GO:0004568:chitinase activity;	K01183
gene2188	M419DRAFT_140482	0.861893	2.8932e-11	hypothetical protein	-	-	-	-
gene4479	M419DRAFT_42529	-0.951583	2.89337e-11	hypothetical protein	-	GO:0005739:mitochondrion;GO:0005634:nucleus;	-	-
gene3760	M419DRAFT_7812	-0.922896	3.04401e-11	hypothetical protein	-	-	-	-
gene4752	M419DRAFT_119041	0.857115	3.1799e-11	DUF1960-domain-containing protein	-	-	-	-
gene3306	M419DRAFT_75790	-0.826896	3.22324e-11	mitochondrial carrier protein RIM2	GO:1990519:mitochondrial pyrimidine nucleotide import;	GO:0016021:integral component of membrane;GO:0005743:mitochondrial inner membrane;	GO:0015218:pyrimidine nucleotide transmembrane transporter activity;	K15116
gene5661	M419DRAFT_131038	-0.666608	3.41338e-11	hypothetical protein	-	-	-	-
gene5685	M419DRAFT_82396	-0.881896	3.41809e-11	hypothetical protein	-	-	-	-
gene7844	M419DRAFT_102989	0.712493	3.50223e-11	hypothetical protein	-	-	-	-
gene4422	M419DRAFT_79174	2.05306	3.55633e-11	hypothetical protein	-	-	-	-
gene662	M419DRAFT_5061	1.01471	3.61867e-11	hypothetical protein	-	-	-	-
gene304	M419DRAFT_31779	-0.817994	3.68668e-11	putative high affinity cAMP phosphodiesterase	-	-	-	-
gene4283	M419DRAFT_77845	0.675319	3.6909e-11	APG9-domain-containing protein	GO:0006914:autophagy;GO:0015031:protein transport;	GO:0030659:cytoplasmic vesicle membrane;GO:0005789:endoplasmic reticulum membrane;GO:0000139:Golgi membrane;GO:0016021:integral component of membrane;GO:0031966:mitochondrial membrane;GO:0034045:pre-autophagosomal structure membrane;	-	K17907
gene6727	M419DRAFT_132057	0.737396	3.82949e-11	bifunctional 6-phosphofructo-2-kinase/fructose-2%2C6-bisphosphate 2-phosphatase	-	-	-	K19030
gene5459	M419DRAFT_9352	-0.666188	3.8756e-11	Undecaprenyl diphosphate synthase	-	-	-	K19177
gene9154	M419DRAFT_134387	-0.758834	3.96149e-11	hypothetical protein	-	-	-	-
gene8837	M419DRAFT_90628	-0.800353	3.97394e-11	hypothetical protein	GO:0006364:rRNA processing;	GO:0005730:nucleolus;	GO:0008168:methyltransferase activity;	K14850
gene1371	M419DRAFT_5702	0.699715	3.99115e-11	ATP-dependent protease La	GO:0034599:cellular response to oxidative stress;GO:0051131:chaperone-mediated protein complex assembly;GO:0007005:mitochondrion organization;GO:0070407:oxidation-dependent protein catabolic process;GO:0006515:misfolded or incompletely synthesized protein catabolic process;	GO:0005759:mitochondrial matrix;	GO:0005524:ATP binding;GO:0004176:ATP-dependent peptidase activity;GO:0043565:sequence-specific DNA binding;GO:0004252:serine-type endopeptidase activity;GO:0003697:single-stranded DNA binding;	K08675
gene5667	M419DRAFT_112061	0.921396	4.03522e-11	hypothetical protein	-	-	-	-
gene208	M419DRAFT_93948	-0.921729	4.27587e-11	hypothetical protein	-	-	-	-
gene5557	M419DRAFT_25353	-0.792127	4.3585e-11	exonuclease	-	-	-	K14570
gene7223	M419DRAFT_85949	1.40623	4.38104e-11	hypothetical protein	-	-	-	-
gene9383	M419DRAFT_91931	0.936402	4.4552e-11	hypothetical protein	-	-	-	-
gene6407	M419DRAFT_119817	-0.754504	4.48578e-11	ribosomal protein L14	GO:0002181:cytoplasmic translation;GO:0016236:macroautophagy;GO:0042273:ribosomal large subunit biogenesis;	GO:0022625:cytosolic large ribosomal subunit;	GO:0003723:RNA binding;GO:0003735:structural constituent of ribosome;	K02875
gene4546	M419DRAFT_79000	-0.690351	4.59656e-11	ribosomal RNA-processing protein 12	-	-	-	K14794
gene2613	M419DRAFT_136382	0.904665	4.60769e-11	putative translation factor pelota	-	-	-	K06965
gene7866	M419DRAFT_142648	-0.646576	4.86871e-11	DUF1711-domain-containing protein	-	-	-	-
gene3850	M419DRAFT_109739	1.46618	5.01088e-11	hypothetical protein	-	-	-	-
gene1293	M419DRAFT_95306	0.654133	5.05964e-11	NAD(P)-binding protein	GO:0006635:fatty acid beta-oxidation;	GO:0005777:peroxisome;	GO:0016853:isomerase activity;GO:0016829:lyase activity;GO:0016491:oxidoreductase activity;	K14729
gene3185	M419DRAFT_140798	-0.788963	5.08907e-11	hypothetical protein	-	-	-	-
gene100	M419DRAFT_54403	-0.982358	5.09974e-11	hypothetical protein	-	-	-	-
gene9170	M419DRAFT_91287	-0.71141	5.15298e-11	hypothetical protein	-	-	-	-
gene6057	M419DRAFT_100930	-0.718526	5.37364e-11	polyadenylate binding protein	GO:0006397:mRNA processing;GO:0051028:mRNA transport;GO:1901918:negative regulation of exoribonuclease activity;GO:0060212:negative regulation of nuclear-transcribed mRNA poly(A) tail shortening;GO:1901919:positive regulation of exoribonuclease activity;GO:0006417:regulation of translation;	GO:0010494:cytoplasmic stress granule;GO:0071014:post-mRNA release spliceosomal complex;	GO:0008143:poly(A) binding;	K13126
gene6528	M419DRAFT_84444	-0.623644	5.68358e-11	RNA-binding domain-containing protein	GO:0006338:chromatin remodeling;GO:0000398:mRNA splicing, via spliceosome;GO:0006417:regulation of translation;	GO:0005737:cytoplasm;GO:0010494:cytoplasmic stress granule;GO:0005634:nucleus;GO:0000932:cytoplasmic mRNA processing body;	GO:0003729:mRNA binding;	-
gene7495	M419DRAFT_87063	-0.637815	5.85825e-11	mitochondrial carrier	-	-	-	K15111
gene5506	M419DRAFT_111856	1.04148	6.01771e-11	hypothetical protein	-	-	-	-
gene701	M419DRAFT_67733	1.02227	6.04308e-11	hypothetical protein	-	-	-	-
gene3707	M419DRAFT_7764	0.69773	6.28439e-11	hypothetical protein	-	-	-	-
gene7508	M419DRAFT_87119	1.0796	6.29929e-11	hypothetical protein	-	-	-	K18666
gene2769	M419DRAFT_140656	-0.667475	6.30337e-11	60S ribosomal protein L34	GO:0002181:cytoplasmic translation;GO:0042254:ribosome biogenesis;	GO:0022625:cytosolic large ribosomal subunit;	GO:0003735:structural constituent of ribosome;	K02915
gene8807	M419DRAFT_139115	-0.640622	6.45516e-11	sulfatase domain protein	-	-	-	-
gene2246	M419DRAFT_6507	-0.6438	6.55927e-11	RNA-binding domain-containing protein	GO:0006376:mRNA splice site selection;GO:0000398:mRNA splicing, via spliceosome;	GO:0010494:cytoplasmic stress granule;GO:0005829:cytosol;GO:0005685:U1 snRNP;GO:0071004:U2-type prespliceosome;	GO:0003729:mRNA binding;	-
gene8951	M419DRAFT_104234	0.659177	6.56567e-11	MFS phospholipid transporter Git1	-	-	-	-
gene7502	M419DRAFT_138553	0.638233	6.63634e-11	mitochondrial carrier	-	-	-	K14684
gene1812	M419DRAFT_72016	1.76787	7.13956e-11	hypothetical protein	-	-	-	-
gene7966	M419DRAFT_44019	0.761664	7.25837e-11	hypothetical protein	-	-	-	-
gene7370	M419DRAFT_11074	2.47259	7.33517e-11	hypothetical protein	-	-	-	-
gene6158	M419DRAFT_66752	-0.805936	7.42263e-11	hypothetical protein	-	-	-	-
gene7255	M419DRAFT_26050	0.645908	7.68918e-11	succinate dehydrogenase iron-sulfur protein precursor	GO:0006099:tricarboxylic acid cycle;	GO:0005743:mitochondrial inner membrane;	GO:0051537:2 iron, 2 sulfur cluster binding;GO:0051538:3 iron, 4 sulfur cluster binding;GO:0051539:4 iron, 4 sulfur cluster binding;GO:0009055:electron carrier activity;GO:0046872:metal ion binding;GO:0008177:succinate dehydrogenase (ubiquinone) activity;	K00235
gene246	M419DRAFT_68059	1.10435	7.84277e-11	protein kinase	-	-	-	K16315
gene1774	M419DRAFT_122235	-0.689581	7.85393e-11	ribosomal protein S19	GO:0006412:translation;	GO:0015935:small ribosomal subunit;	GO:0003723:RNA binding;GO:0003735:structural constituent of ribosome;	K02958
gene5524	M419DRAFT_130908	-0.950407	7.87314e-11	hypothetical protein	-	-	-	-
gene7536	M419DRAFT_86957	-0.799614	7.88484e-11	nuclear export protein Noc3	-	-	-	K14834
gene8716	M419DRAFT_12257	0.628073	8.03821e-11	dipeptidase	-	-	-	K01273
gene2962	M419DRAFT_97238	-0.694847	8.09055e-11	hypothetical protein	-	-	-	-
gene2051	M419DRAFT_73246	0.710587	8.16211e-11	peroxisomal membrane protein 4	-	-	-	K13350
gene7520	M419DRAFT_86982	-0.846104	8.32441e-11	major facilitator superfamily protein	-	-	-	K08157
gene7590	M419DRAFT_124514	-0.787873	8.36508e-11	hypothetical protein	-	-	-	-
gene916	M419DRAFT_70006	-0.645966	8.39411e-11	translation elongation factor G	GO:0070125:mitochondrial translational elongation;	GO:0005739:mitochondrion;	GO:0005525:GTP binding;GO:0003924:GTPase activity;GO:0003746:translation elongation factor activity;	K02355
gene5061	M419DRAFT_8993	2.94989	8.50797e-11	hypothetical protein	-	-	-	-
gene6077	M419DRAFT_137930	0.636338	8.51431e-11	inosine monophosphate dehydrogenase	-	-	-	K00459
gene2966	M419DRAFT_24307	0.646527	8.52812e-11	pyruvate carboxylase	GO:0006094:gluconeogenesis;GO:0006090:pyruvate metabolic process;	GO:0005737:cytoplasm;	GO:0005524:ATP binding;GO:0009374:biotin binding;GO:0046872:metal ion binding;GO:0004736:pyruvate carboxylase activity;	K01958
gene6571	M419DRAFT_131906	0.827547	8.62437e-11	putative histidine kinase TCS1p	-	-	-	K19692
gene7160	M419DRAFT_85943	0.656255	8.79529e-11	putative 1-acylglycerol-3-phosphate acyltransferase	-	-	-	-
gene8323	M419DRAFT_89261	0.826475	9.05859e-11	hypothetical protein	-	-	-	-
gene6859	M419DRAFT_85331	3.45887	9.1129e-11	hypothetical protein	-	-	-	-
gene6506	M419DRAFT_142146	-1.1455	9.16529e-11	hypothetical protein	-	-	-	K00752
gene7130	M419DRAFT_132444	3.10472	9.45154e-11	hypothetical protein	-	-	-	-
gene1121	M419DRAFT_23559	0.644729	9.59469e-11	FAD/NAD(P)-binding domain-containing protein	-	-	-	K18914
gene7272	M419DRAFT_132574	0.687652	9.59737e-11	putative haloalkanoic acid dehalogenase	-	-	-	-
gene8748	M419DRAFT_12287	-0.868008	9.60942e-11	hypothetical protein	-	-	-	-
gene7480	M419DRAFT_87111	-0.963654	1.02537e-10	putative pyridine nucleotide-disulfide oxidoreductase AMID-like protein	-	-	-	-
gene2843	M419DRAFT_118181	0.76562	1.0277e-10	hypothetical protein	-	-	-	-
gene4936	M419DRAFT_141497	-0.683858	1.05753e-10	amino acid transporter	-	-	-	-
gene5120	M419DRAFT_111326	-0.771105	1.06236e-10	nucleolar protein NOP58-like protein	GO:0000480:endonucleolytic cleavage in 5'-ETS of tricistronic rRNA transcript (SSU-rRNA, 5.8S rRNA, LSU-rRNA);GO:0000447:endonucleolytic cleavage in ITS1 to separate SSU-rRNA from 5.8S rRNA and LSU-rRNA from tricistronic rRNA transcript (SSU-rRNA, 5.8S rRNA, LSU-rRNA);GO:0000472:endonucleolytic cleavage to generate mature 5'-end of SSU-rRNA from (SSU-rRNA, 5.8S rRNA, LSU-rRNA);GO:1902570:protein …	GO:0031428:box C/D snoRNP complex;GO:0032040:small-subunit processome;	GO:0030515:snoRNA binding;GO:0017069:snRNA binding;	K14565
gene5166	M419DRAFT_99775	-0.666188	1.08143e-10	ribosomal protein S25	-	GO:0022627:cytosolic small ribosomal subunit;	GO:0003735:structural constituent of ribosome;	K02975
gene8980	M419DRAFT_125145	0.748482	1.12602e-10	hypothetical protein	GO:0019594:mannitol metabolic process;	-	GO:0050662:coenzyme binding;GO:0008926:mannitol-1-phosphate 5-dehydrogenase activity;	K00009
gene4925	M419DRAFT_111122	0.678658	1.14864e-10	hypothetical protein	-	-	-	-
gene7246	M419DRAFT_138447	-0.848727	1.15719e-10	hypothetical protein	-	-	-	-
gene6310	M419DRAFT_138051	0.883671	1.22659e-10	UPF0005-domain-containing protein	-	-	-	K06890
gene8413	M419DRAFT_103582	0.750004	1.23075e-10	cyclophilin type peptidyl-prolyl cis-trans isomerase/CLD	GO:0006457:protein folding;	GO:0005737:cytoplasm;	GO:0003755:peptidyl-prolyl cis-trans isomerase activity;	K05864
gene4572	M419DRAFT_24937	0.654067	1.27165e-10	26S proteasome subunit P45	GO:0050804:regulation of synaptic transmission;GO:0045892:negative regulation of transcription, DNA-templated;GO:0045899:positive regulation of RNA polymerase II transcriptional preinitiation complex assembly;GO:0043161:proteasome-mediated ubiquitin-dependent protein catabolic process;	GO:0005737:cytoplasm;GO:0031410:cytoplasmic vesicle;GO:0031597:cytosolic proteasome complex;GO:0031595:nuclear proteasome complex;GO:0005634:nucleus;GO:0098794:postsynapse;GO:0022624:proteasome accessory complex;GO:0000502:proteasome complex;GO:0008540:proteasome regulatory particle, base subcomplex;	GO:0005524:ATP binding;GO:0036402:proteasome-activating ATPase activity;GO:0017025:TBP-class protein binding;GO:0031531:thyrotropin-releasing hormone receptor binding;GO:0008134:transcription factor binding;	K03066
gene395	M419DRAFT_45556	0.977782	1.29538e-10	DUF1183-domain-containing protein	-	-	-	-
gene5174	M419DRAFT_141582	0.681426	1.33985e-10	hypothetical protein	-	-	-	K15628
gene5976	M419DRAFT_83094	0.710482	1.34506e-10	hypothetical protein	-	-	-	K13507
gene9	M419DRAFT_125596	0.676298	1.35961e-10	kinesin-domain-containing protein	GO:0008089:anterograde axon cargo transport;GO:1990048:anterograde dense core granule transport;GO:0030705:cytoskeleton-dependent intracellular transport;GO:0022027:interkinetic nuclear migration;GO:0007018:microtubule-based movement;GO:1990049:retrograde dense core granule transport;GO:0016192:vesicle-mediated transport;	GO:0030424:axon;GO:1904115:axon cytoplasm;GO:0005829:cytosol;GO:0030425:dendrite;GO:0005871:kinesin complex;GO:0005874:microtubule;GO:0043005:neuron projection;GO:0043025:neuronal cell body;GO:0098794:postsynapse;GO:0008021:synaptic vesicle;	GO:0005524:ATP binding;GO:0008574:ATP-dependent microtubule motor activity, plus-end-directed;GO:0016887:ATPase activity;GO:0042802:identical protein binding;GO:0008017:microtubule binding;GO:0003777:microtubule motor activity;GO:0003774:motor activity;GO:0042803:protein homodimerization activity;	K17916
gene8130	M419DRAFT_38438	0.96388	1.4017e-10	hypothetical protein	-	-	-	-
gene1775	M419DRAFT_46715	-0.965564	1.44981e-10	hypothetical protein	-	-	-	-
gene8013	M419DRAFT_88409	0.96804	1.45742e-10	5-oxoprolinase	GO:1990748:cellular detoxification;GO:0006749:glutathione metabolic process;	GO:0005829:cytosol;	GO:0017168:5-oxoprolinase (ATP-hydrolyzing) activity;	K01469
gene5439	M419DRAFT_25298	0.641566	1.47781e-10	alpha/beta-hydrolase	GO:0016042:lipid catabolic process;GO:0045493:xylan catabolic process;	GO:0005576:extracellular region;	GO:0046555:acetylxylan esterase activity;GO:0004806:triglyceride lipase activity;	-
gene9779	M419DRAFT_125474	-0.651667	1.4838e-10	ribosomal protein S4	GO:0002181:cytoplasmic translation;GO:0006412:translation;	GO:0030686:90S preribosome;GO:0005737:cytoplasm;GO:0022627:cytosolic small ribosomal subunit;	GO:0019843:rRNA binding;GO:0003735:structural constituent of ribosome;	K02987
gene2449	M419DRAFT_73595	1.99607	1.52659e-10	hypothetical protein	-	-	-	-
gene8987	M419DRAFT_12500	0.87839	1.56124e-10	synaptobrevin-domain-containing protein	-	-	-	K08515
gene2101	M419DRAFT_136211	-0.696341	1.56711e-10	hypothetical protein	-	-	-	-
gene6428	M419DRAFT_37010	1.21739	1.58431e-10	hypothetical protein	-	-	-	K13690
gene8591	M419DRAFT_12151	-1.11883	1.61437e-10	polysaccharide lyase family 8 protein	-	-	-	-
gene4316	M419DRAFT_118864	-0.655099	1.62052e-10	translation initiation factor eIF-5A	GO:1903272:positive regulation of cytoplasmic translational elongation through polyproline stretches;GO:0045901:positive regulation of translational elongation;GO:0045948:positive regulation of translational initiation;GO:0045905:positive regulation of translational termination;GO:0006452:translational frameshifting;	GO:0005737:cytoplasm;GO:0005739:mitochondrion;GO:0048471:perinuclear region of cytoplasm;	GO:0043022:ribosome binding;GO:0003723:RNA binding;GO:0003746:translation elongation factor activity;GO:0003743:translation initiation factor activity;	K03263
gene7650	M419DRAFT_102759	0.860988	1.69882e-10	coproporphyrinogen III oxidase	GO:0006782:protoporphyrinogen IX biosynthetic process;	GO:0005737:cytoplasm;GO:0005829:cytosol;GO:0005634:nucleus;	GO:0004109:coproporphyrinogen oxidase activity;GO:0042803:protein homodimerization activity;	K00228
gene1824	M419DRAFT_136075	-0.689057	1.72534e-10	putative ribosome biogenesis protein Noc4	-	-	-	K14771
gene9076	M419DRAFT_120997	-0.61743	1.7554e-10	hypothetical protein	-	-	-	-
gene7719	M419DRAFT_138653	-0.674148	1.75837e-10	60S ribosomal protein L126	GO:0002181:cytoplasmic translation;GO:0009409:response to cold;GO:0042273:ribosomal large subunit biogenesis;	GO:0009507:chloroplast;GO:0005829:cytosol;GO:0022625:cytosolic large ribosomal subunit;GO:0022626:cytosolic ribosome;GO:0016020:membrane;GO:0005730:nucleolus;GO:0005634:nucleus;GO:0005886:plasma membrane;GO:0042788:polysomal ribosome;GO:0005774:vacuolar membrane;	GO:0003729:mRNA binding;GO:0003723:RNA binding;GO:0003735:structural constituent of ribosome;	K02898
gene1565	M419DRAFT_71451	0.680125	1.81989e-10	hypothetical protein	-	-	-	-
gene2099	M419DRAFT_122372	-1.02754	1.82747e-10	hypothetical protein	-	-	-	-
gene6723	M419DRAFT_124246	1.13643	1.84927e-10	Hsp70 nucleotide exchange factor	GO:0006417:regulation of translation;	GO:0005737:cytoplasm;	-	-
gene1707	M419DRAFT_6017	-0.786608	1.88744e-10	PTPLA-domain-containing protein	-	-	-	K10703
gene8922	M419DRAFT_12444	1.75558	1.8917e-10	hypothetical protein	-	-	-	-
gene7817	M419DRAFT_11480	0.870309	1.91023e-10	endoplasmic oxidoreductin	GO:0034975:protein folding in endoplasmic reticulum;	GO:0005789:endoplasmic reticulum membrane;	GO:0016671:oxidoreductase activity, acting on a sulfur group of donors, disulfide as acceptor;GO:0003756:protein disulfide isomerase activity;GO:0015035:protein disulfide oxidoreductase activity;	-
gene5564	M419DRAFT_111938	0.651442	1.93284e-10	N-terminal nucleophile aminohydrolase	GO:0010498:proteasomal protein catabolic process;GO:0010499:proteasomal ubiquitin-independent protein catabolic process;GO:0043161:proteasome-mediated ubiquitin-dependent protein catabolic process;	GO:0005737:cytoplasm;GO:0005829:cytosol;GO:0005789:endoplasmic reticulum membrane;GO:0005634:nucleus;GO:0005839:proteasome core complex;GO:0019774:proteasome core complex, beta-subunit complex;GO:0034515:proteasome storage granule;	GO:0004175:endopeptidase activity;GO:0004298:threonine-type endopeptidase activity;	K02732
gene8882	M419DRAFT_12412	1.01753	1.96871e-10	hypothetical protein	-	-	-	-
gene6399	M419DRAFT_101365	0.73537	1.97039e-10	alpha/beta-hydrolase	-	-	-	-
gene2567	M419DRAFT_74050	-1.76284	1.97355e-10	FAD-binding domain-containing protein	-	-	-	-
gene6290	M419DRAFT_83657	-0.746602	1.99457e-10	hypothetical protein	-	-	-	-
gene9613	M419DRAFT_125397	-0.78264	2.03481e-10	hypothetical protein	-	-	-	-
gene5140	M419DRAFT_9065	-0.739082	2.04472e-10	hypothetical protein	-	-	-	-
gene9729	M419DRAFT_116702	0.719537	2.05374e-10	DNA-binding protein	GO:0051301:cell division;GO:0033316:meiotic spindle assembly checkpoint;GO:1990492:mitotic cell cycle checkpoint inhibiting CAR assembly;GO:0007094:mitotic spindle assembly checkpoint;GO:0045841:negative regulation of mitotic metaphase/anaphase transition;GO:0072480:signal transduction involved in mitotic spindle assembly checkpoint;	GO:0000778:condensed nuclear chromosome kinetochore;GO:0005737:cytoplasm;GO:0000776:kinetochore;GO:0033597:mitotic checkpoint complex;GO:1990498:mitotic spindle microtubule;GO:0044732:mitotic spindle pole body;GO:0000790:nuclear chromatin;GO:0034399:nuclear periphery;GO:0005654:nucleoplasm;	GO:0010997:anaphase-promoting complex binding;	K02537
gene7078	M419DRAFT_124357	-0.727552	2.09501e-10	60S ribosomal protein L17	GO:0002181:cytoplasmic translation;	GO:0022625:cytosolic large ribosomal subunit;	GO:0003735:structural constituent of ribosome;	K02880
gene1005	M419DRAFT_69977	1.27214	2.16791e-10	hypothetical protein	-	-	-	-
gene2844	M419DRAFT_108701	0.629957	2.21092e-10	14-3-3-like protein	GO:0034605:cellular response to heat;GO:0036244:cellular response to neutral pH;GO:0001410:chlamydospore formation;GO:0030447:filamentous growth;GO:0044182:filamentous growth of a population of unicellular organisms;GO:0036180:filamentous growth of a population of unicellular organisms in response to biotic stimulus;GO:0036168:filamentous growth of a population of unicellular organisms in respons…	GO:0009986:cell surface;GO:0005886:plasma membrane;GO:0030445:yeast-form cell wall;	GO:0019904:protein domain specific binding;	K06630
gene710	M419DRAFT_94575	-0.708735	2.24056e-10	GTP cyclohydrolase 1	GO:0035998:7,8-dihydroneopterin 3'-triphosphate biosynthetic process;GO:0046656:folic acid biosynthetic process;GO:0006729:tetrahydrobiopterin biosynthetic process;GO:0046654:tetrahydrofolate biosynthetic process;	GO:0005737:cytoplasm;	GO:0005525:GTP binding;GO:0003934:GTP cyclohydrolase I activity;GO:0008270:zinc ion binding;	K01495
gene3192	M419DRAFT_136611	0.699056	2.26233e-10	sorbitol dehydrogenase	-	-	-	K00008
gene9367	M419DRAFT_26832	-0.695247	2.27179e-10	cysteine proteinase	-	-	-	-
gene5582	M419DRAFT_111963	0.630129	2.38172e-10	ubiquitin-domain-containing protein	GO:0042177:negative regulation of protein catabolic process;GO:0030433:ER-associated ubiquitin-dependent protein catabolic process;GO:0006511:ubiquitin-dependent protein catabolic process;	GO:0005829:cytosol;GO:0005634:nucleus;	GO:0031593:polyubiquitin binding;	K04523
gene3503	M419DRAFT_109361	-0.640497	2.41154e-10	NAD(P) transhydrogenase precursor	GO:0045454:cell redox homeostasis;GO:0006740:NADPH regeneration;GO:0043066:negative regulation of apoptotic process;GO:0001933:negative regulation of protein phosphorylation;GO:0055114:oxidation-reduction process;GO:0032364:oxygen homeostasis;GO:1903285:positive regulation of hydrogen peroxide catabolic process;GO:0010918:positive regulation of mitochondrial membrane potential;GO:1902600:hydrogen…	GO:0016021:integral component of membrane;GO:0016020:membrane;GO:0005743:mitochondrial inner membrane;GO:0005746:mitochondrial respiratory chain;GO:0005739:mitochondrion;	GO:0051287:NAD binding;GO:0003957:NAD(P)+ transhydrogenase (B-specific) activity;GO:0008746:NAD(P)+ transhydrogenase activity;GO:0050661:NADP binding;	K00323
gene936	M419DRAFT_68955	1.57001	2.49612e-10	hypothetical protein	-	-	-	-
gene3341	M419DRAFT_51715	-0.999531	2.50509e-10	hypothetical protein	-	-	-	K14789
gene8899	M419DRAFT_134146	0.690987	2.70703e-10	CBP4-domain-containing protein	GO:0034551:mitochondrial respiratory chain complex III assembly;	GO:0032592:integral component of mitochondrial membrane;GO:0005743:mitochondrial inner membrane;	-	-
gene9419	M419DRAFT_12869	-0.668114	2.73461e-10	hypothetical protein	-	-	-	-
gene5026	M419DRAFT_99599	0.90907	2.78644e-10	EF-hand	-	-	-	-
gene4434	M419DRAFT_98886	-0.637128	2.8294e-10	mitochondrial carrier	GO:0006879:cellular iron ion homeostasis;GO:0001408:guanine nucleotide transport;GO:0000002:mitochondrial genome maintenance;GO:0055085:transmembrane transport;	GO:0016021:integral component of membrane;GO:0005743:mitochondrial inner membrane;GO:0005739:mitochondrion;	GO:0001409:guanine nucleotide transmembrane transporter activity;	-
gene1877	M419DRAFT_136108	0.721568	2.88282e-10	multidrug efflux transporter AcrB transmembrane domain-containing protein	-	-	-	K12385
gene6073	M419DRAFT_9911	-1.31813	2.8974e-10	hypothetical protein	-	-	-	-
gene214	M419DRAFT_31698	-0.807969	2.97053e-10	DEAD-domain-containing protein	GO:0006364:rRNA processing;	GO:0005730:nucleolus;	GO:0005524:ATP binding;GO:0004386:helicase activity;GO:0003723:RNA binding;	K14778
gene1457	M419DRAFT_95513	0.62487	2.9848e-10	DUF221-domain-containing protein	-	-	-	-
gene7626	M419DRAFT_132920	-0.67625	3.03652e-10	hypothetical protein	GO:0006357:regulation of transcription from RNA polymerase II promoter;GO:0006351:transcription, DNA-templated;	GO:0005737:cytoplasm;GO:0005634:nucleus;	GO:0000981:sequence-specific DNA binding RNA polymerase II transcription factor activity;GO:0000978:RNA polymerase II core promoter proximal region sequence-specific DNA binding;GO:0008270:zinc ion binding;	-
gene7791	M419DRAFT_102927	-0.682522	3.04487e-10	ribosomal protein S8e	GO:0006364:rRNA processing;	GO:0005730:nucleolus;	-	K14842
gene1219	M419DRAFT_135776	0.645537	3.18155e-10	hypothetical protein	GO:0032366:intracellular sterol transport;	GO:0005623:cell;	-	-
gene2237	M419DRAFT_72440	-0.838529	3.23467e-10	S-adenosyl-L-methionine-dependent methyltransferase	GO:0000282:cellular bud site selection;GO:0000447:endonucleolytic cleavage in ITS1 to separate SSU-rRNA from 5.8S rRNA and LSU-rRNA from tricistronic rRNA transcript (SSU-rRNA, 5.8S rRNA, LSU-rRNA);GO:0000056:ribosomal small subunit export from nucleus;GO:0070476:rRNA (guanine-N7)-methylation;	GO:0005737:cytoplasm;GO:0005730:nucleolus;GO:0005634:nucleus;	GO:0016435:rRNA (guanine) methyltransferase activity;GO:0008757:S-adenosylmethionine-dependent methyltransferase activity;	K19306
gene6303	M419DRAFT_36906	0.733431	3.24548e-10	nicotinate-nucleotide diphosphorylase	GO:0034354:'de novo' NAD biosynthetic process from tryptophan;GO:0009435:NAD biosynthetic process;GO:0034213:quinolinate catabolic process;	GO:0005737:cytoplasm;GO:0005634:nucleus;	GO:0004514:nicotinate-nucleotide diphosphorylase (carboxylating) activity;	K00767
gene828	M419DRAFT_70132	-0.658432	3.25505e-10	putative histidine kinase HHK6p	-	-	-	-
gene3433	M419DRAFT_77220	-0.62734	3.28527e-10	S-adenosylmethionine decarboxylase	-	-	-	K01611
gene2774	M419DRAFT_96983	0.858627	3.32372e-10	hypothetical protein	-	-	-	-
gene9747	M419DRAFT_92897	0.699095	3.36425e-10	homoserine acetyltransferase	-	-	-	K00641
gene3474	M419DRAFT_76649	0.887152	3.42671e-10	hypothetical protein	-	-	-	-
gene5334	M419DRAFT_36082	-0.642145	3.43995e-10	PLP-dependent transferase	-	-	-	-
gene7790	M419DRAFT_102923	-0.672557	3.44722e-10	protein arginine N-methyltransferase	GO:0034969:histone arginine methylation;GO:0019919:peptidyl-arginine methylation, to asymmetrical-dimethyl arginine;GO:0006355:regulation of transcription, DNA-templated;	GO:0005829:cytosol;GO:0005634:nucleus;	GO:0008469:histone-arginine N-methyltransferase activity;GO:0016274:protein-arginine N-methyltransferase activity;GO:0035242:protein-arginine omega-N asymmetric methyltransferase activity;	K11434
gene4259	M419DRAFT_41068	-0.703246	3.60452e-10	hypothetical protein	GO:0001522:pseudouridine synthesis;GO:0006364:rRNA processing;	GO:0031429:box H/ACA snoRNP complex;	GO:0003723:RNA binding;	K11128
gene331	M419DRAFT_4758	-0.628923	3.7498e-10	serine/threonine-protein kinase hal4	GO:0030003:cellular cation homeostasis;GO:0030007:cellular potassium ion homeostasis;GO:0035556:intracellular signal transduction;GO:0006468:protein phosphorylation;	GO:0005737:cytoplasm;GO:0005829:cytosol;GO:0005634:nucleus;	GO:0005524:ATP binding;GO:0004674:protein serine/threonine kinase activity;	K02216
gene7247	M419DRAFT_120150	-0.893185	3.927e-10	hypothetical protein	-	-	-	-
gene7771	M419DRAFT_87576	-4.35875	3.97978e-10	hypothetical protein	-	-	-	-
gene3834	M419DRAFT_129281	0.680872	3.99109e-10	N-terminal nucleophile aminohydrolase	GO:0006541:glutamine metabolic process;GO:0006751:glutathione catabolic process;	GO:0005737:cytoplasm;GO:0061672:glutathione hydrolase complex;	GO:0004044:amidophosphoribosyltransferase activity;GO:0008242:omega peptidase activity;GO:0008233:peptidase activity;	K18802
gene7055	M419DRAFT_102083	-0.6217	4.13749e-10	hypothetical protein	-	-	-	-
gene7891	M419DRAFT_124632	-0.643601	4.19572e-10	ribosomal protein L22e	GO:0002181:cytoplasmic translation;	GO:0005829:cytosol;GO:0022625:cytosolic large ribosomal subunit;GO:0005730:nucleolus;	GO:0003723:RNA binding;GO:0003735:structural constituent of ribosome;	K02891
gene4507	M419DRAFT_78901	0.64817	4.21706e-10	hypothetical protein	-	-	-	-
gene10006	M419DRAFT_13360	1.50048	4.22728e-10	aromatic compound dioxygenase	-	-	-	-
gene36	M419DRAFT_4481	-0.711777	4.3131e-10	hypothetical protein	-	-	-	-
gene1755	M419DRAFT_107563	-0.696726	4.4202e-10	methylenetetrahydrofolate dehydrogenase	GO:0046656:folic acid biosynthetic process;GO:0009113:purine nucleobase biosynthetic process;GO:0006164:purine nucleotide biosynthetic process;GO:0035999:tetrahydrofolate interconversion;	GO:0005829:cytosol;GO:0005634:nucleus;	GO:0004487:methylenetetrahydrofolate dehydrogenase (NAD+) activity;GO:0004488:methylenetetrahydrofolate dehydrogenase (NADP+) activity;	K00295
gene5167	M419DRAFT_137493	-0.653156	4.42334e-10	40S ribosomal protein S5	GO:0000028:ribosomal small subunit assembly;GO:0006407:rRNA export from nucleus;GO:0006412:translation;	GO:0022627:cytosolic small ribosomal subunit;	GO:0003729:mRNA binding;GO:0019843:rRNA binding;GO:0003735:structural constituent of ribosome;	K02989
gene5699	M419DRAFT_100481	0.629451	4.44994e-10	endoplasmic reticulum transmembrane protein	-	-	-	-
gene4539	M419DRAFT_35405	-0.594687	4.45981e-10	hypothetical protein	-	-	-	-
gene7281	M419DRAFT_132583	0.889969	4.56848e-10	hypothetical protein	-	-	-	-
gene301	M419DRAFT_68639	-0.771427	4.67451e-10	hypothetical protein	-	-	-	-
gene7295	M419DRAFT_132597	0.67325	4.69039e-10	proteasome component PRE3 precursor	GO:0010498:proteasomal protein catabolic process;GO:0010499:proteasomal ubiquitin-independent protein catabolic process;GO:0043161:proteasome-mediated ubiquitin-dependent protein catabolic process;	GO:0005737:cytoplasm;GO:0005789:endoplasmic reticulum membrane;GO:0005634:nucleus;GO:0005839:proteasome core complex;GO:0019774:proteasome core complex, beta-subunit complex;GO:0034515:proteasome storage granule;	GO:0004175:endopeptidase activity;GO:0004298:threonine-type endopeptidase activity;	K02738
gene5743	M419DRAFT_100535	0.664455	4.72654e-10	S1/P1 nuclease	-	-	-	-
gene8824	M419DRAFT_26652	-0.978743	4.76259e-10	cupin domain-containing protein	-	-	-	-
gene8846	M419DRAFT_90619	-0.634826	4.80168e-10	hypothetical protein	-	-	-	-
gene4451	M419DRAFT_98905	-0.664544	4.81801e-10	hypothetical protein	-	-	-	-
gene4906	M419DRAFT_80217	-0.641108	4.85385e-10	putative ferric reductase	-	-	-	-
gene4288	M419DRAFT_78667	-1.1501	4.87106e-10	hypothetical protein	-	-	-	-
gene2623	M419DRAFT_74996	-0.595819	4.92993e-10	glutamate-rich WD repeat-containing protein 1	-	-	-	K14848
gene6418	M419DRAFT_113012	0.64664	4.99518e-10	Cu/Zn superoxide dismutase	GO:0045454:cell redox homeostasis;GO:0006882:cellular zinc ion homeostasis;	GO:0005737:cytoplasm;	GO:0046872:metal ion binding;GO:0004784:superoxide dismutase activity;	K04565
gene94	M419DRAFT_4534	1.38492	5.066e-10	DUF1275 domain protein	-	-	-	-
gene9007	M419DRAFT_120965	0.99568	5.19912e-10	hypothetical protein	-	-	-	-
gene2780	M419DRAFT_140661	1.28042	5.3247e-10	hypothetical protein	-	-	-	-
gene263	M419DRAFT_125875	-0.768861	5.3348e-10	TPR-like protein	GO:0006342:chromatin silencing;GO:0000122:negative regulation of transcription from RNA polymerase II promoter;GO:0016584:nucleosome positioning;	GO:0005737:cytoplasm;GO:0000790:nuclear chromatin;GO:0090568:nuclear transcriptional repressor complex;GO:0005634:nucleus;GO:0017053:transcriptional repressor complex;	GO:0003712:transcription cofactor activity;	-
gene7260	M419DRAFT_124419	-0.703869	5.4091e-10	ribosomal protein 60S	GO:0006414:translational elongation;	GO:0005840:ribosome;	GO:0003735:structural constituent of ribosome;	K02943
gene8798	M419DRAFT_139111	0.604874	5.42294e-10	leucyl-tRNA synthetase	GO:0006429:leucyl-tRNA aminoacylation;GO:0032543:mitochondrial translation;	GO:0005759:mitochondrial matrix;GO:0005739:mitochondrion;	GO:0002161:aminoacyl-tRNA editing activity;GO:0005524:ATP binding;GO:0004823:leucine-tRNA ligase activity;	K01869
gene1495	M419DRAFT_70891	-0.76156	5.492e-10	hypothetical protein	-	-	-	-
gene6766	M419DRAFT_37292	0.763019	5.52511e-10	FAD/NAD(P)-binding domain-containing protein	-	-	-	-
gene6597	M419DRAFT_101572	-0.633021	5.53192e-10	apses transcription factor	GO:0048315:conidium formation;GO:0030435:sporulation resulting in formation of a cellular spore;	GO:0005634:nucleus;	GO:0003677:DNA binding;	K12763
gene5006	M419DRAFT_35810	0.693438	5.54318e-10	hypothetical protein	-	-	-	-
gene2596	M419DRAFT_96819	-0.635351	5.72511e-10	glycosyl transferase	GO:0000032:cell wall mannoprotein biosynthetic process;GO:0035268:protein mannosylation;GO:0006487:protein N-linked glycosylation;	GO:0005829:cytosol;GO:0005794:Golgi apparatus;GO:0000139:Golgi membrane;GO:0016021:integral component of membrane;GO:0005634:nucleus;	GO:0000026:alpha-1,2-mannosyltransferase activity;	K03854
gene942	M419DRAFT_32332	1.07929	5.7729e-10	putative ferulic acid esterase	-	-	-	-
gene7591	M419DRAFT_87267	-0.6279	5.9013e-10	G protein alpha subunit	GO:0007186:G-protein coupled receptor signaling pathway;	GO:0005834:heterotrimeric G-protein complex;	GO:0001664:G-protein coupled receptor binding;GO:0031683:G-protein beta/gamma-subunit complex binding;GO:0005525:GTP binding;GO:0003924:GTPase activity;GO:0046872:metal ion binding;	K04640
gene3339	M419DRAFT_128807	-1.39051	5.92131e-10	hypothetical protein	-	-	-	-
gene7266	M419DRAFT_86591	1.24215	5.99549e-10	hypothetical protein	-	-	-	-
gene2217	M419DRAFT_96485	0.684278	6.01331e-10	1-phosphatidylinositol-4%2C5-bisphosphate phosphodiesterase gamma 2	-	-	-	-
gene5851	M419DRAFT_25477	-0.591246	6.05816e-10	hypothetical protein	-	-	-	-
gene9050	M419DRAFT_12549	0.834119	6.13654e-10	beta-mannosidase A	GO:0000272:polysaccharide catabolic process;	GO:0005576:extracellular region;	GO:0004567:beta-mannosidase activity;	K01192
gene2266	M419DRAFT_72641	-0.93818	6.20669e-10	HPP-domain-containing protein	-	-	-	-
gene8426	M419DRAFT_115224	-0.798527	6.23612e-10	hypothetical protein	GO:0006414:translational elongation;	GO:0005840:ribosome;	GO:0003735:structural constituent of ribosome;	K02942
gene3827	M419DRAFT_141021	0.62064	6.41804e-10	glutathione peroxidase-like protein	GO:0045454:cell redox homeostasis;GO:0061692:cellular detoxification of hydrogen peroxide;GO:0034599:cellular response to oxidative stress;GO:0042744:hydrogen peroxide catabolic process;	GO:0005737:cytoplasm;GO:0005829:cytosol;GO:0005739:mitochondrion;GO:0005634:nucleus;	GO:0004602:glutathione peroxidase activity;GO:0004601:peroxidase activity;GO:0008379:thioredoxin peroxidase activity;	K00432
gene8100	M419DRAFT_38413	-0.693704	6.61362e-10	SAICAR synthase-like protein	GO:0006525:arginine metabolic process;GO:0032958:inositol phosphate biosynthetic process;GO:0016236:macroautophagy;GO:0000122:negative regulation of transcription from RNA polymerase II promoter;GO:0046854:phosphatidylinositol phosphorylation;GO:0045944:positive regulation of transcription from RNA polymerase II promoter;GO:0050821:protein stabilization;GO:0000821:regulation of arginine metabolic…	GO:0005634:nucleus;	GO:0005524:ATP binding;GO:0000824:inositol tetrakisphosphate 3-kinase activity;GO:0000825:inositol tetrakisphosphate 6-kinase activity;GO:0000827:inositol-1,3,4,5,6-pentakisphosphate kinase activity;GO:0008440:inositol-1,4,5-trisphosphate 3-kinase activity;GO:0000823:inositol-1,4,5-trisphosphate 6-kinase activity;GO:0046872:metal ion binding;GO:0035004:phosphatidylinositol 3-kinase activity;GO:00…	K00915
gene5480	M419DRAFT_111819	0.616134	6.73455e-10	F-actin-capping protein subunit beta	GO:0030036:actin cytoskeleton organization;GO:0051016:barbed-end actin filament capping;	GO:0005737:cytoplasm;GO:0008290:F-actin capping protein complex;GO:0005634:nucleus;	GO:0003779:actin binding;	K10365
gene7156	M419DRAFT_86000	-0.834548	6.74902e-10	hypothetical protein	-	-	-	-
gene8823	M419DRAFT_26651	-0.637698	6.75369e-10	hypothetical protein	-	-	-	-
gene2159	M419DRAFT_6427	0.809626	6.88084e-10	NAD(P)-binding protein	-	-	-	-
gene4776	M419DRAFT_8750	0.740611	6.99046e-10	putative beta-glucosidase	GO:0030245:cellulose catabolic process;	GO:0005576:extracellular region;	GO:0008422:beta-glucosidase activity;	K05349
gene7299	M419DRAFT_142432	-0.651882	7.02087e-10	DNA-directed RNA polymerase I 135 kDa polypeptide	GO:0006360:transcription from RNA polymerase I promoter;	GO:0005736:DNA-directed RNA polymerase I complex;	GO:0003677:DNA binding;GO:0003899:DNA-directed RNA polymerase activity;GO:0046872:metal ion binding;GO:0032549:ribonucleoside binding;	K03002
gene314	M419DRAFT_94100	-0.658439	7.15942e-10	60S ribosomal protein L10A	GO:0000470:maturation of LSU-rRNA;GO:0006412:translation;	GO:0022625:cytosolic large ribosomal subunit;	GO:0003723:RNA binding;GO:0003735:structural constituent of ribosome;	K02865
gene2230	M419DRAFT_44450	-0.636783	7.17864e-10	hypothetical protein	-	-	-	-
gene7646	M419DRAFT_87529	0.68441	7.29914e-10	AMP deaminase	GO:0046033:AMP metabolic process;GO:0006188:IMP biosynthetic process;GO:0032264:IMP salvage;	GO:0005829:cytosol;	GO:0003876:AMP deaminase activity;GO:0046872:metal ion binding;	K01490
gene7555	M419DRAFT_11235	0.84557	7.81332e-10	hypothetical protein	-	-	-	-
gene5267	M419DRAFT_123592	-0.7284	7.83345e-10	40S ribosomal protein S14	GO:0000462:maturation of SSU-rRNA from tricistronic rRNA transcript (SSU-rRNA, 5.8S rRNA, LSU-rRNA);GO:0000028:ribosomal small subunit assembly;GO:0006412:translation;	GO:0022627:cytosolic small ribosomal subunit;	GO:0048027:mRNA 5'-UTR binding;GO:0070181:small ribosomal subunit rRNA binding;GO:0003735:structural constituent of ribosome;	K02955
gene3190	M419DRAFT_97434	-0.700141	7.89014e-10	acyl-CoA N-acyltransferase	GO:0009405:pathogenesis;GO:0006048:UDP-N-acetylglucosamine biosynthetic process;	-	GO:0004343:glucosamine 6-phosphate N-acetyltransferase activity;	K00621
gene847	M419DRAFT_121785	-0.640743	8.05274e-10	40S ribosomal protein S2	GO:0045903:positive regulation of translational fidelity;GO:0006407:rRNA export from nucleus;GO:0031167:rRNA methylation;GO:0006412:translation;	GO:0022627:cytosolic small ribosomal subunit;GO:0005730:nucleolus;GO:0005654:nucleoplasm;GO:0032040:small-subunit processome;	GO:0070181:small ribosomal subunit rRNA binding;GO:0003735:structural constituent of ribosome;	K02981
gene5973	M419DRAFT_123895	2.11344	8.22052e-10	hypothetical protein	-	-	-	-
gene7311	M419DRAFT_86661	-0.695217	8.22253e-10	alpha-1%2C3-mannosyltransferase CMT1	-	-	-	K13690
gene7298	M419DRAFT_142431	1.32349	8.25268e-10	Di-copper centre-containing protein	-	-	-	K00505
gene9810	M419DRAFT_105163	0.663509	8.71629e-10	acyltransferase ChoActase/COT/CPT	-	-	-	K00624
gene9217	M419DRAFT_91632	-1.52422	8.90729e-10	hypothetical protein	-	-	-	-
gene8096	M419DRAFT_124777	0.708161	8.94232e-10	hypothetical protein	-	-	-	-
gene597	M419DRAFT_69625	-1.35973	8.94354e-10	drug resistance protein	-	-	-	-
gene796	M419DRAFT_121753	-0.703497	8.95612e-10	60S ribosomal protein L23	GO:0002181:cytoplasmic translation;	GO:0022625:cytosolic large ribosomal subunit;	GO:0070180:large ribosomal subunit rRNA binding;GO:0003735:structural constituent of ribosome;	K02894
gene6760	M419DRAFT_37287	-0.681815	8.99357e-10	NOL1/NOP2/sun family putative RNA met	GO:1902626:assembly of large subunit precursor of preribosome;GO:0000463:maturation of LSU-rRNA from tricistronic rRNA transcript (SSU-rRNA, 5.8S rRNA, LSU-rRNA);GO:0042273:ribosomal large subunit biogenesis;GO:0070475:rRNA base methylation;GO:0031167:rRNA methylation;	GO:0005730:nucleolus;GO:0005654:nucleoplasm;GO:0005634:nucleus;GO:0030687:preribosome, large subunit precursor;	GO:0003723:RNA binding;GO:0009383:rRNA (cytosine-C5-)-methyltransferase activity;	K14835
gene1436	M419DRAFT_126991	-0.628868	9.14337e-10	WD domain-containing protein	-	-	-	K14554
gene9800	M419DRAFT_139518	0.651541	9.21435e-10	family 2 glycosyltransferase	GO:0031505:fungal-type cell wall organization;	GO:0030428:cell septum;GO:0016021:integral component of membrane;GO:0005886:plasma membrane;	GO:0004100:chitin synthase activity;	K00698
gene6194	M419DRAFT_36816	-0.655788	9.31454e-10	ATP-dependent RNA helicase DBP4	GO:0006364:rRNA processing;	GO:0005730:nucleolus;	GO:0005524:ATP binding;GO:0004386:helicase activity;GO:0003723:RNA binding;	K14776
gene4144	M419DRAFT_129585	0.849089	9.406e-10	Actin/actin-like protein	GO:0006348:chromatin silencing at telomere;GO:0043486:histone exchange;	GO:0005737:cytoplasm;GO:0005856:cytoskeleton;GO:0000784:nuclear chromosome, telomeric region;GO:0000812:Swr1 complex;	GO:0031491:nucleosome binding;	K11662
gene2297	M419DRAFT_73431	1.2532	9.53847e-10	hypothetical protein	-	-	-	-
gene1900	M419DRAFT_33163	0.714637	9.5393e-10	hypothetical protein	-	-	-	-
gene4312	M419DRAFT_98671	0.635398	9.66509e-10	putative proteasome regulatory particle subunit	-	-	-	K03039
gene316	M419DRAFT_125900	0.615818	1.02976e-09	hypothetical protein	-	-	-	-
gene2524	M419DRAFT_128051	1.4948	1.04225e-09	hypothetical protein	-	-	-	-
gene4675	M419DRAFT_79786	-0.635019	1.04322e-09	putative Pre-mRNA splicing protein prp5	GO:0000398:mRNA splicing, via spliceosome;	GO:0071013:catalytic step 2 spliceosome;GO:0080008:Cul4-RING E3 ubiquitin ligase complex;GO:0005737:cytoplasm;GO:0000974:Prp19 complex;	-	K12862
gene3203	M419DRAFT_75257	0.674375	1.0866e-09	Phox-like protein	GO:0015031:protein transport;	GO:0000139:Golgi membrane;GO:0031902:late endosome membrane;	GO:0035091:phosphatidylinositol binding;	K17918
gene9776	M419DRAFT_92939	1.2063	1.10777e-09	hypothetical protein	-	-	-	-
gene8083	M419DRAFT_88228	0.872611	1.12391e-09	hypothetical protein	-	-	-	-
gene4977	M419DRAFT_81181	-0.804477	1.13367e-09	hypothetical protein	-	-	-	-
gene1405	M419DRAFT_23681	-0.610347	1.14714e-09	deoxyhypusine hydroxylase	GO:0000226:microtubule cytoskeleton organization;GO:0008612:peptidyl-lysine modification to peptidyl-hypusine;	GO:0005737:cytoplasm;GO:0005634:nucleus;	GO:0019135:deoxyhypusine monooxygenase activity;GO:0046872:metal ion binding;	K06072
gene6689	M419DRAFT_85067	-1.1473	1.1584e-09	homeobox-domain-containing protein	-	-	-	-
gene3337	M419DRAFT_97596	-0.63531	1.16025e-09	SH3-domain-containing protein	-	-	-	-
gene3464	M419DRAFT_136720	0.631294	1.16238e-09	hypothetical protein	-	-	-	-
gene7204	M419DRAFT_85870	-0.653923	1.17868e-09	histone acetyltransferase	GO:0015031:protein transport;GO:0006357:regulation of transcription from RNA polymerase II promoter;GO:0002926:tRNA wobble base 5-methoxycarbonylmethyl-2-thiouridine biosynthesis.;GO:0002098:tRNA wobble uridine modification;	GO:0005737:cytoplasm;GO:0033588:Elongator holoenzyme complex;GO:0005654:nucleoplasm;GO:0005634:nucleus;	GO:0004402:histone acetyltransferase activity;GO:0051536:iron-sulfur cluster binding;GO:0046872:metal ion binding;	K07739
gene2887	M419DRAFT_122594	0.613131	1.18428e-09	DnaJ domain-containing protein	GO:0070924:heterochromatin assembly involved in chromatin silencing by small RNA;GO:1900035:negative regulation of cellular response to heat;GO:0006457:protein folding;GO:0015031:protein transport;GO:0009408:response to heat;	GO:0005829:cytosol;GO:0005634:nucleus;	GO:0005524:ATP binding;GO:0030544:Hsp70 protein binding;GO:0046872:metal ion binding;GO:0051082:unfolded protein binding;	K09503
gene1335	M419DRAFT_23653	0.585448	1.19131e-09	ATP synthase regulation protein NCA2	-	-	-	K18158
gene4819	M419DRAFT_79796	-0.617309	1.23741e-09	DWNN-domain-containing protein	-	-	-	K15541
gene7169	M419DRAFT_85962	-0.813647	1.24306e-09	hypothetical protein	-	-	-	-
gene3845	M419DRAFT_141024	-0.666776	1.25314e-09	hypothetical protein	-	-	-	-
gene1469	M419DRAFT_127022	0.966191	1.26193e-09	prolyl endopeptidase	-	-	-	-
gene1884	M419DRAFT_127441	-0.681679	1.26259e-09	snRNP and snoRNP protein	GO:0000470:maturation of LSU-rRNA;GO:0000462:maturation of SSU-rRNA from tricistronic rRNA transcript (SSU-rRNA, 5.8S rRNA, LSU-rRNA);GO:0000398:mRNA splicing, via spliceosome;	GO:0031428:box C/D snoRNP complex;GO:0032040:small-subunit processome;GO:0005681:spliceosomal complex;GO:0046540:U4/U6 x U5 tri-snRNP complex;	GO:0003723:RNA binding;GO:0034511:U3 snoRNA binding;GO:0030621:U4 snRNA binding;	K12845
gene6779	M419DRAFT_84595	0.610724	1.2673e-09	cytochrome P450	-	-	-	-
gene8295	M419DRAFT_26434	-0.605959	1.27454e-09	putative MFS monosaccharide transporter	-	-	-	-
gene7136	M419DRAFT_26008	-0.844966	1.28866e-09	major facilitator superfamily transporter	-	-	-	-
gene7595	M419DRAFT_142542	0.597282	1.30268e-09	AAA ATPase	GO:0097352:autophagosome maturation;GO:0071712:ER-associated misfolded protein catabolic process;GO:0016236:macroautophagy;GO:0051228:mitotic spindle disassembly;GO:0030970:retrograde protein transport, ER to cytosol;GO:0030433:ER-associated ubiquitin-dependent protein catabolic process;	GO:0005737:cytoplasm;GO:0005829:cytosol;GO:0005634:nucleus;GO:0034098:VCP-NPL4-UFD1 AAA ATPase complex;	GO:0005524:ATP binding;GO:0016887:ATPase activity;GO:0031593:polyubiquitin binding;	K13525
gene292	M419DRAFT_67968	-0.698493	1.30487e-09	hypothetical protein	-	-	-	-
gene1800	M419DRAFT_72094	0.74162	1.30715e-09	family 31 glycosyltransferase	-	-	-	-
gene1799	M419DRAFT_70313	-0.725359	1.33759e-09	cysteine proteinase	-	-	-	K11874
gene4756	M419DRAFT_79781	0.639373	1.36449e-09	hypothetical protein	-	-	-	K15627
gene1295	M419DRAFT_95310	0.979808	1.37292e-09	hypothetical protein	-	-	-	-
gene220	M419DRAFT_121497	-0.620036	1.40218e-09	40S ribosomal protein S22	GO:0006412:translation;	GO:0022627:cytosolic small ribosomal subunit;	GO:0003735:structural constituent of ribosome;	K02957
gene5648	M419DRAFT_36346	1.00072	1.4372e-09	hypothetical protein	-	-	-	-
gene1741	M419DRAFT_117804	-0.612879	1.448e-09	hypothetical protein	-	-	-	K01549
gene6113	M419DRAFT_36747	0.592604	1.48708e-09	hypothetical protein	GO:0000001:mitochondrion inheritance;GO:0045861:negative regulation of proteolysis;GO:0006457:protein folding;GO:0001302:replicative cell aging;	GO:0016021:integral component of membrane;GO:0005743:mitochondrial inner membrane;GO:0005739:mitochondrion;	-	K17081
gene7475	M419DRAFT_120225	0.802084	1.49294e-09	hypothetical protein	-	-	-	-
gene3837	M419DRAFT_77355	0.59537	1.51263e-09	hypothetical protein	-	-	-	K15289
gene4428	M419DRAFT_79440	-0.63087	1.51268e-09	60S ribosomal protein l15	GO:0002181:cytoplasmic translation;	GO:0022625:cytosolic large ribosomal subunit;	GO:0003723:RNA binding;GO:0003735:structural constituent of ribosome;	K02877
gene3485	M419DRAFT_122817	1.25343	1.52585e-09	hypothetical protein	-	-	-	-
gene9163	M419DRAFT_116035	0.750065	1.52867e-09	hypothetical protein	-	-	-	-
gene9010	M419DRAFT_139205	-0.697781	1.604e-09	ribosomal protein L1	-	-	-	K14775
gene7965	M419DRAFT_138766	0.663455	1.66029e-09	hypothetical protein	-	-	-	-
gene3669	M419DRAFT_118517	-0.684755	1.71926e-09	hypothetical protein	-	-	-	-
gene7708	M419DRAFT_87732	0.783946	1.73994e-09	N-terminal nucleophile aminohydrolase	-	-	-	K08657
gene8602	M419DRAFT_103796	-0.66985	1.77807e-09	BOP1NT-domain-containing protein	GO:0000466:maturation of 5.8S rRNA from tricistronic rRNA transcript (SSU-rRNA, 5.8S rRNA, LSU-rRNA);GO:0000463:maturation of LSU-rRNA from tricistronic rRNA transcript (SSU-rRNA, 5.8S rRNA, LSU-rRNA);	GO:0005730:nucleolus;GO:0005654:nucleoplasm;GO:0030687:preribosome, large subunit precursor;	GO:0043021:ribonucleoprotein complex binding;	K14824
gene5833	M419DRAFT_83087	0.638883	1.80919e-09	actin-crosslinking protein	-	-	-	K13122
gene8703	M419DRAFT_26598	-0.620058	1.8145e-09	hypothetical protein	GO:0000453:enzyme-directed rRNA 2'-O-methylation;GO:0000466:maturation of 5.8S rRNA from tricistronic rRNA transcript (SSU-rRNA, 5.8S rRNA, LSU-rRNA);GO:0000463:maturation of LSU-rRNA from tricistronic rRNA transcript (SSU-rRNA, 5.8S rRNA, LSU-rRNA);GO:0031167:rRNA methylation;	GO:0005730:nucleolus;GO:0030687:preribosome, large subunit precursor;	GO:0016435:rRNA (guanine) methyltransferase activity;GO:0070039:rRNA (guanosine-2'-O-)-methyltransferase activity;GO:0008650:rRNA (uridine-2'-O-)-methyltransferase activity;	K14857
gene440	M419DRAFT_23276	0.723169	1.83114e-09	hypothetical protein	-	-	-	K13099
gene1736	M419DRAFT_95915	0.627685	1.89783e-09	hypothetical protein	-	-	-	-
gene4484	M419DRAFT_129916	-0.83489	1.89784e-09	mitochondrial carrier	-	-	-	K13577
gene5099	M419DRAFT_35886	-0.911224	1.90972e-09	hypothetical protein	-	-	-	-
gene6903	M419DRAFT_101932	-0.746949	1.91029e-09	hypothetical protein	-	-	-	-
gene4503	M419DRAFT_98970	-0.753332	2.02766e-09	hypothetical protein	-	-	-	K08504
gene4620	M419DRAFT_110734	-0.592588	2.03702e-09	antiviral helicase	GO:0000460:maturation of 5.8S rRNA;GO:0043630:ncRNA polyadenylation involved in polyadenylation-dependent ncRNA catabolic process;GO:0071049:nuclear retention of pre-mRNA with aberrant 3'-ends at the site of transcription;GO:0006401:RNA catabolic process;GO:0090503:RNA phosphodiester bond hydrolysis, exonucleolytic;GO:0006364:rRNA processing;GO:0016078:tRNA catabolic process;	GO:0005730:nucleolus;GO:0005634:nucleus;GO:0031499:TRAMP complex;	GO:0005524:ATP binding;GO:0004004:ATP-dependent RNA helicase activity;GO:0003723:RNA binding;	K12598
gene9596	M419DRAFT_92489	1.48664	2.07537e-09	MFS transporter	-	-	-	-
gene7126	M419DRAFT_40526	0.689449	2.08604e-09	kinase-like protein	-	-	-	-
gene9538	M419DRAFT_39623	1.81282	2.09133e-09	subtilase	-	-	-	-
gene4508	M419DRAFT_67036	1.50587	2.13637e-09	aquaporin-like protein	-	-	-	K09885
gene8738	M419DRAFT_125009	-2.11574	2.13867e-09	hypothetical protein	-	-	-	-
gene1082	M419DRAFT_95040	1.26258	2.1613e-09	putative glutathione S-transferase	-	-	-	-
gene5570	M419DRAFT_100322	-0.618455	2.16811e-09	60S ribosomal protein L9	GO:0002181:cytoplasmic translation;	GO:0022625:cytosolic large ribosomal subunit;	GO:0019843:rRNA binding;GO:0003735:structural constituent of ribosome;	K02940
gene574	M419DRAFT_94445	0.627322	2.20926e-09	MFS transporter-like protein	-	-	-	-
gene3943	M419DRAFT_34890	-0.685899	2.22177e-09	mitochondrial import inner membrane translocase subunit TIM16	GO:0030150:protein import into mitochondrial matrix;	GO:0005744:mitochondrial inner membrane presequence translocase complex;	-	K17805
gene7743	M419DRAFT_133032	0.589323	2.27191e-09	phosphorylcholine transferase	GO:0006657:CDP-choline pathway;GO:0006656:phosphatidylcholine biosynthetic process;	GO:0016020:membrane;GO:0042564:NLS-dependent protein nuclear import complex;GO:0005635:nuclear envelope;GO:0005634:nucleus;	GO:0004105:choline-phosphate cytidylyltransferase activity;GO:0031210:phosphatidylcholine binding;	K00968
gene2949	M419DRAFT_74816	0.953986	2.30623e-09	DUF1445-domain-containing protein	-	-	-	-
gene941	M419DRAFT_94880	0.601546	2.31505e-09	peptidase	-	-	-	K05994
gene2445	M419DRAFT_72340	0.767124	2.33987e-09	pyrroline-5-carboxylate reductase	-	-	-	K00286
gene5245	M419DRAFT_25213	0.69207	2.36093e-09	hypothetical protein	GO:0007049:cell cycle;GO:0051301:cell division;	GO:0005737:cytoplasm;	GO:0046872:metal ion binding;GO:0016740:transferase activity;	-
gene6200	M419DRAFT_101105	0.623162	2.39774e-09	family 47 glycosyl hydrolase	-	-	-	-
gene6860	M419DRAFT_101917	0.60818	2.44307e-09	hypothetical protein	-	-	-	K10088
gene7090	M419DRAFT_85734	0.58589	2.44973e-09	phosphatidylserine decarboxylase	GO:0036244:cellular response to neutral pH;GO:0009267:cellular response to starvation;GO:0030447:filamentous growth;GO:0036180:filamentous growth of a population of unicellular organisms in response to biotic stimulus;GO:0036171:filamentous growth of a population of unicellular organisms in response to chemical stimulus;GO:0036178:filamentous growth of a population of unicellular organisms in res…	GO:0031305:integral component of mitochondrial inner membrane;	GO:0004609:phosphatidylserine decarboxylase activity;	K01613
gene7837	M419DRAFT_133117	-0.692037	2.50697e-09	U3 small nucleolar RNA-associated protein 11	-	-	-	K14769
gene2907	M419DRAFT_24283	-0.622587	2.51725e-09	PCI-domain-containing protein	GO:0002183:cytoplasmic translational initiation;GO:0001732:formation of cytoplasmic translation initiation complex;	GO:0016282:eukaryotic 43S preinitiation complex;GO:0033290:eukaryotic 48S preinitiation complex;GO:0005852:eukaryotic translation initiation factor 3 complex;GO:0071541:eukaryotic translation initiation factor 3 complex, eIF3m;	GO:0003743:translation initiation factor activity;	K15030
gene5182	M419DRAFT_35957	0.589939	2.52768e-09	putative sugar transport protein STP1	-	-	-	-
gene3232	M419DRAFT_118337	-0.675643	2.54255e-09	ribosomal protein S28e	GO:0030490:maturation of SSU-rRNA;GO:0000028:ribosomal small subunit assembly;GO:0006412:translation;	GO:0022627:cytosolic small ribosomal subunit;	GO:0003735:structural constituent of ribosome;	K02979
gene3291	M419DRAFT_97555	0.573217	2.59649e-09	phosphoglycerate mutase family protein	-	-	-	K15634
gene3312	M419DRAFT_128783	-0.758236	2.64586e-09	hypothetical protein	-	-	-	-
gene2152	M419DRAFT_96404	0.781867	2.65153e-09	mitochondrial carrier protein	-	-	-	-
gene6322	M419DRAFT_83372	0.831604	2.66381e-09	sodium transport ATPase 5	-	-	-	-
gene9264	M419DRAFT_59591	-0.707814	2.69204e-09	hypothetical protein	-	-	-	-
gene9623	M419DRAFT_104940	-0.693538	2.72477e-09	L30e-like protein	GO:0000493:box H/ACA snoRNP assembly;GO:0000469:cleavage involved in rRNA processing;GO:0000470:maturation of LSU-rRNA;GO:0031118:rRNA pseudouridine synthesis;GO:0031120:snRNA pseudouridine synthesis;	GO:0031429:box H/ACA snoRNP complex;GO:0005730:nucleolus;GO:0005732:small nucleolar ribonucleoprotein complex;	GO:0034513:box H/ACA snoRNA binding;GO:0003723:RNA binding;	K11129
gene8582	M419DRAFT_26554	0.61742	2.75788e-09	tripeptidyl peptidase precursor	-	-	-	-
gene1234	M419DRAFT_135784	-0.595112	2.79948e-09	methylenetetrahydrofolate reductase 1	GO:0009086:methionine biosynthetic process;GO:0006730:one-carbon metabolic process;GO:0035999:tetrahydrofolate interconversion;	GO:0005829:cytosol;GO:0005739:mitochondrion;	GO:0071949:FAD binding;GO:0004489:methylenetetrahydrofolate reductase (NAD(P)H) activity;	K00297
gene7075	M419DRAFT_142356	-1.45273	2.83678e-09	nitroreductase family protein	-	-	-	K07078
gene8668	M419DRAFT_115500	-0.60626	2.83879e-09	ARM repeat-containing protein	-	-	-	-
gene2501	M419DRAFT_122472	0.779059	2.88291e-09	putative metallo-beta-lactamase domain protein	-	-	-	-
gene6737	M419DRAFT_113375	0.597522	2.90947e-09	UPF0220 domain protein	-	-	-	-
gene5710	M419DRAFT_9579	0.587712	2.93895e-09	hypothetical protein	GO:0048315:conidium formation;GO:0030435:sporulation resulting in formation of a cellular spore;	GO:0005634:nucleus;	GO:0003700:sequence-specific DNA binding transcription factor activity;	K09448
gene5438	M419DRAFT_25297	0.593119	3.0331e-09	hypothetical protein	-	-	-	-
gene7910	M419DRAFT_114710	-0.621181	3.05709e-09	rRNA adenine dimethylase	GO:0000462:maturation of SSU-rRNA from tricistronic rRNA transcript (SSU-rRNA, 5.8S rRNA, LSU-rRNA);	GO:0005737:cytoplasm;GO:0005730:nucleolus;GO:0030688:preribosome, small subunit precursor;	GO:0052909:18S rRNA (adenine(1779)-N(6)/adenine(1780)-N(6))-dimethyltransferase activity;GO:0003723:RNA binding;GO:0000179:rRNA (adenine-N6,N6-)-dimethyltransferase activity;	K14191
gene8799	M419DRAFT_12336	0.810761	3.08889e-09	putative cystinosin	-	-	-	K12386
gene3087	M419DRAFT_128575	-0.926412	3.15226e-09	hypothetical protein	-	-	-	-
gene1689	M419DRAFT_95853	-0.647946	3.16235e-09	RAM signaling pathway protein	-	-	-	-
gene1278	M419DRAFT_117506	0.726253	3.26568e-09	hypothetical protein	-	-	-	-
gene3448	M419DRAFT_136712	0.602126	3.27545e-09	D-xylose-proton symporter	-	-	-	-
gene4480	M419DRAFT_24894	-0.874821	3.32105e-09	Calcipressin family protein	-	-	-	-
gene1291	M419DRAFT_126844	-0.585443	3.59817e-09	hypothetical protein	-	-	-	-
gene9247	M419DRAFT_12722	-0.596496	3.65131e-09	hypothetical protein	-	-	-	-
gene1893	M419DRAFT_127450	-0.704821	3.65825e-09	hypothetical protein	-	-	-	K08900
gene3403	M419DRAFT_128869	1.47444	3.76235e-09	NAD(P)-binding protein	-	-	-	-
gene7656	M419DRAFT_114390	-0.587243	3.80718e-09	tryptophan synthase	GO:0000162:tryptophan biosynthetic process;	GO:0005737:cytoplasm;	GO:0004834:tryptophan synthase activity;	K01694
gene6076	M419DRAFT_141970	-0.67056	3.82449e-09	hypothetical protein	-	-	-	-
gene2711	M419DRAFT_73996	0.910698	3.86672e-09	hypothetical protein	-	-	-	-
gene2695	M419DRAFT_108518	-0.958695	3.88892e-09	hypothetical protein	-	-	-	K13205
gene9799	M419DRAFT_116761	0.608729	4.03681e-09	heat shock protein	-	GO:0005829:cytosol;GO:0005634:nucleus;	GO:0005524:ATP binding;	K09489
gene6699	M419DRAFT_101689	-0.707455	4.22809e-09	ribosome biogenesis protein YTM1	GO:0000466:maturation of 5.8S rRNA from tricistronic rRNA transcript (SSU-rRNA, 5.8S rRNA, LSU-rRNA);GO:0000463:maturation of LSU-rRNA from tricistronic rRNA transcript (SSU-rRNA, 5.8S rRNA, LSU-rRNA);	GO:0005730:nucleolus;GO:0005654:nucleoplasm;GO:0030687:preribosome, large subunit precursor;	GO:0043021:ribonucleoprotein complex binding;	K14863
gene1334	M419DRAFT_121962	-0.590925	4.26341e-09	C-4 sterol methyl oxidase	GO:0006696:ergosterol biosynthetic process;GO:0016126:sterol biosynthetic process;	GO:0005789:endoplasmic reticulum membrane;GO:0016021:integral component of membrane;GO:0005886:plasma membrane;	GO:0000254:C-4 methylsterol oxidase activity;GO:0005506:iron ion binding;	K07750
gene3141	M419DRAFT_140786	-0.641218	4.27521e-09	hypothetical protein	-	-	-	-
gene685	M419DRAFT_23367	1.10594	4.38752e-09	ATPase	-	-	-	-
gene6746	M419DRAFT_101766	-0.676219	4.45992e-09	FCF1 small subunit	GO:0006364:rRNA processing;	GO:0005730:nucleolus;GO:0005634:nucleus;GO:0032040:small-subunit processome;	-	K14566
gene1014	M419DRAFT_5378	-1.0175	4.6461e-09	putative bicyclomycin resistance protein	-	-	-	-
gene8621	M419DRAFT_38860	0.592512	4.68866e-09	fructose-bisphosphate aldolase%2C class II	GO:0006096:glycolytic process;	-	GO:0004332:fructose-bisphosphate aldolase activity;GO:0008270:zinc ion binding;	K01624
gene5527	M419DRAFT_100262	-0.591802	4.71223e-09	Serine/threonine-protein kinase cot-1	GO:0035556:intracellular signal transduction;GO:0018105:peptidyl-serine phosphorylation;	GO:0005886:plasma membrane;	GO:0005524:ATP binding;GO:0004674:protein serine/threonine kinase activity;	K08286
gene8847	M419DRAFT_125049	-0.679616	4.84424e-09	hypothetical protein	-	-	-	-
gene7145	M419DRAFT_113824	-0.608884	5.07316e-09	hypothetical protein	-	-	-	-
gene6430	M419DRAFT_84020	1.83348	5.23343e-09	hypothetical protein	-	-	-	-
gene4668	M419DRAFT_99189	-0.629153	5.31638e-09	eukaryotic type KH-domain (KH-domain type I)	GO:0042254:ribosome biogenesis;	GO:0005737:cytoplasm;GO:0005730:nucleolus;	GO:0003723:RNA binding;	K11884
gene4077	M419DRAFT_8102	-0.707799	5.31828e-09	hypothetical protein	-	-	-	-
gene9730	M419DRAFT_26997	0.594574	5.32473e-09	ubiquitinyl hydrolase	-	-	-	K11836
gene5395	M419DRAFT_111687	-0.669246	5.50464e-09	protein ORM1	GO:0090156:cellular sphingolipid homeostasis;GO:0006672:ceramide metabolic process;GO:1900060:negative regulation of ceramide biosynthetic process;GO:0090155:negative regulation of sphingolipid biosynthetic process;GO:0006986:response to unfolded protein;	GO:0005783:endoplasmic reticulum;GO:0016021:integral component of membrane;GO:0035339:SPOTS complex;	-	-
gene4256	M419DRAFT_78335	-0.624591	5.51489e-09	hypothetical protein	-	-	-	-
gene8157	M419DRAFT_103331	-0.610277	5.61396e-09	eukaryotic translation initiation factor 6	GO:0042256:mature ribosome assembly;GO:0042273:ribosomal large subunit biogenesis;GO:0000054:ribosomal subunit export from nucleus;	GO:0005737:cytoplasm;GO:0005730:nucleolus;	GO:0043023:ribosomal large subunit binding;GO:0043022:ribosome binding;GO:0003743:translation initiation factor activity;	K03264
gene5019	M419DRAFT_81075	0.677807	5.69977e-09	patatin-domain-containing protein	GO:1990748:cellular detoxification;GO:0016042:lipid catabolic process;GO:0006642:triglyceride mobilization;	GO:0016021:integral component of membrane;GO:0005811:lipid particle;	GO:0004806:triglyceride lipase activity;	-
gene477	M419DRAFT_94336	-0.613302	5.85339e-09	hypothetical protein	-	-	-	-
gene8820	M419DRAFT_90646	-0.840338	5.86178e-09	putative MFS multidrug transporter	-	-	-	-
gene4714	M419DRAFT_8697	-0.588626	5.86371e-09	putative choline/ethanolamine kinase	-	-	-	K00894
gene9841	M419DRAFT_135026	1.02081	5.88772e-09	hypothetical protein	-	-	-	-
gene3849	M419DRAFT_129298	0.640232	5.97877e-09	vacuolar aspartyl aminopeptidase Lap4	-	-	-	K01268
gene414	M419DRAFT_23266	0.599005	6.24149e-09	hypothetical protein	-	GO:0005634:nucleus;	GO:0004865:protein serine/threonine phosphatase inhibitor activity;	K17553
gene9072	M419DRAFT_39240	-0.703306	6.25512e-09	aldehyde dehydrogenase-like protein	-	-	-	-
gene6142	M419DRAFT_123975	-0.583739	6.38229e-09	hypothetical protein	GO:0008652:cellular amino acid biosynthetic process;GO:0000122:negative regulation of transcription from RNA polymerase II promoter;GO:0001080:nitrogen catabolite activation of transcription from RNA polymerase II promoter;GO:1903833:positive regulation of cellular response to amino acid starvation;GO:0045944:positive regulation of transcription from RNA polymerase II promoter;GO:0010033:response…	GO:0000790:nuclear chromatin;GO:0005654:nucleoplasm;GO:0005667:transcription factor complex;	GO:0000981:sequence-specific DNA binding RNA polymerase II transcription factor activity;GO:0000978:RNA polymerase II core promoter proximal region sequence-specific DNA binding;	-
gene3907	M419DRAFT_77636	-0.976156	6.44815e-09	Creatinase/aminopeptidase	-	-	-	-
gene6767	M419DRAFT_138258	-0.616483	6.71949e-09	putative 60S ribosomal protein L4	GO:0002181:cytoplasmic translation;	GO:0022625:cytosolic large ribosomal subunit;	GO:0003735:structural constituent of ribosome;	K02930
gene1120	M419DRAFT_121896	0.847634	6.73853e-09	hypothetical protein	-	-	-	-
gene3844	M419DRAFT_77141	-0.974007	6.95945e-09	P-loop containing nucleoside triphosphate hydrolase protein	-	-	-	-
gene8305	M419DRAFT_89098	-1.37618	7.1029e-09	RTA1-domain-containing protein	-	-	-	-
gene5463	M419DRAFT_100172	1.04768	7.19915e-09	IBR domain-containing protein	-	-	-	-
gene6492	M419DRAFT_25762	0.578715	7.32652e-09	hypothetical protein	-	-	-	-
gene1944	M419DRAFT_72560	-0.632409	7.34892e-09	hypothetical protein	-	-	-	-
gene7035	M419DRAFT_138355	-0.616736	7.38338e-09	ribosomal protein S3Ae	GO:0006412:translation;	GO:0022627:cytosolic small ribosomal subunit;	GO:0003735:structural constituent of ribosome;	K02984
gene3186	M419DRAFT_55130	-1.04043	7.40843e-09	cytidine deaminase-like protein	GO:0002100:tRNA wobble adenosine to inosine editing;	GO:0005737:cytoplasm;GO:0005634:nucleus;GO:0052718:tRNA-specific adenosine-34 deaminase complex;	GO:0005524:ATP binding;GO:0016301:kinase activity;GO:0052717:tRNA-specific adenosine-34 deaminase activity;GO:0008270:zinc ion binding;	-
gene5031	M419DRAFT_141526	0.571094	7.40906e-09	hypothetical protein	-	-	-	-
gene1961	M419DRAFT_96215	-0.618796	7.55773e-09	hypothetical protein	-	-	-	-
gene554	M419DRAFT_139813	0.586159	7.74484e-09	hypothetical protein	-	-	-	-
gene7648	M419DRAFT_26200	0.574629	8.07693e-09	proteasome regulatory subunit 12	GO:0043161:proteasome-mediated ubiquitin-dependent protein catabolic process;	GO:0000502:proteasome complex;GO:0005838:proteasome regulatory particle;	-	K03038
gene8508	M419DRAFT_138983	-0.601348	8.11886e-09	hypothetical protein	GO:0006412:translation;	GO:0005840:ribosome;	GO:0008168:methyltransferase activity;GO:0003735:structural constituent of ribosome;	K02974
gene5584	M419DRAFT_9463	-0.57569	8.22875e-09	tyrosyl-tRNA synthetase	GO:0006397:mRNA processing;GO:0006437:tyrosyl-tRNA aminoacylation;	GO:0005759:mitochondrial matrix;	GO:0005524:ATP binding;GO:0003723:RNA binding;GO:0004831:tyrosine-tRNA ligase activity;	K01866
gene669	M419DRAFT_139847	-0.753603	8.39813e-09	putative hemolysin-III channel protein Izh2	-	-	-	K07297
gene7207	M419DRAFT_113889	0.58442	8.4085e-09	proteasome regulatory particle subunit Rpt2	GO:0045842:positive regulation of mitotic metaphase/anaphase transition;GO:0010498:proteasomal protein catabolic process;	GO:0005829:cytosol;GO:0000790:nuclear chromatin;GO:0005634:nucleus;GO:0005838:proteasome regulatory particle;GO:0008540:proteasome regulatory particle, base subcomplex;	GO:0005524:ATP binding;GO:0036402:proteasome-activating ATPase activity;GO:0017025:TBP-class protein binding;	K03062
gene5988	M419DRAFT_25542	0.61653	8.5421e-09	hypothetical protein	-	-	-	-
gene7269	M419DRAFT_10981	-0.871917	8.58421e-09	hypothetical protein	-	-	-	-
gene4475	M419DRAFT_79237	-0.781575	8.78061e-09	hypothetical protein	GO:0007049:cell cycle;GO:0000723:telomere maintenance;GO:0010833:telomere maintenance via telomere lengthening;	GO:0000790:nuclear chromatin;GO:0000784:nuclear chromosome, telomeric region;GO:0005634:nucleus;	GO:0003691:double-stranded telomeric DNA binding;GO:0042803:protein homodimerization activity;	-
gene6255	M419DRAFT_83638	0.603686	9.48548e-09	hypothetical protein	-	-	-	-
gene1400	M419DRAFT_23679	-0.570067	9.61879e-09	ras-domain-containing protein	GO:0007165:signal transduction;	GO:0005886:plasma membrane;	GO:0005525:GTP binding;GO:0003924:GTPase activity;	K07827
gene1583	M419DRAFT_135955	0.686334	9.70841e-09	hypothetical protein	-	-	-	-
gene4200	M419DRAFT_98481	-0.562002	9.88744e-09	putative eukaryotic translation initiation factor 3 subunit EifCk	GO:0001732:formation of cytoplasmic translation initiation complex;GO:0006446:regulation of translational initiation;	GO:0016282:eukaryotic 43S preinitiation complex;GO:0033290:eukaryotic 48S preinitiation complex;GO:0005852:eukaryotic translation initiation factor 3 complex;	GO:0043022:ribosome binding;GO:0003743:translation initiation factor activity;	K15028
gene1610	M419DRAFT_71725	-1.37304	1.01047e-08	hypothetical protein	-	-	-	-
gene9520	M419DRAFT_26904	0.582075	1.0132e-08	putative peptide transporter	-	-	-	K03305
gene998	M419DRAFT_94925	0.721777	1.01381e-08	hypothetical protein	-	-	-	-
gene2259	M419DRAFT_72409	0.551765	1.01583e-08	carboxypeptidase S	-	-	-	K01293
gene2551	M419DRAFT_6771	0.743946	1.02564e-08	hypothetical protein	-	-	-	K12818
gene5945	M419DRAFT_100783	-0.672471	1.04583e-08	inosine-5'-monophosphate dehydrogenase IMD2	GO:0006177:GMP biosynthetic process;GO:0006183:GTP biosynthetic process;	GO:0005737:cytoplasm;	GO:0003938:IMP dehydrogenase activity;GO:0046872:metal ion binding;GO:0000166:nucleotide binding;	K00088
gene764	M419DRAFT_94652	0.588111	1.05997e-08	26S proteasome regulatory subunit	GO:0045842:positive regulation of mitotic metaphase/anaphase transition;GO:0043161:proteasome-mediated ubiquitin-dependent protein catabolic process;GO:0016579:protein deubiquitination;	GO:0005737:cytoplasm;GO:0034399:nuclear periphery;GO:0031595:nuclear proteasome complex;GO:0005634:nucleus;GO:0008541:proteasome regulatory particle, lid subcomplex;	GO:0046872:metal ion binding;GO:0008237:metallopeptidase activity;GO:0070628:proteasome binding;GO:0004843:ubiquitin-specific protease activity;	K03030
gene1926	M419DRAFT_107777	-0.604506	1.0672e-08	60S ribosomal protein L11	GO:0000027:ribosomal large subunit assembly;GO:0006412:translation;	GO:0022625:cytosolic large ribosomal subunit;GO:0005634:nucleus;	GO:0019843:rRNA binding;GO:0003735:structural constituent of ribosome;	K02868
gene4085	M419DRAFT_98369	0.608434	1.06823e-08	26S protease regulatory subunit 6B	GO:0030163:protein catabolic process;	GO:0005737:cytoplasm;GO:0005634:nucleus;GO:0000502:proteasome complex;	GO:0005524:ATP binding;GO:0036402:proteasome-activating ATPase activity;	K03063
gene4580	M419DRAFT_130009	-0.684074	1.08958e-08	adenine-N(1)--methyltransferase non-catalytic subunit trm6	-	-	-	K03256
gene2555	M419DRAFT_96783	-0.568883	1.09517e-08	hypothetical protein	-	-	-	-
gene8975	M419DRAFT_12488	-0.846841	1.10446e-08	hypothetical protein	-	-	-	-
gene4052	M419DRAFT_78189	-0.597267	1.10523e-08	hypothetical protein	-	-	-	-
gene2451	M419DRAFT_33630	-1.59653	1.10563e-08	putative xylose permease	-	-	-	-
gene2092	M419DRAFT_24000	-0.583468	1.14007e-08	putative oxidoreductase	GO:0071455:cellular response to hyperoxia;GO:1900038:negative regulation of cellular response to hypoxia;GO:0043392:negative regulation of DNA binding;GO:2000639:negative regulation of SREBP signaling pathway;GO:0010620:negative regulation of transcription by transcription factor catabolism;GO:0018188:peptidyl-proline di-hydroxylation;GO:0019511:peptidyl-proline hydroxylation;GO:0032436:positive …	GO:0005737:cytoplasm;GO:0005829:cytosol;GO:0005634:nucleus;	GO:0005506:iron ion binding;GO:0031418:L-ascorbic acid binding;GO:0031543:peptidyl-proline dioxygenase activity;	-
gene5298	M419DRAFT_81907	-0.56561	1.14351e-08	kinase-like protein	GO:0006897:endocytosis;GO:0018105:peptidyl-serine phosphorylation;GO:0018107:peptidyl-threonine phosphorylation;GO:0090215:regulation of 1-phosphatidylinositol-4-phosphate 5-kinase activity;GO:0030100:regulation of endocytosis;GO:0023052:signaling;	GO:0005737:cytoplasm;GO:0000324:fungal-type vacuole;GO:0005634:nucleus;GO:0005886:plasma membrane;	GO:0005524:ATP binding;GO:0000287:magnesium ion binding;GO:0004674:protein serine/threonine kinase activity;GO:0004713:protein tyrosine kinase activity;	K02218
gene1609	M419DRAFT_95741	-1.68821	1.17359e-08	MFS general substrate transporter	GO:0035690:cellular response to drug;GO:0006855:drug transmembrane transport;GO:0008645:hexose transport;GO:0009405:pathogenesis;	GO:0005887:integral component of plasma membrane;	GO:0042910:xenobiotic transporter activity;	-
gene4654	M419DRAFT_80196	0.682422	1.18456e-08	hypothetical protein	GO:0002576:platelet degranulation;GO:0006414:translational elongation;	GO:0005576:extracellular region;GO:0043231:intracellular membrane-bounded organelle;GO:0031093:platelet alpha granule lumen;	GO:0005525:GTP binding;GO:0003924:GTPase activity;GO:0003746:translation elongation factor activity;	-
gene1738	M419DRAFT_136034	-0.581397	1.19444e-08	Pkinase-domain-containing protein	-	-	-	-
gene7973	M419DRAFT_133245	0.832341	1.20955e-08	HAD-superfamily hydrolase	-	-	-	-
gene6599	M419DRAFT_10378	1.52413	1.21333e-08	hypothetical protein	-	-	-	-
gene9415	M419DRAFT_66283	-0.635945	1.22631e-08	ribosomal protein L28e	-	-	-	K02903
gene6448	M419DRAFT_10248	-1.18436	1.23317e-08	RmlC-like cupin	-	-	-	K06911
gene6985	M419DRAFT_25941	0.744531	1.24956e-08	hypothetical protein	-	-	-	-
gene1225	M419DRAFT_70348	-0.577876	1.25825e-08	isocitrate dehydrogenase subunit 2 precursor	GO:0008652:cellular amino acid biosynthetic process;GO:0006102:isocitrate metabolic process;GO:0006099:tricarboxylic acid cycle;	GO:0005759:mitochondrial matrix;GO:0005739:mitochondrion;	GO:0004449:isocitrate dehydrogenase (NAD+) activity;GO:0000287:magnesium ion binding;GO:0051287:NAD binding;GO:0003723:RNA binding;	K00030
gene457	M419DRAFT_68700	1.67125	1.27849e-08	ARM repeat-containing protein	GO:0051321:meiotic cell cycle;GO:0000288:nuclear-transcribed mRNA catabolic process, deadenylation-dependent decay;	GO:0005737:cytoplasm;	GO:0003723:RNA binding;	-
gene3865	M419DRAFT_98137	0.561698	1.28283e-08	hypothetical protein	-	-	-	K01113
gene9646	M419DRAFT_26956	0.564494	1.285e-08	hypothetical protein	GO:0034217:ascospore wall chitin biosynthetic process;GO:0000918:barrier septum site selection;GO:0031505:fungal-type cell wall organization;	GO:0030428:cell septum;GO:0016021:integral component of membrane;GO:0005886:plasma membrane;	GO:0004100:chitin synthase activity;	K00698
gene2173	M419DRAFT_108042	0.615977	1.28547e-08	cytosolic branched-chain amino acid aminotransferase	GO:0009082:branched-chain amino acid biosynthetic process;GO:0009083:branched-chain amino acid catabolic process;GO:0009097:isoleucine biosynthetic process;GO:0019509:L-methionine biosynthetic process from methylthioadenosine;GO:0009098:leucine biosynthetic process;GO:0009099:valine biosynthetic process;	GO:0005737:cytoplasm;GO:0005739:mitochondrion;GO:0005634:nucleus;	GO:0004084:branched-chain-amino-acid transaminase activity;GO:0052656:L-isoleucine transaminase activity;GO:0052654:L-leucine transaminase activity;GO:0052655:L-valine transaminase activity;	K00826
gene9594	M419DRAFT_26930	0.682848	1.30147e-08	hypothetical protein	-	-	-	-
gene7019	M419DRAFT_85846	-0.695005	1.31121e-08	hypothetical protein	-	-	-	-
gene7854	M419DRAFT_114634	-0.636377	1.33751e-08	hypothetical protein	-	-	-	-
gene2955	M419DRAFT_74325	-1.33405	1.34615e-08	hypothetical protein	-	-	-	-
gene1434	M419DRAFT_126989	-0.627774	1.36634e-08	GTP-binding protein Obg/CgtA	-	-	-	K03979
gene9218	M419DRAFT_104464	-0.891477	1.36964e-08	hypothetical protein	-	-	-	K15279
gene9190	M419DRAFT_26778	0.743324	1.4008e-08	endoprotease	-	-	-	-
gene5636	M419DRAFT_82249	-0.73176	1.42672e-08	hypothetical protein	-	-	-	-
gene5408	M419DRAFT_81380	-0.679738	1.43754e-08	LIM-domain-containing protein	-	-	-	-
gene3258	M419DRAFT_75469	0.669143	1.51038e-08	hypothetical protein	-	-	-	-
gene720	M419DRAFT_121691	-1.90481	1.51329e-08	hypothetical protein	-	-	-	-
gene72	M419DRAFT_135234	-0.742468	1.58304e-08	Zn(II)2Cys6 cluster transcripitional activator	-	-	-	-
gene6570	M419DRAFT_84853	-1.2484	1.59448e-08	MFS general substrate transporter	-	-	-	-
gene4537	M419DRAFT_8534	0.63305	1.626e-08	hypothetical protein	-	-	-	-
gene9261	M419DRAFT_12735	0.798817	1.67092e-08	hypothetical protein	-	-	-	-
gene578	M419DRAFT_69375	0.860271	1.68724e-08	hypothetical protein	-	-	-	-
gene8534	M419DRAFT_103705	-0.859227	1.70047e-08	hypothetical protein	-	-	-	-
gene1737	M419DRAFT_136033	0.787817	1.70374e-08	hypothetical protein	-	-	-	K12609
gene447	M419DRAFT_105891	-0.622476	1.71182e-08	hypothetical protein	GO:0034198:cellular response to amino acid starvation;GO:0002181:cytoplasmic translation;GO:0045860:positive regulation of protein kinase activity;GO:0000028:ribosomal small subunit assembly;GO:0006407:rRNA export from nucleus;	GO:0022627:cytosolic small ribosomal subunit;	GO:0003735:structural constituent of ribosome;	K02947
gene9914	M419DRAFT_93263	0.843865	1.73746e-08	thiamin pyrophosphokinase-related protein	-	-	-	-
gene3435	M419DRAFT_24453	-0.600678	1.74704e-08	D-site 20S pre-rRNA nuclease	-	-	-	K11883
gene3237	M419DRAFT_7353	-1.34989	1.76423e-08	hypothetical protein	-	-	-	-
gene4751	M419DRAFT_8730	-0.641691	1.77496e-08	PRO41 protein	-	-	-	-
gene4063	M419DRAFT_55833	-0.654869	1.77636e-08	hypothetical protein	-	-	-	K17430
gene55	M419DRAFT_125645	0.854509	1.7914e-08	hypothetical protein	-	-	-	-
gene6698	M419DRAFT_84787	0.584998	1.79834e-08	ribonuclease H-like protein	-	-	-	-
gene7461	M419DRAFT_142493	-0.559947	1.80279e-08	DUF382-domain-containing protein	-	-	-	K12829
gene7972	M419DRAFT_103152	-0.574157	1.8336e-08	kinase-like protein	-	-	-	K00866
gene1771	M419DRAFT_47677	-0.583167	1.84104e-08	hypothetical protein	GO:0006364:rRNA processing;	GO:0005730:nucleolus;	GO:0003723:RNA binding;	K14837
gene3315	M419DRAFT_97574	-0.536033	1.85121e-08	ATP12-domain-containing protein	-	-	-	K07556
gene8042	M419DRAFT_26368	-0.700278	1.8547e-08	phosphate:H+ symporter	GO:0006817:phosphate ion transport;	GO:0016021:integral component of membrane;GO:0005886:plasma membrane;	GO:0005315:inorganic phosphate transmembrane transporter activity;GO:0015293:symporter activity;	K08176
gene5175	M419DRAFT_9099	-0.793739	1.8569e-08	diphthamide biosynthesis protein 3	GO:0017183:peptidyl-diphthamide biosynthetic process from peptidyl-histidine;	GO:0005737:cytoplasm;GO:0005634:nucleus;	GO:0046872:metal ion binding;	K15455
gene7992	M419DRAFT_38327	-0.569451	1.861e-08	hypothetical protein	GO:0034605:cellular response to heat;GO:0030010:establishment of cell polarity;GO:0007231:osmosensory signaling pathway;GO:0001402:signal transduction involved in filamentous growth;	GO:0005935:cellular bud neck;GO:0044697:HICS complex;GO:0016021:integral component of membrane;GO:0043332:mating projection tip;GO:0005886:plasma membrane;	GO:0005078:MAP-kinase scaffold activity;GO:0005034:osmosensor activity;	K11246
gene2340	M419DRAFT_73770	0.905706	1.90683e-08	GroES-like protein	-	-	-	-
gene5216	M419DRAFT_141605	0.909607	1.95691e-08	hypothetical protein	-	-	-	-
gene5134	M419DRAFT_137478	0.561596	2.01152e-08	alanine--glyoxylate aminotransferase	-	-	-	K00830
gene8003	M419DRAFT_88360	0.997796	2.02209e-08	nonribosomal peptide synthetase	-	-	-	-
gene77	M419DRAFT_125665	-0.844287	2.04877e-08	CwfJ domain protein	-	-	-	-
gene9252	M419DRAFT_91501	-1.32826	2.07444e-08	hypothetical protein	-	-	-	-
gene7457	M419DRAFT_37877	-0.608396	2.11055e-08	hypothetical protein	-	-	-	-
gene1385	M419DRAFT_70962	0.557481	2.16554e-08	hypothetical protein	-	-	-	-
gene9103	M419DRAFT_91098	0.706858	2.16639e-08	NAD(P)-binding protein	-	-	-	-
gene7076	M419DRAFT_85856	-0.647846	2.22412e-08	cytochrome P450	-	-	-	-
gene7124	M419DRAFT_85889	-0.574667	2.22894e-08	hypothetical protein	-	-	-	-
gene5325	M419DRAFT_119307	0.718557	2.23042e-08	hypothetical protein	GO:0071243:cellular response to arsenic-containing substance;GO:0071218:cellular response to misfolded protein;	GO:0005634:nucleus;	GO:0008270:zinc ion binding;	K07059
gene9521	M419DRAFT_92315	0.942994	2.25707e-08	putative bicyclomycin resistance protein	-	-	-	-
gene5959	M419DRAFT_43526	0.933045	2.27546e-08	DNA glycosylase	-	-	-	K03649
gene7336	M419DRAFT_102402	0.559513	2.30448e-08	putative aquaporin transporter	-	-	-	-
gene7948	M419DRAFT_142683	0.565877	2.34239e-08	S-adenosyl-L-methionine-dependent methyltransferase	-	-	-	-
gene5351	M419DRAFT_81550	0.74259	2.3432e-08	hypothetical protein	-	-	-	-
gene713	M419DRAFT_126284	1.38839	2.36278e-08	DUF500-domain-containing protein	-	-	-	-
gene1640	M419DRAFT_127199	0.923089	2.3746e-08	hypothetical protein	-	-	-	-
gene3338	M419DRAFT_75269	-0.78341	2.39922e-08	hypothetical protein	-	GO:0005634:nucleus;	-	K14784
gene5560	M419DRAFT_81425	0.63021	2.40365e-08	Lumazine synthase	GO:0009231:riboflavin biosynthetic process;	GO:0009349:riboflavin synthase complex;	GO:0000906:6,7-dimethyl-8-ribityllumazine synthase activity;	K00794
gene4838	M419DRAFT_80219	-0.557009	2.45927e-08	cAMP dependent protein kinase regulatory subunit	-	GO:0005952:cAMP-dependent protein kinase complex;	GO:0030552:cAMP binding;GO:0008603:cAMP-dependent protein kinase regulator activity;	K04739
gene5292	M419DRAFT_81387	-0.788671	2.47124e-08	hypothetical protein	-	-	-	K12871
gene2812	M419DRAFT_136457	-0.634638	2.49054e-08	40S ribosomal protein S18	GO:0002181:cytoplasmic translation;GO:0000447:endonucleolytic cleavage in ITS1 to separate SSU-rRNA from 5.8S rRNA and LSU-rRNA from tricistronic rRNA transcript (SSU-rRNA, 5.8S rRNA, LSU-rRNA);GO:0006407:rRNA export from nucleus;	GO:0005737:cytoplasm;GO:0005829:cytosol;GO:0022627:cytosolic small ribosomal subunit;GO:0005739:mitochondrion;	GO:0019843:rRNA binding;GO:0003735:structural constituent of ribosome;	K02964
gene4663	M419DRAFT_123334	0.68399	2.52551e-08	diacylglycerol acyltransferase type 2A	-	-	-	K14457
gene2863	M419DRAFT_74312	-0.598898	2.57413e-08	putative tRNA dihydrouridine synthase	-	-	-	K05543
gene7481	M419DRAFT_86938	-0.825041	2.57482e-08	ABC multidrug transporter	-	GO:0016021:integral component of membrane;	GO:0005524:ATP binding;GO:0042626:ATPase activity, coupled to transmembrane movement of substances;	-
gene5119	M419DRAFT_99701	0.661441	2.62207e-08	hypothetical protein	-	-	-	-
gene7277	M419DRAFT_10988	-0.561811	2.6391e-08	hypothetical protein	-	-	-	-
gene2692	M419DRAFT_118104	-0.620964	2.67362e-08	ribosomal protein S9	GO:0000462:maturation of SSU-rRNA from tricistronic rRNA transcript (SSU-rRNA, 5.8S rRNA, LSU-rRNA);GO:0006412:translation;	GO:0022627:cytosolic small ribosomal subunit;	GO:0003723:RNA binding;GO:0003735:structural constituent of ribosome;	K02960
gene9740	M419DRAFT_134937	-0.63699	2.74293e-08	DEAD-domain-containing protein	GO:0006364:rRNA processing;	GO:0005730:nucleolus;	GO:0005524:ATP binding;GO:0004386:helicase activity;GO:0003723:RNA binding;	K14811
gene273	M419DRAFT_125859	0.537714	2.7669e-08	26S proteasome non-ATPase regulatory subunit 11	-	-	-	K03036
gene2065	M419DRAFT_73616	0.571146	2.77288e-08	actin-related protein 2/3 complex%2C subunit 1	GO:0000147:actin cortical patch assembly;GO:0034314:Arp2/3 complex-mediated actin nucleation;GO:0006897:endocytosis;GO:0000281:mitotic cytokinesis;	GO:0030479:actin cortical patch;GO:0005885:Arp2/3 protein complex;GO:0032153:cell division site;GO:0051286:cell tip;GO:0005737:cytoplasm;GO:0005829:cytosol;	GO:0051015:actin filament binding;	K05757
gene585	M419DRAFT_139818	-0.764038	2.83955e-08	myo-inositol oxygenase	GO:0019310:inositol catabolic process;GO:0019853:L-ascorbic acid biosynthetic process;	GO:0005737:cytoplasm;	GO:0050113:inositol oxygenase activity;GO:0005506:iron ion binding;	K00469
gene523	M419DRAFT_69494	-0.874536	2.91345e-08	putative aldo-keto reductase	-	-	-	-
gene1566	M419DRAFT_95677	-0.655839	2.98067e-08	hypothetical protein	-	-	-	-
gene4070	M419DRAFT_24685	0.633865	2.99208e-08	family 20 glycosyltransferase	GO:0044262:cellular carbohydrate metabolic process;GO:0034605:cellular response to heat;GO:0070301:cellular response to hydrogen peroxide;GO:0016311:dephosphorylation;GO:0090441:trehalose biosynthesis in response to heat stress;GO:0005992:trehalose biosynthetic process;GO:0070413:trehalose metabolism in response to stress;	GO:0005946:alpha,alpha-trehalose-phosphate synthase complex (UDP-forming);GO:0005737:cytoplasm;GO:0005829:cytosol;	GO:0003825:alpha,alpha-trehalose-phosphate synthase (UDP-forming) activity;	K00697
gene1803	M419DRAFT_107629	0.556457	3.00151e-08	acid phosphatase	-	-	-	-
gene7573	M419DRAFT_120250	-0.58034	3.03577e-08	hypothetical protein	-	-	-	-
gene3925	M419DRAFT_44943	-0.967091	3.0498e-08	hypothetical protein	-	-	-	-
gene2781	M419DRAFT_140662	0.659711	3.05014e-08	glutathione S-transferase	-	-	-	K00799
gene1009	M419DRAFT_32389	-0.940782	3.05287e-08	hypothetical protein	-	-	-	-
gene3824	M419DRAFT_77229	1.39171	3.07292e-08	hypothetical protein	-	-	-	-
gene5686	M419DRAFT_82430	-0.575727	3.08209e-08	uracil-DNA glycosylase	GO:0097510:base-excision repair, AP site formation via deaminated base removal;GO:0006281:DNA repair;	GO:0005739:mitochondrion;GO:0005634:nucleus;	GO:0004844:uracil DNA N-glycosylase activity;	-
gene4273	M419DRAFT_98605	0.574251	3.09433e-08	augmenter of liver regeneration	GO:0072717:cellular response to actinomycin D;GO:0071222:cellular response to lipopolysaccharide;GO:0097237:cellular response to toxic substance;GO:0071356:cellular response to tumor necrosis factor;GO:0097421:liver regeneration;GO:0043066:negative regulation of apoptotic process;GO:0045953:negative regulation of natural killer cell mediated cytotoxicity;GO:1903204:negative regulation of oxidativ…	GO:0005829:cytosol;GO:0005615:extracellular space;GO:0005758:mitochondrial intermembrane space;GO:0005739:mitochondrion;	GO:0050660:flavin adenine dinucleotide binding;GO:0016971:flavin-linked sulfhydryl oxidase activity;GO:0008083:growth factor activity;GO:0015035:protein disulfide oxidoreductase activity;	K17783
gene9423	M419DRAFT_104682	0.991211	3.15902e-08	hypothetical protein	-	-	-	-
gene8379	M419DRAFT_89101	6.92053	3.17856e-08	hypothetical protein	-	-	-	-
gene21	M419DRAFT_68386	0.617729	3.26899e-08	dolichyl pyrophosphate phosphatase	GO:0008610:lipid biosynthetic process;GO:0006487:protein N-linked glycosylation;	GO:0030176:integral component of endoplasmic reticulum membrane;	GO:0047874:dolichyldiphosphatase activity;	K07252
gene559	M419DRAFT_126137	-0.887313	3.27599e-08	NAD(P)-binding protein	-	-	-	-
gene6491	M419DRAFT_119856	3.76229	3.28941e-08	hypothetical protein	-	-	-	-
gene8162	M419DRAFT_114964	-0.584126	3.31382e-08	ribosomal protein S3	GO:0002181:cytoplasmic translation;GO:0006281:DNA repair;GO:0045739:positive regulation of DNA repair;	GO:0005829:cytosol;GO:0022627:cytosolic small ribosomal subunit;GO:0005634:nucleus;	GO:0003684:damaged DNA binding;GO:0003906:DNA-(apurinic or apyrimidinic site) lyase activity;GO:0032357:oxidized purine DNA binding;GO:0008534:oxidized purine nucleobase lesion DNA N-glycosylase activity;GO:0003723:RNA binding;GO:0003735:structural constituent of ribosome;	K02985
gene3660	M419DRAFT_122879	-0.79782	3.33758e-08	hypothetical protein	-	-	-	-
gene4685	M419DRAFT_35532	-0.754393	3.34649e-08	F-box protein	-	-	-	-
gene2332	M419DRAFT_6577	0.671212	3.37277e-08	hypothetical protein	-	-	-	-
gene2556	M419DRAFT_74821	-0.629826	3.37492e-08	chitin synthase export chaperone	GO:0071555:cell wall organization;GO:0015031:protein transport;	GO:0005789:endoplasmic reticulum membrane;GO:0016021:integral component of membrane;	-	-
gene3706	M419DRAFT_129157	0.834941	3.4784e-08	hypothetical protein	-	-	-	-
gene1480	M419DRAFT_135893	0.592382	3.49288e-08	2-nitropropane dioxygenase	-	-	-	K00540
gene5141	M419DRAFT_111364	-0.559331	3.49851e-08	hypothetical protein	-	-	-	-
gene9077	M419DRAFT_91071	-0.573654	3.54249e-08	hypothetical protein	-	-	-	-
gene679	M419DRAFT_69186	-0.856656	3.5892e-08	hypothetical protein	-	-	-	-
gene3941	M419DRAFT_122998	-0.57331	3.62152e-08	ribosomal protein L13e	-	-	-	K02873
gene4494	M419DRAFT_98965	-0.575369	3.64501e-08	hypothetical protein	GO:0030435:sporulation resulting in formation of a cellular spore;	GO:0005737:cytoplasm;GO:0005634:nucleus;	-	-
gene2009	M419DRAFT_96271	0.701778	3.65425e-08	hypothetical protein	-	-	-	-
gene601	M419DRAFT_5005	0.642707	3.74683e-08	hypothetical protein	-	-	-	K07575
gene1784	M419DRAFT_64292	-1.50133	3.77968e-08	hypothetical protein	-	-	-	-
gene1866	M419DRAFT_122290	-0.628207	3.85891e-08	ribosomal protein L18e	GO:0002181:cytoplasmic translation;	GO:0022625:cytosolic large ribosomal subunit;	GO:0003735:structural constituent of ribosome;	K02883
gene5759	M419DRAFT_137780	0.56495	3.86851e-08	hypothetical protein	-	-	-	-
gene4642	M419DRAFT_99143	-0.650733	3.98728e-08	protein arginine N-methyltransferase	-	-	-	K11436
gene6755	M419DRAFT_25869	-0.610132	4.21426e-08	putative rRNA pseudouridine synthase	GO:0000495:box H/ACA snoRNA 3'-end processing;GO:1990481:mRNA pseudouridine synthesis;GO:0031118:rRNA pseudouridine synthesis;GO:0031120:snRNA pseudouridine synthesis;	GO:0031429:box H/ACA snoRNP complex;GO:0005874:microtubule;	GO:0003677:DNA binding;GO:0009982:pseudouridine synthase activity;GO:0003723:RNA binding;	K11131
gene5877	M419DRAFT_83244	-0.785304	4.21576e-08	putative monocarboxylate transporter	-	-	-	-
gene402	M419DRAFT_67371	-0.560251	4.2457e-08	dDENN domain protein	-	-	-	-
gene9773	M419DRAFT_92942	0.578766	4.27502e-08	ABC1-domain-containing protein	-	-	-	K08869
gene6377	M419DRAFT_84505	-0.643578	4.33092e-08	PLC-like phosphodiesterase	GO:0007340:acrosome reaction;GO:0032959:inositol trisphosphate biosynthetic process;GO:0035556:intracellular signal transduction;GO:0016042:lipid catabolic process;GO:0046488:phosphatidylinositol metabolic process;	GO:0005783:endoplasmic reticulum;GO:0016020:membrane;GO:0005634:nucleus;	GO:0005509:calcium ion binding;GO:0004435:phosphatidylinositol phospholipase C activity;	-
gene9632	M419DRAFT_39706	-0.755673	4.4486e-08	hypothetical protein	-	-	-	-
gene372	M419DRAFT_94176	-0.564808	4.47845e-08	DSPc-domain-containing protein	-	-	-	K11240
gene6587	M419DRAFT_84924	0.708748	4.5614e-08	DUF339-domain-containing protein	GO:0006121:mitochondrial electron transport, succinate to ubiquinone;GO:0018293:protein-FAD linkage;	GO:0005759:mitochondrial matrix;	-	-
gene313	M419DRAFT_31785	0.677982	4.67482e-08	Alg9-like mannosyltransferase	GO:0006506:GPI anchor biosynthetic process;	GO:0005789:endoplasmic reticulum membrane;GO:0016021:integral component of membrane;	GO:0016757:transferase activity, transferring glycosyl groups;	K08098
gene1282	M419DRAFT_5619	0.541748	4.68183e-08	mitochondrial carrier	-	-	-	K15109
gene10023	M419DRAFT_40898	0.932805	4.75939e-08	hypothetical protein	-	-	-	-
gene8707	M419DRAFT_12248	-0.683832	4.76305e-08	hypothetical protein	-	-	-	-
gene4308	M419DRAFT_24798	0.569288	4.77314e-08	aconitate hydratase	GO:0019878:lysine biosynthetic process via aminoadipic acid;GO:0006099:tricarboxylic acid cycle;	GO:0005829:cytosol;GO:0005739:mitochondrion;	GO:0051539:4 iron, 4 sulfur cluster binding;GO:0003994:aconitate hydratase activity;GO:0046872:metal ion binding;	K01681
gene9349	M419DRAFT_91821	0.545387	4.82954e-08	hypothetical protein	-	-	-	-
gene1644	M419DRAFT_140265	-0.899944	4.83936e-08	4-nitrophenylphosphatase	-	-	-	K01101
gene6408	M419DRAFT_119820	-1.94703	4.84639e-08	hypothetical protein	-	-	-	-
gene4724	M419DRAFT_25007	-0.577757	4.91754e-08	hypothetical protein	-	-	-	-
gene2354	M419DRAFT_72668	0.558891	4.93699e-08	hypothetical protein	-	-	-	-
gene1208	M419DRAFT_72079	0.642354	5.0183e-08	mitochondrial escape protein 2	GO:0000002:mitochondrial genome maintenance;GO:0006397:mRNA processing;	GO:0031305:integral component of mitochondrial inner membrane;	GO:0003723:RNA binding;	-
gene1863	M419DRAFT_107701	-0.565544	5.17836e-08	WD domain-containing protein	GO:0001934:positive regulation of protein phosphorylation;GO:0072344:rescue of stalled ribosome;	GO:0005829:cytosol;GO:0022627:cytosolic small ribosomal subunit;GO:0005634:nucleus;	GO:0019899:enzyme binding;GO:0005080:protein kinase C binding;GO:0043022:ribosome binding;	K14753
gene7458	M419DRAFT_86833	-0.769191	5.22967e-08	hypothetical protein	-	-	-	-
gene871	M419DRAFT_126443	-0.802106	5.51662e-08	hypothetical protein	-	-	-	-
gene4025	M419DRAFT_34955	-0.795687	5.52498e-08	putative ras small monomeric GTPase	-	-	-	-
gene2823	M419DRAFT_108660	0.531652	5.66697e-08	FYVE-domain-containing protein	-	-	-	-
gene3078	M419DRAFT_75458	0.562804	5.8008e-08	PFU-domain-containing protein	-	-	-	K14018
gene7755	M419DRAFT_120324	-0.647279	5.80296e-08	hypothetical protein	-	-	-	-
gene249	M419DRAFT_67729	-0.687192	5.99901e-08	hypothetical protein	-	-	-	-
gene4215	M419DRAFT_123140	-0.647066	6.07048e-08	hypothetical protein	-	-	-	-
gene645	M419DRAFT_68976	-0.570286	6.09839e-08	hypothetical protein	-	-	-	K09702
gene1254	M419DRAFT_71408	0.723353	6.12575e-08	DUF1774-domain-containing protein	-	-	-	-
gene9124	M419DRAFT_104377	-1.2982	6.14133e-08	OPT oligopeptide transporter	-	-	-	-
gene9120	M419DRAFT_91282	-0.953251	6.18716e-08	hypothetical protein	-	-	-	-
gene7883	M419DRAFT_142653	-0.555653	6.20541e-08	putative ANP1 protein	-	-	-	-
gene6782	M419DRAFT_138266	0.536899	6.23359e-08	mannan endo-1%2C6-alpha-mannosidase	-	-	-	K08257
gene7685	M419DRAFT_38065	-0.610665	6.39197e-08	AAA-domain-containing protein	-	-	-	K14571
gene808	M419DRAFT_23425	0.635713	6.4164e-08	fungal-specific transcription factor domain-containing protein	-	-	-	-
gene2086	M419DRAFT_127630	0.577243	6.60348e-08	ribulose-phosphate 3-epimerase	GO:0005975:carbohydrate metabolic process;GO:0006098:pentose-phosphate shunt;	-	GO:0046872:metal ion binding;GO:0004750:ribulose-phosphate 3-epimerase activity;	K01783
gene5266	M419DRAFT_141623	-0.588412	6.61717e-08	60S ribosomal protein L7	GO:0000463:maturation of LSU-rRNA from tricistronic rRNA transcript (SSU-rRNA, 5.8S rRNA, LSU-rRNA);	GO:0022625:cytosolic large ribosomal subunit;	GO:0003735:structural constituent of ribosome;	K02937
gene3204	M419DRAFT_128687	0.725188	6.79154e-08	hypothetical protein	-	-	-	-
gene9114	M419DRAFT_134352	1.74899	6.7948e-08	hypothetical protein	-	-	-	-
gene3813	M419DRAFT_76840	1.28719	7.248e-08	hypothetical protein	-	-	-	-
gene4092	M419DRAFT_8116	-0.541605	7.35661e-08	hypothetical protein	-	-	-	K11244
gene4798	M419DRAFT_80331	-0.599469	7.40769e-08	putative ribosomal small subunit assembly protein	-	-	-	K14545
gene5968	M419DRAFT_100818	-0.655902	7.58917e-08	hypothetical protein	-	-	-	-
gene3219	M419DRAFT_76070	0.667205	7.7468e-08	DFP-domain-containing protein	-	-	-	K01922
gene7535	M419DRAFT_102624	-0.594298	7.77817e-08	Brix-domain-containing protein	-	-	-	K14846
gene7706	M419DRAFT_11379	0.635813	7.80961e-08	putative actin cytoskeleton organization protein	-	-	-	-
gene5316	M419DRAFT_81505	0.969394	7.84646e-08	hypothetical protein	-	-	-	-
gene1239	M419DRAFT_71348	0.592496	8.00946e-08	hypothetical protein	-	-	-	-
gene6393	M419DRAFT_131742	-0.6787	8.05307e-08	putative DNA-directed RNA polymerase III subunit C11	GO:0006386:termination of RNA polymerase III transcription;GO:0042779:tRNA 3'-trailer cleavage;GO:0042797:tRNA transcription from RNA polymerase III promoter;	GO:0005730:nucleolus;GO:0005654:nucleoplasm;GO:0005666:DNA-directed RNA polymerase III complex;	GO:0003899:DNA-directed RNA polymerase activity;GO:0003676:nucleic acid binding;GO:0008270:zinc ion binding;	K03019
gene4711	M419DRAFT_8694	0.719123	8.16194e-08	SFT2-domain-containing protein	-	-	-	-
gene8575	M419DRAFT_26551	2.08525	8.19424e-08	putative oxidoreductase CipA-like protein	-	-	-	-
gene4405	M419DRAFT_98842	0.713335	8.21471e-08	hypothetical protein	-	-	-	-
gene3988	M419DRAFT_78051	-0.568133	8.34597e-08	hypothetical protein	-	-	-	-
gene9767	M419DRAFT_53480	0.919938	8.34873e-08	hypothetical protein	-	-	-	-
gene4783	M419DRAFT_80062	0.93945	8.495e-08	hypothetical protein	-	-	-	-
gene9171	M419DRAFT_26770	-0.540424	8.5268e-08	hypothetical protein	-	GO:0005634:nucleus;	GO:0003677:DNA binding;GO:0000981:sequence-specific DNA binding RNA polymerase II transcription factor activity;GO:0008270:zinc ion binding;	-
gene9576	M419DRAFT_39653	-0.984883	8.602e-08	major facilitator superfamily transporter	-	-	-	K03448
gene5881	M419DRAFT_112324	-0.578806	8.61961e-08	protein PNG1	-	-	GO:0046872:metal ion binding;	K01456
gene2819	M419DRAFT_128320	-0.528778	8.62165e-08	golgi mannosyltransferase complex subunit	GO:0007114:cell budding;GO:0000032:cell wall mannoprotein biosynthetic process;GO:0000917:barrier septum assembly;GO:0006487:protein N-linked glycosylation;	GO:0000136:alpha-1,6-mannosyltransferase complex;GO:0005783:endoplasmic reticulum;GO:0005789:endoplasmic reticulum membrane;GO:0000139:Golgi membrane;	GO:0000009:alpha-1,6-mannosyltransferase activity;	K05531
gene4497	M419DRAFT_46896	-0.914277	8.77273e-08	cyclin-related 2	GO:0000079:regulation of cyclin-dependent protein serine/threonine kinase activity;	-	GO:0019901:protein kinase binding;	-
gene1693	M419DRAFT_70282	-0.599177	8.79896e-08	putative ribosomal protein Rps8bp	GO:0002181:cytoplasmic translation;GO:0000462:maturation of SSU-rRNA from tricistronic rRNA transcript (SSU-rRNA, 5.8S rRNA, LSU-rRNA);	GO:0030686:90S preribosome;GO:0022627:cytosolic small ribosomal subunit;	GO:0003735:structural constituent of ribosome;	K02995
gene2889	M419DRAFT_140713	-0.598702	8.91211e-08	hypothetical protein	GO:0042254:ribosome biogenesis;	GO:0005840:ribosome;	-	K02941
gene2879	M419DRAFT_97132	0.533816	9.49997e-08	vacuolar protein sorting 33A-like protein	-	-	-	K11450
gene226	M419DRAFT_23173	-0.528734	9.51941e-08	RING-12 protein	GO:0010390:histone monoubiquitination;	GO:0005634:nucleus;	GO:0046872:metal ion binding;GO:0004842:ubiquitin-protein transferase activity;	K10696
gene3108	M419DRAFT_97355	0.545375	9.54572e-08	ankyrin	-	-	-	-
gene8648	M419DRAFT_38885	7.57912	9.57788e-08	hypothetical protein	-	-	-	-
gene8043	M419DRAFT_26369	-0.627649	9.68155e-08	homoserine O-acetyltransferase	GO:0009092:homoserine metabolic process;GO:0009086:methionine biosynthetic process;GO:0006555:methionine metabolic process;	-	GO:0004414:homoserine O-acetyltransferase activity;	K00641
gene394	M419DRAFT_105822	0.550699	9.73638e-08	P-loop containing nucleoside triphosphate hydrolase protein	GO:0035690:cellular response to drug;	GO:0016021:integral component of membrane;GO:0005886:plasma membrane;	GO:0005524:ATP binding;GO:0042626:ATPase activity, coupled to transmembrane movement of substances;	K05658
gene5483	M419DRAFT_36211	0.646517	9.83666e-08	hypothetical protein	-	-	-	-
gene6239	M419DRAFT_112797	0.540108	1.0095e-07	Cu%2CZn superoxide dismutase-like protein	-	-	-	-
gene6612	M419DRAFT_37164	0.589322	1.03824e-07	hypothetical protein	GO:0010846:activation of reciprocal meiotic recombination;GO:0034605:cellular response to heat;GO:0071470:cellular response to osmotic stress;GO:0034599:cellular response to oxidative stress;GO:0006338:chromatin remodeling;GO:0071852:fungal-type cell wall organization or biogenesis;GO:0060195:negative regulation of antisense RNA transcription;GO:0045128:negative regulation of reciprocal meiotic r…	GO:1990243:atf1-pcr1 complex;GO:0000790:nuclear chromatin;GO:0005720:nuclear heterochromatin;GO:0005634:nucleus;	GO:0001228:RNA polymerase II transcription regulatory region sequence-specific DNA binding transcription factor activity involved in positive regulation of transcription;GO:0003690:double-stranded DNA binding;GO:0010844:recombination hotspot binding;GO:0003723:RNA binding;GO:0000978:RNA polymerase II core promoter proximal region sequence-specific DNA binding;	K09051
gene2668	M419DRAFT_24178	0.551514	1.05251e-07	LmbE-like protein	-	-	-	K03434
gene853	M419DRAFT_94784	-0.574514	1.07295e-07	60S ribosomal protein l31	GO:0006412:translation;	GO:0005840:ribosome;	GO:0003735:structural constituent of ribosome;	K02910
gene8524	M419DRAFT_38774	-2.80924	1.07495e-07	hypothetical protein	-	-	-	-
gene6575	M419DRAFT_85153	0.560585	1.07555e-07	putative arsenite efflux transporter	-	-	-	-
gene8364	M419DRAFT_89013	-0.704642	1.1128e-07	hypothetical protein	-	-	-	-
gene9706	M419DRAFT_143307	0.554322	1.12434e-07	hypothetical protein	-	-	-	-
gene6298	M419DRAFT_101246	1.13393	1.12603e-07	hypothetical protein	-	-	-	-
gene4411	M419DRAFT_141274	0.563169	1.12845e-07	carnitine acetyl transferase	GO:0009437:carnitine metabolic process;GO:0006631:fatty acid metabolic process;	GO:0005743:mitochondrial inner membrane;GO:0005739:mitochondrion;	GO:0004092:carnitine O-acetyltransferase activity;	K00624
gene4443	M419DRAFT_137163	0.688137	1.13641e-07	FAD-binding domain-containing protein	-	-	-	-
gene2011	M419DRAFT_96272	0.543229	1.13952e-07	hypothetical protein	-	-	-	-
gene4213	M419DRAFT_98502	-0.549969	1.14313e-07	kinesin-domain-containing protein	-	-	-	-
gene396	M419DRAFT_4819	0.686495	1.14386e-07	hypothetical protein	-	-	-	-
gene1921	M419DRAFT_136129	0.854078	1.15509e-07	hypothetical protein	-	-	-	-
gene575	M419DRAFT_126153	1.4015	1.1964e-07	hypothetical protein	-	-	-	-
gene966	M419DRAFT_69061	0.531797	1.22106e-07	FAS1 domain-containing protein	-	-	-	-
gene6160	M419DRAFT_25615	0.555943	1.2592e-07	glycosyl hydrolase	GO:0008152:metabolic process;	GO:0005576:extracellular region;	GO:0030246:carbohydrate binding;GO:0016798:hydrolase activity, acting on glycosyl bonds;	-
gene6293	M419DRAFT_83621	0.875695	1.28127e-07	PRP38-domain-containing protein	-	-	-	K12849
gene1996	M419DRAFT_33243	-0.640091	1.28137e-07	60S ribosomal protein L35	GO:0006412:translation;	GO:0005840:ribosome;	GO:0003735:structural constituent of ribosome;	K02918
gene6257	M419DRAFT_112818	-0.564672	1.29186e-07	40S ribosomal protein S17	GO:0006412:translation;	GO:0005840:ribosome;	GO:0003735:structural constituent of ribosome;	K02962
gene9563	M419DRAFT_92430	3.0157	1.2978e-07	hypothetical protein	-	-	-	-
gene8370	M419DRAFT_124892	-0.550008	1.3309e-07	ubiquitin-domain-containing protein	-	GO:0005737:cytoplasm;GO:0005634:nucleus;	-	K02977
gene813	M419DRAFT_135590	-0.502128	1.33411e-07	Pkinase-domain-containing protein	GO:0032147:activation of protein kinase activity;GO:0043327:chemotaxis to cAMP;GO:0031154:culmination involved in sorocarp development;GO:0030010:establishment of cell polarity;GO:0007163:establishment or maintenance of cell polarity;GO:0044351:macropinocytosis;GO:0000281:mitotic cytokinesis;GO:0031036:myosin II filament assembly;GO:0050765:negative regulation of phagocytosis;GO:0046580:negative …	GO:0005938:cell cortex;GO:0031252:cell leading edge;	GO:0005524:ATP binding;GO:0004691:cAMP-dependent protein kinase activity;GO:0005547:phosphatidylinositol-3,4,5-trisphosphate binding;GO:0019887:protein kinase regulator activity;GO:0004674:protein serine/threonine kinase activity;	K13303
gene1070	M419DRAFT_140018	0.595474	1.34302e-07	hypothetical protein	-	-	-	-
gene777	M419DRAFT_5163	0.569708	1.38323e-07	short-chain dehydrogenase	-	-	-	-
gene1366	M419DRAFT_63806	0.866731	1.39602e-07	hypothetical protein	-	-	-	-
gene9240	M419DRAFT_26791	-0.540983	1.4015e-07	DEAD-domain-containing protein	GO:0006364:rRNA processing;	GO:0005730:nucleolus;	GO:0005524:ATP binding;GO:0004386:helicase activity;GO:0003723:RNA binding;	K14805
gene4424	M419DRAFT_78685	0.519453	1.44844e-07	hypothetical protein	-	-	-	-
gene9817	M419DRAFT_93001	-0.691421	1.48123e-07	PGAP1-domain-containing protein	GO:0006888:ER to Golgi vesicle-mediated transport;GO:0006505:GPI anchor metabolic process;GO:0015031:protein transport;	GO:0005783:endoplasmic reticulum;GO:0005789:endoplasmic reticulum membrane;GO:0016021:integral component of membrane;	GO:0050185:phosphatidylinositol deacylase activity;	-
gene7157	M419DRAFT_37611	-0.793342	1.48534e-07	hypothetical protein	-	-	-	-
gene1443	M419DRAFT_5766	-1.05116	1.49883e-07	hypothetical protein	-	-	-	-
gene4110	M419DRAFT_78253	0.761375	1.50827e-07	hypothetical protein	-	-	-	K18179
gene7092	M419DRAFT_142364	0.630323	1.52931e-07	ubiquitin carboxyl-terminal hydrolase 2	GO:0071629:cytoplasm-associated proteasomal ubiquitin-dependent protein catabolic process;GO:0000338:protein deneddylation;GO:0016579:protein deubiquitination;	GO:0005737:cytoplasm;GO:0034399:nuclear periphery;GO:0031595:nuclear proteasome complex;GO:0005634:nucleus;	GO:0019784:NEDD8-specific protease activity;GO:0004843:ubiquitin-specific protease activity;	K05610
gene2043	M419DRAFT_73829	0.601713	1.5377e-07	hypothetical protein	-	-	-	K11369
gene4394	M419DRAFT_79395	-0.557347	1.54755e-07	carbamoyl-phosphate synthase arginine-specific small chain	GO:0006207:'de novo' pyrimidine nucleobase biosynthetic process;GO:0006526:arginine biosynthetic process;GO:0006541:glutamine metabolic process;GO:0006807:nitrogen compound metabolic process;	GO:0005951:carbamoyl-phosphate synthase complex;GO:0005737:cytoplasm;GO:0005759:mitochondrial matrix;	GO:0005524:ATP binding;GO:0004088:carbamoyl-phosphate synthase (glutamine-hydrolyzing) activity;	K01956
gene8785	M419DRAFT_90426	0.715979	1.55149e-07	protein tyrosine phosphatase	-	-	-	-
gene5169	M419DRAFT_130570	-0.608879	1.55573e-07	hypothetical protein	-	-	-	-
gene9833	M419DRAFT_105186	-0.59171	1.57018e-07	hypothetical protein	-	-	-	-
gene2691	M419DRAFT_24189	-0.627252	1.57281e-07	60S ribosomal protein L32	GO:0006412:translation;	GO:0022625:cytosolic large ribosomal subunit;	GO:0003735:structural constituent of ribosome;	K02912
gene3384	M419DRAFT_75189	-0.538589	1.57881e-07	hypothetical protein	-	-	-	-
gene2008	M419DRAFT_33253	0.560276	1.58973e-07	hypothetical protein	-	-	-	-
gene4536	M419DRAFT_35401	0.961278	1.59192e-07	hypothetical protein	-	-	-	-
gene126	M419DRAFT_68161	0.508653	1.59415e-07	hypothetical protein	-	-	-	-
gene2427	M419DRAFT_108306	0.504799	1.61288e-07	FAD/NAD(P)-binding domain-containing protein	-	-	-	-
gene1432	M419DRAFT_95477	-0.544253	1.66248e-07	hypothetical protein	-	-	-	-
gene4151	M419DRAFT_8168	-0.585893	1.6651e-07	DUF602-domain-containing protein	-	-	-	-
gene8496	M419DRAFT_38749	-0.55956	1.67908e-07	hypothetical protein	-	-	-	K11364
gene945	M419DRAFT_69953	1.35714	1.68582e-07	hypothetical protein	-	-	-	-
gene1160	M419DRAFT_71982	-0.797634	1.76178e-07	hypothetical protein	-	-	-	K10745
gene4081	M419DRAFT_136969	-0.646194	1.76679e-07	hypothetical protein	GO:0006270:DNA replication initiation;GO:0000733:DNA strand renaturation;GO:0000727:double-strand break repair via break-induced replication;GO:1902977:mitotic DNA replication preinitiation complex assembly;	GO:0005737:cytoplasm;GO:0031261:DNA replication preinitiation complex;	GO:0003688:DNA replication origin binding;GO:0003697:single-stranded DNA binding;	-
gene5440	M419DRAFT_123681	0.525666	1.77043e-07	14-3-3-like protein	-	-	GO:0019904:protein domain specific binding;	K06630
gene1456	M419DRAFT_32777	0.885752	1.77788e-07	hypothetical protein	-	-	-	-
gene3555	M419DRAFT_7623	1.31897	1.801e-07	hexose transporter-like protein	-	-	-	K08139
gene3572	M419DRAFT_97811	0.994768	1.82544e-07	hypothetical protein	-	-	-	-
gene4708	M419DRAFT_123348	0.511073	1.85628e-07	hypothetical protein	-	-	-	-
gene330	M419DRAFT_121545	-0.910781	1.87929e-07	hypothetical protein	-	-	-	-
gene9216	M419DRAFT_143118	-1.37532	1.91635e-07	hypothetical protein	-	-	-	-
gene4318	M419DRAFT_42395	-0.573858	1.94912e-07	ubiquitin	GO:0006412:translation;	GO:0005634:nucleus;GO:0005840:ribosome;	GO:0003735:structural constituent of ribosome;	K02927
gene34	M419DRAFT_68949	-0.540968	1.95565e-07	tuberin	-	-	-	-
gene8988	M419DRAFT_90713	-0.572003	1.98432e-07	ATP-dependent RNA helicase SUV3	-	-	-	K17675
gene4038	M419DRAFT_141093	-0.572065	1.98759e-07	40S ribosomal protein S20	GO:0002181:cytoplasmic translation;GO:0042254:ribosome biogenesis;	GO:0005829:cytosol;GO:0022627:cytosolic small ribosomal subunit;	GO:0003735:structural constituent of ribosome;	K02969
gene4911	M419DRAFT_35725	0.631324	2.05975e-07	hypothetical protein	-	-	-	-
gene2964	M419DRAFT_97244	-0.792408	2.08734e-07	hypothetical protein	-	-	-	-
gene4026	M419DRAFT_109920	-0.803355	2.10262e-07	PLP-dependent transferase	GO:0019752:carboxylic acid metabolic process;	-	GO:0004068:aspartate 1-decarboxylase activity;GO:0030170:pyridoxal phosphate binding;	K01580
gene3765	M419DRAFT_140995	0.512072	2.11175e-07	cleft lip and palate transmembrane protein 1	-	-	-	-
gene843	M419DRAFT_126416	-1.49879	2.1146e-07	hypothetical protein	-	-	-	K15859
gene6786	M419DRAFT_84691	0.51158	2.13472e-07	6-phosphofructokinase	GO:0061621:canonical glycolysis;GO:0030388:fructose 1,6-bisphosphate metabolic process;GO:0006002:fructose 6-phosphate metabolic process;GO:0006007:glucose catabolic process;GO:0051289:protein homotetramerization;	GO:0005945:6-phosphofructokinase complex;GO:0005739:mitochondrion;	GO:0003872:6-phosphofructokinase activity;GO:0016208:AMP binding;GO:0005524:ATP binding;GO:0070095:fructose-6-phosphate binding;GO:0042802:identical protein binding;GO:0046872:metal ion binding;GO:0048029:monosaccharide binding;	K00850
gene6624	M419DRAFT_101599	-0.639343	2.13714e-07	hypothetical protein	-	-	-	-
gene9360	M419DRAFT_91954	1.14976	2.1943e-07	DUF580-domain-containing protein	-	GO:0016021:integral component of membrane;GO:0005886:plasma membrane;	-	-
gene553	M419DRAFT_94420	0.597846	2.19869e-07	fungal-specific transcription factor domain-containing protein	-	-	-	-
gene4393	M419DRAFT_24851	0.573765	2.25165e-07	ThiJ/PfpI family protein	-	-	-	-
gene309	M419DRAFT_70058	0.561641	2.27242e-07	peroxisomal catalase	GO:0061692:cellular detoxification of hydrogen peroxide;GO:0042744:hydrogen peroxide catabolic process;GO:0042542:response to hydrogen peroxide;	GO:0005759:mitochondrial matrix;GO:0005782:peroxisomal matrix;GO:0005777:peroxisome;	GO:0004096:catalase activity;GO:0020037:heme binding;GO:0046872:metal ion binding;	K03781
gene8012	M419DRAFT_38339	0.59459	2.28024e-07	putative C6 transcription factor	-	-	-	-
gene4611	M419DRAFT_137236	0.544498	2.3057e-07	hypothetical protein	-	-	-	-
gene382	M419DRAFT_135396	0.675359	2.30828e-07	hypothetical protein	-	-	-	-
gene6998	M419DRAFT_132320	6.70859	2.31439e-07	hypothetical protein	-	-	-	-
gene7598	M419DRAFT_37992	-0.59285	2.35357e-07	hypothetical protein	GO:0036249:cadmium ion import into vacuole;GO:0071996:glutathione transmembrane import into vacuole;GO:0036246:phytochelatin 2 import into vacuole;	GO:0071627:integral component of fungal-type vacuolar membrane;	GO:0005524:ATP binding;GO:0044604:phytochelatin transmembrane transporter ATPase activity;	-
gene219	M419DRAFT_93965	-0.643696	2.38461e-07	40S ribosomal S12 protein	GO:0006412:translation;	GO:0022627:cytosolic small ribosomal subunit;	GO:0003735:structural constituent of ribosome;	K02951
gene8345	M419DRAFT_89200	0.529344	2.43916e-07	FAD dependent oxidoreductase	-	-	-	K00306
gene2764	M419DRAFT_128266	0.770051	2.45593e-07	hypothetical protein	-	-	-	-
gene737	M419DRAFT_23385	0.605472	2.46098e-07	hypothetical protein	-	-	-	-
gene3526	M419DRAFT_76606	0.74366	2.46605e-07	2-nitropropane dioxygenase	-	-	-	K00459
gene8378	M419DRAFT_56216	0.857692	2.50955e-07	hypothetical protein	-	-	-	-
gene3321	M419DRAFT_128791	0.734888	2.52234e-07	alpha/beta-hydrolase	-	-	-	-
gene7667	M419DRAFT_102785	-0.527295	2.55108e-07	hypothetical protein	-	-	-	-
gene3860	M419DRAFT_76335	-0.820052	2.57324e-07	FabD/lysophospholipase-like protein	-	-	-	-
gene487	M419DRAFT_105948	0.562989	2.58386e-07	heterokaryon incompatibility protein Het-C	-	-	-	-
gene7902	M419DRAFT_133179	-0.866827	2.59108e-07	hypothetical protein	-	-	-	-
gene8762	M419DRAFT_38980	-0.671115	2.63328e-07	hypothetical protein	GO:0006974:cellular response to DNA damage stimulus;GO:0006260:DNA replication;GO:1902969:mitotic DNA replication;	GO:0005737:cytoplasm;GO:0005730:nucleolus;GO:0005634:nucleus;	GO:0003690:double-stranded DNA binding;GO:0046872:metal ion binding;	K13102
gene3153	M419DRAFT_136598	-0.971411	2.63888e-07	hypothetical protein	-	-	-	-
gene9403	M419DRAFT_134623	-0.876044	2.64056e-07	hypothetical protein	-	-	-	-
gene1500	M419DRAFT_95562	-0.541014	2.64277e-07	hypothetical protein	-	-	-	-
gene5213	M419DRAFT_141603	-0.592118	2.6469e-07	40S ribosomal protein S19	GO:0000028:ribosomal small subunit assembly;GO:0042274:ribosomal small subunit biogenesis;GO:0006412:translation;	GO:0022627:cytosolic small ribosomal subunit;	GO:0003735:structural constituent of ribosome;	K02966
gene2515	M419DRAFT_6738	0.904056	2.67445e-07	hypothetical protein	-	-	-	-
gene3803	M419DRAFT_129251	0.531232	2.69421e-07	hypothetical protein	-	-	-	K02207
gene1043	M419DRAFT_23526	-0.643339	2.73502e-07	putative tricarboxylate transporter mitochondrial carrier protein	GO:0006843:mitochondrial citrate transport;	GO:0016021:integral component of membrane;GO:0005743:mitochondrial inner membrane;GO:0005739:mitochondrion;	GO:0005371:tricarboxylate secondary active transmembrane transporter activity;	K15100
gene8511	M419DRAFT_133770	-0.67245	2.73948e-07	putative translation releasing factor RF-1	-	-	-	K02835
gene592	M419DRAFT_48843	-0.689524	2.74421e-07	hypothetical protein	-	-	-	-
gene9625	M419DRAFT_125408	0.514578	2.7537e-07	putative prohibitin PHB1	GO:0007007:inner mitochondrial membrane organization;GO:0000001:mitochondrion inheritance;GO:0070584:mitochondrion morphogenesis;GO:0045861:negative regulation of proteolysis;GO:0006457:protein folding;GO:0001302:replicative cell aging;	GO:0005743:mitochondrial inner membrane;GO:0005739:mitochondrion;	-	K17080
gene6109	M419DRAFT_36743	0.497808	2.75832e-07	hypothetical protein	-	-	-	K03029
gene8330	M419DRAFT_138899	0.545608	2.75846e-07	putative glutaryl-CoA dehydrogenase	GO:0033539:fatty acid beta-oxidation using acyl-CoA dehydrogenase;GO:0006568:tryptophan metabolic process;	GO:0005759:mitochondrial matrix;GO:0005739:mitochondrion;	GO:0003995:acyl-CoA dehydrogenase activity;GO:0050660:flavin adenine dinucleotide binding;GO:0044466:glutaryl-CoA hydrolase activity;	K00252
gene5927	M419DRAFT_82737	1.57199	2.80764e-07	hypothetical protein	-	-	-	-
gene3442	M419DRAFT_24455	1.18926	2.82767e-07	Exo-beta-D-glucosaminidase	GO:0006032:chitin catabolic process;GO:0000272:polysaccharide catabolic process;	GO:0005576:extracellular region;GO:0005615:extracellular space;	GO:0052761:exo-1,4-beta-D-glucosaminidase activity;GO:0004553:hydrolase activity, hydrolyzing O-glycosyl compounds;	K15855
gene787	M419DRAFT_121751	-0.619765	2.83315e-07	40S ribosomal protein S21	GO:0000447:endonucleolytic cleavage in ITS1 to separate SSU-rRNA from 5.8S rRNA and LSU-rRNA from tricistronic rRNA transcript (SSU-rRNA, 5.8S rRNA, LSU-rRNA);GO:0000461:endonucleolytic cleavage to generate mature 3'-end of SSU-rRNA from (SSU-rRNA, 5.8S rRNA, LSU-rRNA);GO:0006412:translation;	GO:0022627:cytosolic small ribosomal subunit;	GO:0003735:structural constituent of ribosome;	K02971
gene371	M419DRAFT_125956	-0.63749	2.84477e-07	hypothetical protein	-	-	-	-
gene1974	M419DRAFT_53248	-0.655412	2.86029e-07	hypothetical protein	-	-	-	-
gene8300	M419DRAFT_89123	4.42411	2.8956e-07	alpha/beta-hydrolase	-	-	-	-
gene9480	M419DRAFT_143214	-0.545642	2.90271e-07	mitochondrial carrier	GO:0015810:aspartate transport;GO:0015813:L-glutamate transport;GO:0043490:malate-aspartate shuttle;GO:0006839:mitochondrial transport;	GO:0016021:integral component of membrane;GO:0005743:mitochondrial inner membrane;GO:0005739:mitochondrion;	GO:0005310:dicarboxylic acid transmembrane transporter activity;GO:0015183:L-aspartate transmembrane transporter activity;GO:0005313:L-glutamate transmembrane transporter activity;	K15110
gene3628	M419DRAFT_77010	0.505728	2.91644e-07	hypothetical protein	-	-	-	K00236
gene3382	M419DRAFT_47928	-0.695643	2.93025e-07	hypothetical protein	-	-	-	-
gene9399	M419DRAFT_143183	-0.545141	3.01716e-07	cora-domain-containing protein	GO:0010961:cellular magnesium ion homeostasis;	GO:0000329:fungal-type vacuole membrane;GO:0016021:integral component of membrane;GO:0016020:membrane;	GO:0015095:magnesium ion transmembrane transporter activity;	K16073
gene9769	M419DRAFT_92925	0.519963	3.03714e-07	Choline/ethanolaminephosphotransferase	-	-	-	K00993
gene3838	M419DRAFT_34795	1.55508	3.04358e-07	CAT1 catalase	GO:0042744:hydrogen peroxide catabolic process;GO:0006979:response to oxidative stress;	GO:0005777:peroxisome;	GO:0004096:catalase activity;GO:0020037:heme binding;GO:0046872:metal ion binding;	K03781
gene590	M419DRAFT_117198	0.548682	3.04507e-07	hypothetical protein	-	-	-	-
gene2192	M419DRAFT_24033	-0.507634	3.05114e-07	hypothetical protein	-	-	-	K03846
gene3891	M419DRAFT_78395	0.523962	3.07464e-07	putative ubiquinone biosynthesis protein	-	-	-	K08869
gene6365	M419DRAFT_84097	-1.16293	3.12408e-07	polyketide synthase	-	-	-	-
gene8895	M419DRAFT_12422	0.783616	3.12855e-07	hypothetical protein	-	-	-	-
gene7034	M419DRAFT_102051	-0.613048	3.13397e-07	60S ribosomal protein L12	GO:0000027:ribosomal large subunit assembly;GO:0006412:translation;	GO:0022625:cytosolic large ribosomal subunit;GO:0015934:large ribosomal subunit;	GO:0070180:large ribosomal subunit rRNA binding;GO:0019843:rRNA binding;GO:0003735:structural constituent of ribosome;	K02870
gene2992	M419DRAFT_62371	3.82714	3.13832e-07	hypothetical protein	-	-	-	-
gene1180	M419DRAFT_32536	-0.589418	3.14321e-07	hypothetical protein	GO:1902626:assembly of large subunit precursor of preribosome;GO:0000027:ribosomal large subunit assembly;GO:0006412:translation;	GO:0022625:cytosolic large ribosomal subunit;GO:0005634:nucleus;	GO:0003723:RNA binding;GO:0003735:structural constituent of ribosome;	K02896
gene7346	M419DRAFT_142449	0.515265	3.16927e-07	hypothetical protein	-	-	-	-
gene4013	M419DRAFT_109905	-0.664855	3.1785e-07	hypothetical protein	GO:0007623:circadian rhythm;GO:0006355:regulation of transcription, DNA-templated;	GO:0005737:cytoplasm;GO:0005634:nucleus;	-	-
gene6236	M419DRAFT_83737	-0.526675	3.18045e-07	hypothetical protein	-	-	-	-
gene5799	M419DRAFT_100594	-0.55823	3.19034e-07	hypothetical protein	-	-	-	-
gene7022	M419DRAFT_85988	-0.590337	3.19731e-07	Ebp2-domain-containing protein	-	-	-	K14823
gene7434	M419DRAFT_132735	1.78766	3.19749e-07	acid phosphatase precursor	-	GO:0005576:extracellular region;	GO:0003993:acid phosphatase activity;GO:0046872:metal ion binding;	-
gene5572	M419DRAFT_100325	0.501814	3.23585e-07	ARM repeat-containing protein	-	-	-	K02144
gene6370	M419DRAFT_101342	-0.499738	3.26632e-07	signal sequence receptor alpha subunit	-	-	-	K13431
gene6631	M419DRAFT_113236	0.527246	3.28718e-07	hypothetical protein	-	-	-	-
gene7699	M419DRAFT_87507	-0.613771	3.35233e-07	hypothetical protein	-	-	-	-
gene1985	M419DRAFT_6272	-0.529857	3.35253e-07	cell division control protein Cdc6	-	-	-	-
gene3561	M419DRAFT_122835	-0.605105	3.40267e-07	ankyrin repeat-containing protein YAR1	-	-	-	-
gene3621	M419DRAFT_122856	1.78416	3.46419e-07	hypothetical protein	-	-	-	-
gene6513	M419DRAFT_119861	0.809678	3.49712e-07	hypothetical protein	-	-	-	-
gene6018	M419DRAFT_83240	-0.684672	3.50633e-07	hypothetical protein	-	GO:0005634:nucleus;	GO:0046872:metal ion binding;GO:0000976:transcription regulatory region sequence-specific DNA binding;	-
gene9568	M419DRAFT_143251	0.569416	3.53838e-07	BRO1-domain-containing protein	-	-	-	K12200
gene5391	M419DRAFT_100062	-0.558126	3.58122e-07	nuclear envelope protein Cut8	GO:0071630:nucleus-associated proteasomal ubiquitin-dependent protein catabolic process;GO:0031144:proteasome localization;GO:0015031:protein transport;	GO:0005737:cytoplasm;GO:0005634:nucleus;	-	K11888
gene3462	M419DRAFT_122805	1.9876	3.586e-07	hypothetical protein	-	-	-	-
gene8767	M419DRAFT_90105	-0.909534	3.58951e-07	HAD-like protein	-	-	-	-
gene161	M419DRAFT_4597	1.3497	3.6755e-07	hypothetical protein	-	-	-	-
gene3149	M419DRAFT_122685	0.885085	3.70055e-07	hypothetical protein	-	-	-	-
gene2888	M419DRAFT_128383	-0.613315	3.70574e-07	hypothetical protein	-	-	-	K15443
gene1156	M419DRAFT_126717	0.740088	3.71578e-07	PLP-dependent transferase	-	-	-	-
gene9577	M419DRAFT_92414	1.22361	3.73599e-07	3-isopropylmalate dehydrogenase	GO:0009098:leucine biosynthetic process;	GO:0005737:cytoplasm;	GO:0003862:3-isopropylmalate dehydrogenase activity;GO:0000287:magnesium ion binding;GO:0051287:NAD binding;	K00052
gene8948	M419DRAFT_134195	1.1447	3.75983e-07	hypothetical protein	-	-	-	-
gene7847	M419DRAFT_102999	0.492074	3.77933e-07	hypothetical protein	GO:0006914:autophagy;GO:0015031:protein transport;	GO:0010008:endosome membrane;	GO:0035091:phosphatidylinositol binding;	K17919
gene6289	M419DRAFT_124035	-0.530327	3.80556e-07	hypothetical protein	GO:0000028:ribosomal small subunit assembly;GO:0006412:translation;	GO:0022627:cytosolic small ribosomal subunit;	GO:0046872:metal ion binding;GO:0003735:structural constituent of ribosome;	K02978
gene7364	M419DRAFT_102440	0.949356	3.88192e-07	NAD(P)-binding protein	-	-	-	K00069
gene4706	M419DRAFT_130137	0.529865	3.94294e-07	hypothetical protein	-	-	-	-
gene6613	M419DRAFT_84640	0.650866	3.94882e-07	glutathione S-transferase	-	-	-	-
gene8783	M419DRAFT_134036	-0.599866	3.97674e-07	NAP family protein	-	-	-	-
gene4431	M419DRAFT_79239	1.60462	3.99073e-07	hypothetical protein	-	GO:0005783:endoplasmic reticulum;	-	-
gene1937	M419DRAFT_127494	0.744086	4.1047e-07	putative 26S proteasome non-ATPase regulatory subunit 9	-	-	-	K06693
gene1796	M419DRAFT_6104	2.95461	4.17474e-07	hypothetical protein	-	-	-	-
gene2256	M419DRAFT_24060	2.23501	4.18746e-07	catalase domain-containing protein	-	-	-	K03781
gene9375	M419DRAFT_39493	0.505911	4.19799e-07	rotamase-domain-containing protein	-	GO:0005829:cytosol;GO:0005634:nucleus;	GO:0003755:peptidyl-prolyl cis-trans isomerase activity;	K09578
gene2552	M419DRAFT_74893	-0.547788	4.22104e-07	hypothetical protein	-	-	-	-
gene860	M419DRAFT_126433	0.494613	4.25552e-07	ras GTPase activating protein	-	-	-	K05767
gene8616	M419DRAFT_89807	0.646487	4.53141e-07	histone H3 methyltransferase DIM-5	-	GO:0005694:chromosome;GO:0005634:nucleus;	GO:0018024:histone-lysine N-methyltransferase activity;GO:0008270:zinc ion binding;	K11419
gene3486	M419DRAFT_24468	1.4175	4.55819e-07	hypothetical protein	-	-	-	-
gene1172	M419DRAFT_140064	-0.500609	4.57014e-07	sulfite reductase beta subunit	GO:0019344:cysteine biosynthetic process;GO:0070814:hydrogen sulfide biosynthetic process;GO:0009086:methionine biosynthetic process;GO:0000103:sulfate assimilation;GO:0000097:sulfur amino acid biosynthetic process;	GO:0071944:cell periphery;GO:0005737:cytoplasm;GO:0010494:cytoplasmic stress granule;GO:0000324:fungal-type vacuole;GO:0009337:sulfite reductase complex (NADPH);	GO:0051539:4 iron, 4 sulfur cluster binding;GO:0010181:FMN binding;GO:0020037:heme binding;GO:0046872:metal ion binding;GO:0050311:sulfite reductase (ferredoxin) activity;GO:0004783:sulfite reductase (NADPH) activity;GO:0016002:sulfite reductase activity;	K00381
gene1686	M419DRAFT_71585	-0.537638	4.59908e-07	C6 zinc finger domain-containing protein	-	-	-	-
gene5998	M419DRAFT_100855	-0.595504	4.60486e-07	50S ribosomal protein YmL27	-	-	-	K17422
gene6818	M419DRAFT_113508	0.538483	4.62649e-07	putative proteasome subunit alpha type 2	GO:0010498:proteasomal protein catabolic process;GO:0010499:proteasomal ubiquitin-independent protein catabolic process;GO:0043161:proteasome-mediated ubiquitin-dependent protein catabolic process;	GO:0005737:cytoplasm;GO:0005634:nucleus;GO:0005839:proteasome core complex;GO:0019773:proteasome core complex, alpha-subunit complex;GO:0034515:proteasome storage granule;	GO:0004175:endopeptidase activity;GO:0004298:threonine-type endopeptidase activity;	K02726
gene6940	M419DRAFT_113593	-0.541179	4.65055e-07	hypothetical protein	-	-	-	-
gene5176	M419DRAFT_9100	-1.11113	4.69089e-07	hypothetical protein	-	-	-	-
gene7327	M419DRAFT_86299	1.11072	4.78712e-07	hypothetical protein	-	-	-	-
gene225	M419DRAFT_68289	0.603046	4.86546e-07	hypothetical protein	-	-	-	-
gene6680	M419DRAFT_101668	-0.525216	4.90901e-07	DEAD-domain-containing protein	-	GO:0005737:cytoplasm;	GO:0005524:ATP binding;GO:0004386:helicase activity;GO:0003743:translation initiation factor activity;	K11594
gene3575	M419DRAFT_24495	0.493081	4.92911e-07	SEP-domain-containing protein	-	-	-	K14012
gene4985	M419DRAFT_80523	-0.581014	4.93882e-07	hypothetical protein	-	-	-	-
gene7599	M419DRAFT_142544	-0.583691	4.94243e-07	putative ceramide synthase membrane component	-	-	-	K04709
gene3242	M419DRAFT_75242	-0.556071	5.00016e-07	hypothetical protein	-	-	-	-
gene8801	M419DRAFT_90216	-0.551826	5.12794e-07	mitochondrial carrier	-	-	-	K15105
gene5632	M419DRAFT_82054	-1.33759	5.15955e-07	family 32 glycosyltransferase	-	-	-	-
gene8551	M419DRAFT_49613	1.04358	5.17676e-07	hypothetical protein	-	-	-	-
gene2286	M419DRAFT_73095	0.521795	5.18822e-07	hypothetical protein	-	-	-	-
gene4062	M419DRAFT_98334	-0.547755	5.20778e-07	eukaryotic translation initiation factor 3 subunit 6	GO:0001732:formation of cytoplasmic translation initiation complex;GO:0006413:translational initiation;	GO:0016282:eukaryotic 43S preinitiation complex;GO:0033290:eukaryotic 48S preinitiation complex;GO:0005852:eukaryotic translation initiation factor 3 complex;GO:0071540:eukaryotic translation initiation factor 3 complex, eIF3e;GO:0005634:nucleus;	GO:0003743:translation initiation factor activity;	K03250
gene6638	M419DRAFT_131970	0.564928	5.21943e-07	clathrin adaptor%2C mu subunit	-	-	-	K00645
gene6434	M419DRAFT_84117	1.04884	5.23189e-07	hypothetical protein	-	-	-	-
gene2302	M419DRAFT_127836	0.494864	5.45319e-07	ubiquitin-activating enzyme E1 1	-	GO:0005737:cytoplasm;GO:0005634:nucleus;	GO:0005524:ATP binding;GO:0004839:ubiquitin activating enzyme activity;	K07393
gene4432	M419DRAFT_78933	0.942919	5.46149e-07	WD40 repeat-like protein	-	-	-	-
gene4201	M419DRAFT_129640	-0.541805	5.4692e-07	hypothetical protein	-	-	-	K14801
gene1062	M419DRAFT_69076	-0.567087	5.52064e-07	hypothetical protein	-	-	-	-
gene4634	M419DRAFT_123319	-0.543879	5.53099e-07	ribosomal protein S12/S23	GO:0006412:translation;	GO:0022627:cytosolic small ribosomal subunit;	GO:0003735:structural constituent of ribosome;	K02973
gene7786	M419DRAFT_102917	-0.612347	5.59001e-07	TPR-like protein	-	-	-	-
gene7121	M419DRAFT_86085	-0.77393	5.59775e-07	hypothetical protein	-	-	-	-
gene3574	M419DRAFT_76776	-0.587596	5.59992e-07	GTP-binding protein GTR1	-	-	-	K16185
gene1354	M419DRAFT_126911	-0.492778	5.63949e-07	hypothetical protein	-	-	-	-
gene10022	M419DRAFT_13375	-0.552116	5.73383e-07	UMTA methyltransferase	-	-	-	-
gene3893	M419DRAFT_49801	0.601226	5.76049e-07	hypothetical protein	-	-	-	-
gene10012	M419DRAFT_13366	-1.45487	5.79517e-07	ferric-chelate reductase	-	-	-	-
gene4358	M419DRAFT_98754	0.518865	5.79583e-07	Zn(II)2Cys6 transcription factor	-	-	-	-
gene2364	M419DRAFT_96624	0.538952	5.82798e-07	hypothetical protein	-	-	-	K17981
gene1153	M419DRAFT_95140	0.516434	5.92626e-07	hypothetical protein	-	-	-	K15053
gene3903	M419DRAFT_7947	0.731423	5.94936e-07	hypothetical protein	-	-	-	-
gene6733	M419DRAFT_138234	-0.553267	6.01388e-07	pseudouridine synthase	GO:0031119:tRNA pseudouridine synthesis;	-	GO:0003723:RNA binding;	K03177
gene2822	M419DRAFT_108656	0.493186	6.0547e-07	tricalbin	-	-	-	-
gene795	M419DRAFT_23417	2.06572	6.0775e-07	hypothetical protein	-	-	-	-
gene1563	M419DRAFT_5883	-0.754427	6.07793e-07	hypothetical protein	-	-	-	K14347
gene2852	M419DRAFT_74592	-0.483746	6.14819e-07	mannan polymerase complexes MNN9 subunit	GO:0000032:cell wall mannoprotein biosynthetic process;GO:0035690:cellular response to drug;GO:0034605:cellular response to heat;GO:0030447:filamentous growth;GO:0036180:filamentous growth of a population of unicellular organisms in response to biotic stimulus;GO:0036168:filamentous growth of a population of unicellular organisms in response to heat;GO:0031505:fungal-type cell wall organization;G…	GO:0000139:Golgi membrane;GO:0016021:integral component of membrane;	GO:0000030:mannosyltransferase activity;	K05529
gene3595	M419DRAFT_76397	1.67623	6.15048e-07	hypothetical protein	-	-	-	-
gene9542	M419DRAFT_104845	-0.553748	6.28992e-07	hypothetical protein	-	-	-	-
gene1391	M419DRAFT_71082	-0.596576	6.29161e-07	RIO1-domain-containing protein	GO:0030490:maturation of SSU-rRNA;	GO:0005829:cytosol;GO:0005634:nucleus;GO:0030688:preribosome, small subunit precursor;	GO:0005524:ATP binding;GO:0046872:metal ion binding;GO:0004672:protein kinase activity;GO:0004674:protein serine/threonine kinase activity;	K07179
gene5038	M419DRAFT_123492	-0.512529	6.37412e-07	hypothetical protein	-	-	-	K13199
gene3293	M419DRAFT_t47	1.85584	6.38096e-07	tRNA-Ser	-	-	-	K14233
gene3189	M419DRAFT_24366	0.531685	6.53779e-07	hypothetical protein	-	-	-	-
gene8367	M419DRAFT_11949	-1.63907	6.56284e-07	hypothetical protein	-	-	-	-
gene571	M419DRAFT_32011	-0.54065	6.60436e-07	acetyltransferase	-	GO:0009507:chloroplast;	GO:0008080:N-acetyltransferase activity;	-
gene8004	M419DRAFT_11643	0.924067	6.61386e-07	retrograde regulation protein	-	-	-	K11369
gene1593	M419DRAFT_127151	-0.773815	6.849e-07	hypothetical protein	-	-	-	-
gene3292	M419DRAFT_7399	1.77423	6.99425e-07	hypothetical protein	-	-	-	-
gene5460	M419DRAFT_137634	-0.498476	7.00193e-07	exocyst complex component Sec10	-	-	-	-
gene5970	M419DRAFT_100822	0.499304	7.10943e-07	terpenoid cyclases/Protein prenyltransferase	-	-	-	K05954
gene5919	M419DRAFT_9776	0.635454	7.17054e-07	WD40 repeat-like protein	GO:0031145:anaphase-promoting complex-dependent proteasomal ubiquitin-dependent protein catabolic process;GO:0051301:cell division;GO:0034613:cellular protein localization;GO:0000070:mitotic sister chromatid segregation;GO:0045842:positive regulation of mitotic metaphase/anaphase transition;	GO:0032153:cell division site;GO:0033597:mitotic checkpoint complex;GO:0072686:mitotic spindle;GO:0044732:mitotic spindle pole body;GO:0005634:nucleus;	GO:0010997:anaphase-promoting complex binding;	K03363
gene9672	M419DRAFT_116606	1.40261	7.28457e-07	hypothetical protein	-	-	-	-
gene8878	M419DRAFT_12408	0.650159	7.28496e-07	hypothetical protein	-	-	-	-
gene2397	M419DRAFT_53271	-0.735604	7.31669e-07	nucleic acid-binding protein	-	-	-	K15025
gene8803	M419DRAFT_115674	-0.509019	7.37617e-07	putative C6 finger domain protein	-	-	-	-
gene2576	M419DRAFT_74422	0.871292	7.38111e-07	acid protease	-	-	-	-
gene2821	M419DRAFT_97043	0.529772	7.5621e-07	proteasome-domain-containing protein	GO:0010498:proteasomal protein catabolic process;GO:0010499:proteasomal ubiquitin-independent protein catabolic process;GO:0080129:proteasome core complex assembly;GO:0043161:proteasome-mediated ubiquitin-dependent protein catabolic process;	GO:0005737:cytoplasm;GO:0005829:cytosol;GO:0005789:endoplasmic reticulum membrane;GO:0005634:nucleus;GO:0005839:proteasome core complex;GO:0019774:proteasome core complex, beta-subunit complex;GO:0034515:proteasome storage granule;	GO:0004175:endopeptidase activity;GO:0004298:threonine-type endopeptidase activity;	K02737
gene8057	M419DRAFT_41329	1.93872	7.58025e-07	ankyrin	-	-	-	-
gene1141	M419DRAFT_72168	1.4292	7.72055e-07	duf775 domain-containing protein	-	-	-	-
gene6503	M419DRAFT_25765	0.817581	7.84865e-07	beta-lactamase/transpeptidase-like protein	-	-	-	-
gene8607	M419DRAFT_133866	-0.513658	7.94531e-07	tRNA ligase	-	-	-	K14679
gene3940	M419DRAFT_141058	-0.500859	8.00965e-07	hypothetical protein	-	-	-	-
gene5088	M419DRAFT_99673	0.498125	8.14269e-07	triosephosphate isomerase	GO:0061621:canonical glycolysis;GO:0006094:gluconeogenesis;GO:0046166:glyceraldehyde-3-phosphate biosynthetic process;GO:0019563:glycerol catabolic process;GO:0006096:glycolytic process;	GO:0005829:cytosol;	GO:0004807:triose-phosphate isomerase activity;	K01803
gene5446	M419DRAFT_25303	0.48972	8.21537e-07	NADH-dependent flavin oxidoreductase-like protein	-	-	-	-
gene3045	M419DRAFT_34132	-0.621645	8.22945e-07	putative lipo protein	-	-	-	-
gene1594	M419DRAFT_140244	-0.530083	8.25882e-07	P-loop containing nucleoside triphosphate hydrolase protein	GO:0002181:cytoplasmic translation;GO:1903833:positive regulation of cellular response to amino acid starvation;	GO:0005737:cytoplasm;GO:0010494:cytoplasmic stress granule;GO:0005844:polysome;	GO:0005525:GTP binding;	K06944
gene8452	M419DRAFT_12021	0.747499	8.2632e-07	hypothetical protein	-	-	-	K16575
gene4605	M419DRAFT_99094	0.841501	8.43052e-07	RdRP-domain-containing protein	-	-	-	-
gene4622	M419DRAFT_78892	2.20937	8.43447e-07	hypothetical protein	-	-	-	-
gene7710	M419DRAFT_138647	0.643175	8.55775e-07	GroES-like protein	GO:0006067:ethanol metabolic process;GO:0006116:NADH oxidation;	GO:0005737:cytoplasm;	GO:0004022:alcohol dehydrogenase (NAD) activity;GO:0008270:zinc ion binding;	K13953
gene5604	M419DRAFT_82071	0.753562	8.62345e-07	ClpP/crotonase	-	-	-	-
gene7832	M419DRAFT_38192	0.533555	8.67031e-07	FAD dependent oxidoreductase	-	-	-	-
gene4764	M419DRAFT_99324	0.518057	8.72764e-07	hypothetical protein	-	-	-	K17987
gene6066	M419DRAFT_82701	-0.538299	8.93302e-07	phytanoyl-CoA dioxygenase	GO:0018013:N-terminal peptidyl-glycine methylation;GO:0018027:peptidyl-lysine dimethylation;	GO:0005737:cytoplasm;	GO:0071885:N-terminal protein N-methyltransferase activity;GO:0016279:protein-lysine N-methyltransferase activity;	K17878
gene3906	M419DRAFT_78577	-0.938898	9.0201e-07	metabolite transport protein	-	-	-	-
gene8745	M419DRAFT_63513	-0.482042	9.18957e-07	hypothetical protein	-	-	-	K08284
gene2037	M419DRAFT_107919	0.550553	9.26608e-07	Annexin	-	-	-	K17095
gene872	M419DRAFT_106407	0.496844	9.29991e-07	hypothetical protein	-	-	-	K15628
gene2936	M419DRAFT_74227	-0.777943	9.44365e-07	hypothetical protein	-	-	-	K14292
gene1618	M419DRAFT_135976	-0.512368	9.45586e-07	hypothetical protein	-	-	-	K17662
gene5742	M419DRAFT_82587	0.489325	9.67789e-07	PQ-loop-domain-containing protein	-	-	-	-
gene4709	M419DRAFT_141408	1.28044	1.00888e-06	hypothetical protein	-	-	-	-
gene3086	M419DRAFT_24326	-0.61276	1.02012e-06	glycoside hydrolase	GO:0071555:cell wall organization;GO:0000272:polysaccharide catabolic process;	GO:0016021:integral component of membrane;GO:0005886:plasma membrane;	GO:0042973:glucan endo-1,3-beta-D-glucosidase activity;	-
gene2044	M419DRAFT_127590	0.495472	1.04333e-06	hypothetical protein	-	-	-	-
gene2349	M419DRAFT_6594	1.11747	1.05689e-06	hypothetical protein	-	-	-	-
gene7845	M419DRAFT_102993	-0.491326	1.05969e-06	adenylate kinase	-	-	-	K00939
gene6043	M419DRAFT_141958	0.50364	1.09101e-06	hexokinase-1	-	-	-	K00844
gene4128	M419DRAFT_123057	-0.484436	1.09693e-06	NMT-1 like protein	GO:0009228:thiamine biosynthetic process;GO:0009229:thiamine diphosphate biosynthetic process;	-	-	K18278
gene7529	M419DRAFT_102618	0.833372	1.09997e-06	hypothetical protein	-	-	-	-
gene10016	M419DRAFT_105286	-0.579716	1.12319e-06	hypothetical protein	-	-	-	-
gene838	M419DRAFT_139928	-0.468663	1.13136e-06	t-SNARE	-	-	-	K08486
gene913	M419DRAFT_139957	-0.63148	1.13332e-06	putative kynurenine 3-monooxygenase	GO:0034354:'de novo' NAD biosynthetic process from tryptophan;GO:0043420:anthranilate metabolic process;GO:0070189:kynurenine metabolic process;GO:0019674:NAD metabolic process;GO:0019805:quinolinate biosynthetic process;GO:0006569:tryptophan catabolic process;	GO:0005741:mitochondrial outer membrane;GO:0005739:mitochondrion;	GO:0071949:FAD binding;GO:0050660:flavin adenine dinucleotide binding;GO:0004502:kynurenine 3-monooxygenase activity;GO:0016174:NAD(P)H oxidase activity;	K00486
gene4302	M419DRAFT_24795	0.506933	1.13492e-06	Mog1p/PsbP-like protein	-	-	-	-
gene3978	M419DRAFT_98251	-0.488397	1.15523e-06	serine hydroxymethyltransferase	GO:0046655:folic acid metabolic process;GO:0019264:glycine biosynthetic process from serine;GO:0006544:glycine metabolic process;GO:0006565:L-serine catabolic process;GO:0006730:one-carbon metabolic process;GO:0035999:tetrahydrofolate interconversion;GO:0046653:tetrahydrofolate metabolic process;	GO:0005737:cytoplasm;	GO:0016597:amino acid binding;GO:0050897:cobalt ion binding;GO:0004372:glycine hydroxymethyltransferase activity;GO:0030170:pyridoxal phosphate binding;GO:0070905:serine binding;GO:0008270:zinc ion binding;	K00600
gene3395	M419DRAFT_109275	-0.616629	1.17984e-06	ribosomal protein S4	GO:0006412:translation;	GO:0015935:small ribosomal subunit;	GO:0019843:rRNA binding;GO:0003735:structural constituent of ribosome;	K02997
gene5043	M419DRAFT_99627	0.485289	1.18392e-06	hypothetical protein	-	-	-	-
gene7242	M419DRAFT_37680	-0.568772	1.19655e-06	hypothetical protein	-	-	-	-
gene6021	M419DRAFT_83250	-0.485337	1.19693e-06	putative cytochrome b5	GO:0055114:oxidation-reduction process;	GO:0005789:endoplasmic reticulum membrane;GO:0016021:integral component of membrane;	GO:0020037:heme binding;GO:0046872:metal ion binding;	-
gene1522	M419DRAFT_135918	0.48698	1.2026e-06	ubiquitin-conjugating enzyme E2	GO:0006325:chromatin organization;GO:0006281:DNA repair;GO:0016567:protein ubiquitination;GO:0030435:sporulation resulting in formation of a cellular spore;	GO:0005737:cytoplasm;GO:0005634:nucleus;	GO:0005524:ATP binding;GO:0016740:transferase activity;	K10573
gene1431	M419DRAFT_121996	-0.495432	1.20325e-06	DNA-directed RNA polymerases II 24 kDa polypeptide	-	-	-	K03013
gene8041	M419DRAFT_88293	-0.485395	1.20488e-06	Apo Saccharopine reductase	GO:0019878:lysine biosynthetic process via aminoadipic acid;	-	GO:0004755:saccharopine dehydrogenase (NADP+, L-glutamate-forming) activity;	K00293
gene4707	M419DRAFT_123347	0.469487	1.23072e-06	hypothetical protein	-	-	-	-
gene4656	M419DRAFT_137260	-0.553499	1.23418e-06	P-loop containing nucleoside triphosphate hydrolase protein	-	-	-	K14781
gene3921	M419DRAFT_129373	-0.589844	1.24839e-06	U-box domain-containing protein	-	-	-	-
gene188	M419DRAFT_135290	-0.490704	1.25382e-06	phospho-2-dehydro-3-deoxyheptonate aldolase	GO:0009073:aromatic amino acid family biosynthetic process;GO:0009405:pathogenesis;	-	GO:0003849:3-deoxy-7-phosphoheptulonate synthase activity;	K01626
gene6602	M419DRAFT_131934	0.559614	1.27239e-06	putative acetate-CoA ligase	-	-	-	K01908
gene5752	M419DRAFT_9620	0.641588	1.29796e-06	hypothetical protein	-	-	-	-
gene8429	M419DRAFT_133692	-0.531779	1.29991e-06	dihydroceramide delta(4)-desaturase	GO:0046513:ceramide biosynthetic process;GO:0030148:sphingolipid biosynthetic process;GO:0046512:sphingosine biosynthetic process;	GO:0005783:endoplasmic reticulum;GO:0016021:integral component of membrane;	GO:0042284:sphingolipid delta-4 desaturase activity;	K04712
gene5975	M419DRAFT_100829	0.522761	1.30667e-06	zf-UBP-domain-containing protein	-	-	-	K10632
gene3757	M419DRAFT_129207	-0.621919	1.31397e-06	aminodeoxychorismate synthase	-	-	-	K13950
gene3552	M419DRAFT_77452	-0.679064	1.35195e-06	hypothetical protein	-	-	-	-
gene8709	M419DRAFT_103931	0.669578	1.35646e-06	hypothetical protein	-	-	-	-
gene231	M419DRAFT_105584	-0.621436	1.35653e-06	hypothetical protein	-	-	-	-
gene6960	M419DRAFT_37461	0.963161	1.39283e-06	glycoside hydrolase family 24 protein	-	-	-	-
gene7503	M419DRAFT_87228	-0.475008	1.40723e-06	hypothetical protein	-	-	-	-
gene2785	M419DRAFT_97001	0.485281	1.41522e-06	hypothetical protein	-	-	-	-
gene5674	M419DRAFT_100447	0.487514	1.4167e-06	NAD(P)-binding protein	-	-	-	-
gene7709	M419DRAFT_102834	0.481988	1.41992e-06	Actin/actin-like protein	GO:0034314:Arp2/3 complex-mediated actin nucleation;	GO:0030479:actin cortical patch;GO:0005885:Arp2/3 protein complex;	GO:0003779:actin binding;GO:0005524:ATP binding;	K18584
gene6435	M419DRAFT_65302	1.35157	1.42981e-06	AIG2 family protein	-	-	-	-
gene2047	M419DRAFT_96318	-0.602889	1.44517e-06	hypothetical protein	-	-	-	-
gene6080	M419DRAFT_62873	-0.561659	1.46906e-06	guanine-N(7)-methyltransferase	-	-	-	K00565
gene696	M419DRAFT_69133	1.13894	1.47084e-06	NADH:flavin oxidoreductase/NADH oxidase family protein	GO:0035835:indole alkaloid biosynthetic process;	-	GO:0010181:FMN binding;GO:0016491:oxidoreductase activity;	K00354
gene8255	M419DRAFT_88660	0.65365	1.48886e-06	ankyrin	-	-	-	-
gene4606	M419DRAFT_49533	2.92146	1.51099e-06	hypothetical protein	-	-	-	-
gene7918	M419DRAFT_87986	0.527786	1.54089e-06	hypothetical protein	-	-	-	-
gene2319	M419DRAFT_73370	1.02563	1.54624e-06	hypothetical protein	-	-	-	-
gene673	M419DRAFT_126249	0.758106	1.55004e-06	acyl-CoA N-acyltransferase	-	-	-	-
gene3937	M419DRAFT_98204	-0.582639	1.55457e-06	phospho-2-dehydro-3-deoxyheptonate aldolase	GO:0009073:aromatic amino acid family biosynthetic process;GO:0009423:chorismate biosynthetic process;	GO:0005737:cytoplasm;GO:0005634:nucleus;	GO:0003849:3-deoxy-7-phosphoheptulonate synthase activity;	K01626
gene5948	M419DRAFT_9797	-0.481732	1.55884e-06	lysyl-tRNA synthetase	-	-	-	K04567
gene746	M419DRAFT_69293	0.626806	1.57381e-06	hypothetical protein	-	-	-	-
gene9794	M419DRAFT_134979	-0.489297	1.57386e-06	Vps52/Sac2 family protein	-	-	-	-
gene3700	M419DRAFT_109578	-0.54302	1.57711e-06	mevalonate kinase	-	-	-	K00869
gene6547	M419DRAFT_10339	4.53496	1.57867e-06	catabolic 3-dehydroquinase	GO:0046279:protocatechuate biosynthetic process;GO:0019630:quinate metabolic process;	-	GO:0003855:3-dehydroquinate dehydratase activity;	K03786
gene1830	M419DRAFT_6132	0.463192	1.58344e-06	proteasome subunit beta type 7 precursor	GO:0045842:positive regulation of mitotic metaphase/anaphase transition;GO:0010498:proteasomal protein catabolic process;GO:0010499:proteasomal ubiquitin-independent protein catabolic process;GO:0043161:proteasome-mediated ubiquitin-dependent protein catabolic process;	GO:0005737:cytoplasm;GO:0005829:cytosol;GO:0005635:nuclear envelope;GO:0005634:nucleus;GO:0005839:proteasome core complex;GO:0019774:proteasome core complex, beta-subunit complex;	GO:0004175:endopeptidase activity;GO:0004298:threonine-type endopeptidase activity;	K02739
gene2012	M419DRAFT_96275	0.659074	1.59292e-06	DNA replication complex GINS protein PSF1	GO:0006260:DNA replication;	GO:0000811:GINS complex;	-	K10732
gene9389	M419DRAFT_91855	-0.515475	1.59306e-06	alpha/beta-hydrolase	-	-	-	K06889
gene110	M419DRAFT_4549	-0.602337	1.59504e-06	hypothetical protein	-	-	-	-
gene7690	M419DRAFT_132981	-0.585473	1.61483e-06	hypothetical protein	-	-	-	K07766
gene69	M419DRAFT_139603	-0.616882	1.61506e-06	hypothetical protein	-	-	-	-
gene4741	M419DRAFT_119034	-0.582443	1.61982e-06	60S ribosomal protein L33	GO:0002181:cytoplasmic translation;GO:0042273:ribosomal large subunit biogenesis;	GO:0005829:cytosol;GO:0022625:cytosolic large ribosomal subunit;GO:0005730:nucleolus;	GO:0019843:rRNA binding;GO:0003735:structural constituent of ribosome;GO:0008270:zinc ion binding;	K02917
[truncated: 8,157 more rows]
