# Supplementary material for: Glutamine involvement in nitrogen regulation of cellulase production in fungi
Source: Biotechnol Biofuels. 2021 Oct 13;14:199. doi: 10.1186/s13068-021-02046-1 (PMC8513308; doi:10.1186/s13068-021-02046-1)
Supplement: Supplementary file 2 — Additional file 2: Table S2. Total DEGs in T. reesei RUT-C30 cultured in TMM with the addition of glutamine. [file 13068_2021_2046_MOESM2_ESM.xlsx]

## Sheet: Group_1-VS-3_DE_significant_ann
geneID	GeneSymbol	C30.FPKM	C30gluta.FPKM	logFC	pval	Regulation	Description	GO_BP	GO_CC	GO_MF	KO
gene7321	M419DRAFT_124442	8.29	971.8	6.8274	0	Ups	hypothetical protein	-	-	-	-
gene62	M419DRAFT_93769	8.895	990.82	6.75308	0	Ups	hypothetical protein	-	-	-	-
gene6548	M419DRAFT_124152	9.74	803.95	6.32039	0	Ups	cellulose signaling related protein OOC1	-	-	-	-
gene7314	M419DRAFT_124438	586.49	9.645	-5.96242	0	Down	endo-beta-1%2C4-glucanase	GO:0030245:cellulose catabolic process;	GO:0005576:extracellular region;	GO:0008810:cellulase activity;	K18576
gene7820	M419DRAFT_102957	7.09	388.385	5.73096	0	Ups	hypothetical protein	-	-	-	-
gene9567	M419DRAFT_12998	1.47	169.41	6.79568	1.07221e-299	Ups	hypothetical protein	-	-	-	-
gene9384	M419DRAFT_26839	11.755	273.26	4.49421	3.14537e-269	Ups	hypothetical protein	-	-	-	-
gene6983	M419DRAFT_25940	157.865	2.855	-5.81756	7.16811e-260	Down	endo-1%2C4-beta-glucanase V	GO:0030245:cellulose catabolic process;	GO:0005576:extracellular region;	GO:0008810:cellulase activity;GO:0030248:cellulose binding;	K01179
gene2997	M419DRAFT_136547	140.345	5.21	-4.78915	4.69444e-240	Down	beta-D-glucoside glucohydrolase I	GO:0030245:cellulose catabolic process;	GO:0005576:extracellular region;	GO:0008422:beta-glucosidase activity;	-
gene9346	M419DRAFT_104564	2.215	119.65	5.70908	1.38637e-235	Ups	acid protease	-	-	-	-
gene5283	M419DRAFT_130681	0.43	41.07	6.5228	1.807e-224	Ups	hypothetical protein	-	-	-	K05747
gene3569	M419DRAFT_34569	317.285	4166.72	3.67166	5.04279e-220	Ups	hypothetical protein	-	-	-	-
gene1423	M419DRAFT_95463	0.455	37.535	6.31168	5.23102e-208	Ups	hypothetical protein	-	-	-	-
gene9280	M419DRAFT_116130	3.06	34.645	3.4583	2.01969e-207	Ups	putative polyketide synthase	GO:0009058:biosynthetic process;	-	GO:0016788:hydrolase activity, acting on ester bonds;GO:0031177:phosphopantetheine binding;GO:0016740:transferase activity;	-
gene8963	M419DRAFT_115870	322.72	32.235	-3.36485	5.44483e-198	Down	MFS general substrate transporter	GO:0006879:cellular iron ion homeostasis;GO:0055085:transmembrane transport;	GO:0005768:endosome;GO:0005887:integral component of plasma membrane;GO:0005886:plasma membrane;GO:0005774:vacuolar membrane;	GO:0015343:siderophore transmembrane transporter activity;	K08197
gene932	M419DRAFT_5304	291.85	6.355	-5.55445	4.12372e-184	Down	endoglucanase I precursor	GO:0030245:cellulose catabolic process;	GO:0005576:extracellular region;	GO:0008810:cellulase activity;GO:0030248:cellulose binding;	K19357
gene690	M419DRAFT_5086	10.72	323.275	4.86701	1.33945e-183	Ups	hypothetical protein	-	-	-	-
gene4412	M419DRAFT_35301	32.055	299.865	3.18226	1.24932e-179	Ups	hypothetical protein	-	-	-	-
gene2974	M419DRAFT_97259	34.21	1.215	-4.84843	2.76627e-177	Down	general substrate transporter	-	-	-	-
gene2760	M419DRAFT_96972	23.255	180.785	2.91564	1.10468e-167	Ups	hypothetical protein	-	-	-	-
gene9223	M419DRAFT_91594	117.51	9.7	-3.63548	1.61909e-153	Down	putative maltose permease	-	-	-	K08141
gene1920	M419DRAFT_96157	69.16	7.335	-3.27629	6.71756e-148	Down	hypothetical protein	-	-	-	-
gene146	M419DRAFT_121449	1316.14	79.05	-4.09522	4.50809e-144	Down	hypothetical protein	GO:0030245:cellulose catabolic process;	GO:0005576:extracellular region;	GO:0016162:cellulose 1,4-beta-cellobiosidase activity;GO:0030248:cellulose binding;	-
gene2973	M419DRAFT_122639	28.695	2.235	-3.72274	2.03172e-137	Down	hypothetical protein	GO:0030245:cellulose catabolic process;GO:0009251:glucan catabolic process;	GO:0005576:extracellular region;	GO:0008422:beta-glucosidase activity;	K05349
gene3912	M419DRAFT_98182	20.675	124.06	2.54232	1.82712e-133	Ups	Homogentisate 1%2C2-dioxygenase	GO:0006520:cellular amino acid metabolic process;GO:0006559:L-phenylalanine catabolic process;GO:0006572:tyrosine catabolic process;	-	GO:0004411:homogentisate 1,2-dioxygenase activity;GO:0046872:metal ion binding;	K00451
gene1033	M419DRAFT_68550	7.54	75.245	3.27564	2.83734e-132	Ups	FAD/NAD(P)-binding domain-containing protein	-	-	-	K00480
gene1047	M419DRAFT_5410	8.055	103.505	3.63917	1.60245e-130	Ups	hypothetical protein	-	-	-	-
gene1507	M419DRAFT_135905	168.1	24.34	-2.8285	1.45092e-129	Down	hypothetical protein	-	-	-	-
gene5285	M419DRAFT_123608	176.065	30.84	-2.55538	2.8249e-122	Down	DNase1 protein	-	-	-	-
gene1521	M419DRAFT_95607	55.46	319.91	2.48681	1.00857e-121	Ups	acetyl-CoA acetyltransferase	GO:0006635:fatty acid beta-oxidation;	GO:0005739:mitochondrion;	GO:0003985:acetyl-CoA C-acetyltransferase activity;GO:0003988:acetyl-CoA C-acyltransferase activity;GO:0046872:metal ion binding;	K00626
gene2387	M419DRAFT_73642	0.575	22.255	5.21479	3.5242e-121	Ups	putative secretory lipase	-	-	-	-
gene285	M419DRAFT_94061	2.58	39.54	3.89403	1.94339e-120	Ups	hypothetical protein	GO:0006032:chitin catabolic process;GO:0009405:pathogenesis;GO:0000272:polysaccharide catabolic process;	GO:0005576:extracellular region;	GO:0008061:chitin binding;GO:0004568:chitinase activity;	K01183
gene5587	M419DRAFT_130968	99.215	17.595	-2.53841	1.32299e-119	Down	hypothetical protein	-	-	-	K13621
gene4040	M419DRAFT_129489	19.45	108.385	2.4371	1.17869e-113	Ups	cytochrome P450 family protein	-	-	-	-
gene9282	M419DRAFT_104519	3.815	52.53	3.73788	2.47357e-108	Ups	laccase	-	GO:0009986:cell surface;	GO:0005507:copper ion binding;GO:0016491:oxidoreductase activity;	-
gene5567	M419DRAFT_111943	296.065	17.715	-4.09829	1.70836e-107	Down	Xyloglucanase	GO:0030245:cellulose catabolic process;	GO:0005576:extracellular region;	GO:0030248:cellulose binding;GO:0033950:xyloglucan-specific exo-beta-1,4-glucanase activity;	K18578
gene8494	M419DRAFT_124931	2983.44	361.79	-3.08215	1.22076e-105	Down	endoxylanase II	GO:0045493:xylan catabolic process;	GO:0005576:extracellular region;	GO:0031176:endo-1,4-beta-xylanase activity;	K01181
gene1034	M419DRAFT_5398	17.33	110.035	2.62294	1.57209e-105	Ups	putative dioxygenase	GO:0019615:catechol catabolic process, ortho-cleavage;GO:0019614:catechol-containing compound catabolic process;GO:0009712:catechol-containing compound metabolic process;	-	GO:0018576:catechol 1,2-dioxygenase activity;GO:0008199:ferric iron binding;GO:0005506:iron ion binding;GO:0016702:oxidoreductase activity, acting on single donors with incorporation of molecular oxygen, incorporation of two atoms of oxygen;	K03381
gene9999	M419DRAFT_125575	99.125	5.725	-4.14809	5.26132e-105	Down	hypothetical protein	GO:0005975:carbohydrate metabolic process;GO:0046274:lignin catabolic process;	GO:0005576:extracellular region;	GO:0052689:carboxylic ester hydrolase activity;GO:0030248:cellulose binding;	-
gene4414	M419DRAFT_35303	5.96	69.205	3.49589	1.00291e-104	Ups	hypothetical protein	-	-	-	-
gene1031	M419DRAFT_32409	26.07	150.26	2.48541	2.81421e-104	Ups	amidohydrolase 2	GO:0043640:benzoate catabolic process via hydroxylation;	-	GO:0016787:hydrolase activity;GO:0050150:o-pyrocatechuate decarboxylase activity;	K14333
gene1871	M419DRAFT_127428	17.615	95.97	2.40248	3.60766e-104	Ups	Thiamin diphosphate-binding protein	-	-	-	K00166
gene2465	M419DRAFT_72489	1098.32	28.695	-5.29167	1.41989e-103	Down	endoglucanase III	GO:0030245:cellulose catabolic process;	GO:0005576:extracellular region;	GO:0008810:cellulase activity;GO:0030248:cellulose binding;	K01179
gene1035	M419DRAFT_23523	6.69	43.94	2.67276	1.89175e-102	Ups	CAIB/BAIF family enzyme	-	-	-	-
gene4413	M419DRAFT_78763	2.445	21.535	3.09583	6.22158e-102	Ups	hypothetical protein	-	-	-	-
gene6437	M419DRAFT_101402	10.45	56.555	2.39333	1.01308e-100	Ups	methylcrotonoyl-CoA carboxylase alpha chain	GO:0006552:leucine catabolic process;	GO:0005759:mitochondrial matrix;GO:0005739:mitochondrion;	GO:0005524:ATP binding;GO:0046872:metal ion binding;GO:0004485:methylcrotonoyl-CoA carboxylase activity;	K01968
gene8929	M419DRAFT_90847	425.31	57.11	-2.93484	9.48838e-100	Down	glycoside hydrolase	-	-	-	-
gene3606	M419DRAFT_136770	178.775	15.275	-3.58419	2.74932e-99	Down	acetyl esterase	-	GO:0005576:extracellular region;	GO:0008126:acetylesterase activity;	-
gene817	M419DRAFT_32223	794.64	154.08	-2.40702	3.5503e-98	Down	hypothetical protein	-	-	-	-
gene7868	M419DRAFT_103027	46.92	259.985	2.42665	2.11829e-97	Ups	indoleamine 2%2C3-dioxygenase-like protein	-	-	-	K00463
gene5747	M419DRAFT_82604	16.8	79.445	2.19994	3.83611e-97	Ups	methylcrotonoyl-CoA carboxylase beta chain	GO:0006552:leucine catabolic process;GO:0006551:leucine metabolic process;GO:0007563:regulation of eclosion;	GO:0005759:mitochondrial matrix;	GO:0005524:ATP binding;GO:0004485:methylcrotonoyl-CoA carboxylase activity;	K01969
gene411	M419DRAFT_70185	74.495	416.91	2.44484	1.02538e-96	Ups	glycoside hydrolase family 15 Glucoamylase	GO:0000272:polysaccharide catabolic process;	GO:0000324:fungal-type vacuole;	GO:0004339:glucan 1,4-alpha-glucosidase activity;GO:2001070:starch binding;	K01178
gene116	M419DRAFT_69999	67.26	13.155	-2.39693	1.76503e-95	Down	hypothetical protein	-	-	-	-
gene6285	M419DRAFT_10100	44.61	249.14	2.43693	1.74259e-92	Ups	phospholipase/Carboxylesterase	-	-	-	K06999
gene7110	M419DRAFT_132428	88.555	437.11	2.2624	7.50976e-91	Ups	hypothetical protein	-	-	-	-
gene8388	M419DRAFT_138931	143.39	28.615	-2.36966	1.09906e-90	Down	hypothetical protein	-	-	-	K00380
gene4245	M419DRAFT_110167	41.87	187.75	2.12179	2.14208e-90	Ups	succinyl-CoA:3-ketoacid-coenzyme A transferase subunit A	GO:0060612:adipose tissue development;GO:0007420:brain development;GO:0046950:cellular ketone body metabolic process;GO:0007507:heart development;GO:0046952:ketone body catabolic process;GO:0042182:ketone catabolic process;GO:0035774:positive regulation of insulin secretion involved in cellular response to glucose stimulus;GO:0014823:response to activity;GO:0045471:response to ethanol;GO:0009725:…	GO:0005759:mitochondrial matrix;GO:0005739:mitochondrion;GO:0005654:nucleoplasm;	GO:0008260:3-oxoacid CoA-transferase activity;GO:0042803:protein homodimerization activity;	K01027
gene2474	M419DRAFT_122470	2015.8	64.875	-4.99128	1.61002e-89	Down	Exoglucanase 2	GO:0030245:cellulose catabolic process;	GO:0005576:extracellular region;	GO:0016162:cellulose 1,4-beta-cellobiosidase activity;GO:0030248:cellulose binding;GO:0042802:identical protein binding;	-
gene4607	M419DRAFT_79175	8.005	70.73	3.09834	3.75501e-88	Ups	hypothetical protein	-	-	-	-
gene5187	M419DRAFT_123550	37.84	231.67	2.57451	1.27207e-87	Ups	4-hydroxyphenylpyruvate dioxygenase	GO:0006559:L-phenylalanine catabolic process;GO:0006572:tyrosine catabolic process;	-	GO:0003868:4-hydroxyphenylpyruvate dioxygenase activity;GO:0046872:metal ion binding;	K00457
gene2380	M419DRAFT_73258	42.485	212.875	2.28066	2.89047e-87	Ups	3-hydroxyisobutyrate dehydrogenase	-	-	-	K00020
gene1201	M419DRAFT_71638	66.24	9.74	-2.80339	7.49812e-86	Down	glycoside hydrolase	-	-	-	K07407
gene1999	M419DRAFT_107864	12.58	66.45	2.35914	2.95845e-85	Ups	2-oxoacid dehydrogenase acyltransferase	-	-	-	K09699
gene2117	M419DRAFT_122377	416.61	7.055	-5.91472	3.67062e-84	Down	beta-mannase	GO:0005975:carbohydrate metabolic process;	GO:0005576:extracellular region;	GO:0030248:cellulose binding;GO:0016985:mannan endo-1,4-beta-mannosidase activity;	K19355
gene5697	M419DRAFT_141809	21.36	90.21	2.03707	1.14627e-81	Ups	hypothetical protein	GO:0070941:eisosome assembly;GO:0006897:endocytosis;GO:0006469:negative regulation of protein kinase activity;GO:0008104:protein localization;GO:0097446:protein localization to eisosome filament;GO:0009408:response to heat;	GO:0071944:cell periphery;GO:0005737:cytoplasm;GO:0032126:eisosome;GO:0036286:eisosome filament;GO:0005811:lipid particle;GO:0005741:mitochondrial outer membrane;GO:0005739:mitochondrion;GO:0005886:plasma membrane;	GO:0008289:lipid binding;	-
gene6447	M419DRAFT_142123	20.905	3.485	-2.62216	1.20201e-81	Down	glycoside hydrolase	-	-	-	K01183
gene8930	M419DRAFT_104220	635.15	32.475	-4.32349	1.50719e-81	Down	swollenin	-	-	-	-
gene517	M419DRAFT_54777	24.64	171.925	2.75891	6.38886e-80	Ups	hypothetical protein	-	-	-	-
gene6207	M419DRAFT_83724	133.44	20.315	-2.76164	1.5657e-79	Down	phosphoadenosine phosphosulfate reductase	GO:0019344:cysteine biosynthetic process;GO:0070814:hydrogen sulfide biosynthetic process;GO:0009086:methionine biosynthetic process;GO:0000103:sulfate assimilation;GO:0019379:sulfate assimilation, phosphoadenylyl sulfate reduction by phosphoadenylyl-sulfate reductase (thioredoxin);	-	GO:0004604:phosphoadenylyl-sulfate reductase (thioredoxin) activity;	K00390
gene10014	M419DRAFT_116900	164.93	34.045	-2.31663	7.88091e-77	Down	hypothetical protein	-	-	-	-
gene8566	M419DRAFT_139005	52.3	250.84	2.22112	3.63917e-75	Ups	potassium/sodium efflux P-type ATPase	-	-	-	K01537
gene3785	M419DRAFT_109667	125.26	591.66	2.20062	1.46621e-74	Ups	hypothetical protein	-	-	-	-
gene2136	M419DRAFT_96396	647.73	127.62	-2.38801	1.67072e-74	Down	NAD(P)-binding protein	-	-	-	-
gene9175	M419DRAFT_91437	237.79	55.065	-2.1539	1.80234e-73	Down	hypothetical protein	-	-	-	-
gene5984	M419DRAFT_100837	4.385	26.44	2.54816	2.28874e-73	Ups	glycosyl hydrolase	-	-	-	K01180
gene6592	M419DRAFT_84874	49.78	199.135	1.95724	4.43407e-73	Ups	kynureninase	GO:0034354:'de novo' NAD biosynthetic process from tryptophan;GO:0043420:anthranilate metabolic process;GO:0097053:L-kynurenine catabolic process;GO:0019805:quinolinate biosynthetic process;GO:0019441:tryptophan catabolic process to kynurenine;	GO:0005737:cytoplasm;	GO:0030429:kynureninase activity;GO:0030170:pyridoxal phosphate binding;	K01556
gene902	M419DRAFT_126474	34.18	158.385	2.17107	9.49127e-73	Ups	hypothetical protein	-	-	-	-
gene7398	M419DRAFT_11095	56.635	217.945	1.90091	1.66282e-72	Ups	citrate synthase	GO:0006101:citrate metabolic process;GO:0006099:tricarboxylic acid cycle;	GO:0005759:mitochondrial matrix;	GO:0050440:2-methylcitrate synthase activity;GO:0004108:citrate (Si)-synthase activity;	K01647
gene5724	M419DRAFT_82639	0.215	5.31	4.54533	4.70054e-72	Ups	Pkinase-domain-containing protein	-	-	-	-
gene6484	M419DRAFT_131826	435.08	123.715	-1.85723	1.15955e-71	Down	iron transporter	-	-	-	K14685
gene9016	M419DRAFT_115921	312.28	1354.37	2.07458	4.32188e-71	Ups	Cerato-platanin	-	GO:0005576:extracellular region;	-	-
gene8282	M419DRAFT_115039	17.855	64.775	1.81742	5.08074e-71	Ups	allantoinase	-	-	-	K01466
gene10000	M419DRAFT_93498	53.105	3.465	-3.96922	5.41828e-71	Down	cellulosome enzyme	-	-	-	-
gene8219	M419DRAFT_142761	18.57	76.53	2.00019	1.13878e-70	Ups	exo-beta-1%2C3-glucanase	-	-	-	-
gene2733	M419DRAFT_122518	792.32	42.585	-4.25111	1.28021e-70	Down	endoglucanase VII	GO:0030245:cellulose catabolic process;	GO:0005576:extracellular region;	GO:0008810:cellulase activity;GO:0046872:metal ion binding;	-
gene9268	M419DRAFT_125243	24.15	94.425	1.92407	1.93012e-70	Ups	aldehyde dehydrogenase	GO:0019285:glycine betaine biosynthetic process from choline;	-	GO:0008802:betaine-aldehyde dehydrogenase activity;GO:0046872:metal ion binding;	K00130
gene3755	M419DRAFT_34723	193.89	52.52	-1.92701	2.99006e-70	Down	Mak16 protein	GO:0007049:cell cycle;GO:0000466:maturation of 5.8S rRNA from tricistronic rRNA transcript (SSU-rRNA, 5.8S rRNA, LSU-rRNA);GO:0000463:maturation of LSU-rRNA from tricistronic rRNA transcript (SSU-rRNA, 5.8S rRNA, LSU-rRNA);GO:0042273:ribosomal large subunit biogenesis;	GO:0005730:nucleolus;GO:0030687:preribosome, large subunit precursor;	-	K14831
gene6023	M419DRAFT_137904	33.25	125.275	1.87016	1.80251e-69	Ups	2-oxoisovalerate dehydrogenase beta subunit precursor	GO:0009083:branched-chain amino acid catabolic process;	GO:0005947:mitochondrial alpha-ketoglutarate dehydrogenase complex;	GO:0003863:3-methyl-2-oxobutanoate dehydrogenase (2-methylpropanoyl-transferring) activity;	K00167
gene147	M419DRAFT_139633	1593.43	188.48	-3.116	9.47754e-69	Down	endoglucanase-4	GO:0030245:cellulose catabolic process;	GO:0005576:extracellular region;	GO:0008810:cellulase activity;GO:0030248:cellulose binding;	-
gene1245	M419DRAFT_23616	190.49	7.95	-4.61306	2.75562e-66	Down	xylanase III	GO:0045493:xylan catabolic process;	GO:0005576:extracellular region;	GO:0031176:endo-1,4-beta-xylanase activity;	K01181
gene8115	M419DRAFT_26391	220.895	67.36	-1.75592	7.09721e-66	Down	hypothetical protein	-	-	-	K10256
gene8932	M419DRAFT_125125	3585.5	143.6	-4.67462	8.13651e-66	Down	cellulose 1%2C4-beta-cellobiosidase fungus	GO:0030245:cellulose catabolic process;	GO:0005576:extracellular region;	GO:0016162:cellulose 1,4-beta-cellobiosidase activity;GO:0030248:cellulose binding;	K01225
gene410	M419DRAFT_117122	27.565	158.47	2.48373	2.83741e-65	Ups	hypothetical protein	-	-	-	-
gene5746	M419DRAFT_82175	46.67	168.105	1.80666	2.94532e-65	Ups	acyl-CoA dehydrogenase NM domain-like protein	GO:1902198:3-methylbut-2-enoyl-CoA(4-) metabolic process;GO:1902196:isovaleryl-CoA(4-) catabolic process;GO:0006552:leucine catabolic process;	GO:0005739:mitochondrion;	GO:0050660:flavin adenine dinucleotide binding;GO:0008470:isovaleryl-CoA dehydrogenase activity;	K00253
gene9749	M419DRAFT_92850	48.995	13.055	-1.95025	5.8264e-65	Down	hypothetical protein	-	-	-	-
gene7109	M419DRAFT_124370	31.025	136.985	2.0997	1.05376e-64	Ups	hypothetical protein	-	-	-	-
gene8585	M419DRAFT_12145	15.68	87.56	2.43594	7.89429e-64	Ups	P-loop containing nucleoside triphosphate hydrolase protein	-	-	-	-
gene4376	M419DRAFT_98788	291.55	79.125	-1.9217	1.02046e-63	Down	xylanase regulator 1	GO:0006351:transcription, DNA-templated;	GO:0005634:nucleus;	GO:0003677:DNA binding;GO:0000981:sequence-specific DNA binding RNA polymerase II transcription factor activity;GO:0008270:zinc ion binding;	-
gene4136	M419DRAFT_136988	292.155	82.09	-1.87267	2.23291e-63	Down	general substrate transporter	-	-	-	-
gene1792	M419DRAFT_122251	3.235	363.835	6.77929	1.05116e-62	Ups	small heat shock protein	-	-	-	-
gene8297	M419DRAFT_11892	236.345	71.935	-1.75825	1.27017e-62	Down	UPF0075 domain protein	-	-	-	-
gene6479	M419DRAFT_113088	121.12	1198.24	3.27135	1.37463e-62	Ups	heat shock protein	GO:0070370:cellular heat acclimation;GO:0071218:cellular response to misfolded protein;GO:0019538:protein metabolic process;GO:0042026:protein refolding;GO:0043335:protein unfolding;	GO:0005737:cytoplasm;GO:0005634:nucleus;	GO:0005524:ATP binding;GO:0016887:ATPase activity;GO:0051787:misfolded protein binding;	K03695
gene7427	M419DRAFT_114133	17.99	1.39	-3.7238	1.54297e-62	Down	alcohol oxidase	GO:0046188:methane catabolic process;GO:0015945:methanol metabolic process;	GO:0005782:peroxisomal matrix;	GO:0047639:alcohol oxidase activity;GO:0050660:flavin adenine dinucleotide binding;	K17066
gene8736	M419DRAFT_90302	125.9	28.045	-2.20456	2.36925e-62	Down	alpha-glucuronidase	GO:0045493:xylan catabolic process;	GO:0005576:extracellular region;	GO:0046559:alpha-glucuronidase activity;	K01235
gene3862	M419DRAFT_136875	61.155	16.63	-1.91827	2.79071e-62	Down	hypothetical protein	-	-	-	-
gene5682	M419DRAFT_119478	322.32	1258.24	1.92472	2.79995e-62	Ups	hypothetical protein	-	-	-	-
gene1337	M419DRAFT_23655	46.315	155.655	1.70591	5.36546e-62	Ups	cysteine dioxygenase	GO:0009405:pathogenesis;GO:0042412:taurine biosynthetic process;	-	GO:0017172:cysteine dioxygenase activity;GO:0005506:iron ion binding;	K00456
gene4944	M419DRAFT_80148	39.375	153.12	1.91621	7.04819e-62	Ups	hypothetical protein	-	-	-	-
gene803	M419DRAFT_67432	98.575	27.5	-1.88142	7.79346e-62	Down	family 2 glycosyl hydrolase	GO:0000272:polysaccharide catabolic process;	GO:0005576:extracellular region;	GO:0004567:beta-mannosidase activity;	K01192
gene2453	M419DRAFT_127980	21.52	2.075	-3.40862	1.28114e-61	Down	putative MFS lactose permease	-	-	-	-
gene2808	M419DRAFT_97020	214.77	58.645	-1.91715	1.60596e-61	Down	hypothetical protein	-	-	-	-
gene5822	M419DRAFT_112243	83.155	270.155	1.65749	1.23774e-60	Ups	family 76 glycoside hydrolase	-	-	-	K08257
gene3363	M419DRAFT_75240	6.525	46.18	2.77771	3.71837e-60	Ups	kinase-like protein	-	-	-	-
gene572	M419DRAFT_69330	76.48	18.075	-2.1196	4.02463e-60	Down	MFS general substrate transporter	-	-	-	-
gene9663	M419DRAFT_125426	34.81	129.665	1.85622	3.07874e-59	Ups	hypothetical protein	-	-	-	-
gene253	M419DRAFT_68783	225.34	76.84	-1.59341	3.66147e-59	Down	hypothetical protein	-	-	-	-
gene1666	M419DRAFT_107433	693.645	208.465	-1.77649	1.39141e-58	Down	hypothetical protein	-	-	-	-
gene5496	M419DRAFT_123709	90.94	23	-2.02218	6.94147e-58	Down	hypothetical protein	-	-	-	-
gene2996	M419DRAFT_140746	551.29	83.815	-2.75382	1.12592e-57	Down	beta-xylosidase	GO:0031222:arabinan catabolic process;GO:0045493:xylan catabolic process;	GO:0005576:extracellular region;GO:0009505:plant-type cell wall;	GO:0046556:alpha-L-arabinofuranosidase activity;GO:0009044:xylan 1,4-beta-xylosidase activity;	K15920
gene3897	M419DRAFT_98167	60.02	204.08	1.72216	1.85465e-57	Ups	fumarylacetoacetate hydrolase FahA	GO:1902000:homogentisate catabolic process;GO:0006559:L-phenylalanine catabolic process;GO:0006572:tyrosine catabolic process;	-	GO:0004334:fumarylacetoacetase activity;GO:0046872:metal ion binding;	K01555
gene1506	M419DRAFT_71744	53.72	13.27	-2.05866	3.18317e-57	Down	hypothetical protein	-	-	-	-
gene551	M419DRAFT_94416	36.295	8.395	-2.15535	5.43396e-57	Down	sugar transporter family protein	-	-	-	K08178
gene8284	M419DRAFT_133544	521.37	1676.41	1.64376	8.68026e-57	Ups	hypothetical protein	-	-	-	-
gene9664	M419DRAFT_125427	39.265	150.845	1.89837	2.7084e-56	Ups	hypothetical protein	-	-	-	-
gene6678	M419DRAFT_84659	93.58	32.69	-1.55883	3.08033e-56	Down	WD40 repeat-like protein	-	-	-	K14793
gene6324	M419DRAFT_83396	73.635	19.04	-1.99412	4.11912e-56	Down	hypothetical protein	GO:0009405:pathogenesis;	GO:0005634:nucleus;	GO:0046872:metal ion binding;GO:0003676:nucleic acid binding;	-
gene2494	M419DRAFT_118070	11.53	0.415	-4.82093	5.54927e-56	Down	glycoside hydrolase	GO:0046373:L-arabinose metabolic process;GO:0045493:xylan catabolic process;	GO:0005576:extracellular region;	GO:0046556:alpha-L-arabinofuranosidase activity;	-
gene3378	M419DRAFT_140865	104.65	35.5	-1.60083	1.24059e-55	Down	hypothetical protein	-	-	-	-
gene4555	M419DRAFT_78829	12.465	37.835	1.56092	1.57379e-55	Ups	xanthine dehydrogenase	GO:0006145:purine nucleobase catabolic process;GO:0009115:xanthine catabolic process;	GO:0005777:peroxisome;	GO:0051537:2 iron, 2 sulfur cluster binding;GO:0009055:electron carrier activity;GO:0071949:FAD binding;GO:0050660:flavin adenine dinucleotide binding;GO:0005506:iron ion binding;GO:0043546:molybdopterin cofactor binding;GO:0004854:xanthine dehydrogenase activity;GO:0004855:xanthine oxidase activity;	K00106
gene9698	M419DRAFT_105028	172.98	58.715	-1.60108	2.54592e-55	Down	Fcf2-domain-containing protein	-	-	-	-
gene9222	M419DRAFT_134448	61.99	5.755	-3.46194	1.03027e-54	Down	family 31 glycosyl hydrolase	-	-	-	K01811
gene4474	M419DRAFT_98934	33.235	107.055	1.64529	1.1712e-54	Ups	hypothetical protein	-	-	-	-
gene8954	M419DRAFT_104242	25.975	84.765	1.66477	1.32961e-54	Ups	chitobiase precursor	-	-	-	K12373
gene986	M419DRAFT_106509	49.45	237.665	2.22718	1.63231e-54	Ups	hypothetical protein	-	-	-	-
gene3584	M419DRAFT_24502	107.89	34.44	-1.69012	2.13099e-54	Down	hypothetical protein	-	-	-	-
gene9314	M419DRAFT_139298	0.745	7.885	3.3591	3.00137e-54	Ups	hypothetical protein	-	-	-	-
gene3725	M419DRAFT_34700	2.095	14.78	2.77154	1.15599e-53	Ups	hypothetical protein	-	-	-	-
gene145	M419DRAFT_139631	711.165	95.975	-2.92487	1.59892e-53	Down	acetyl xylan esterase	GO:0030245:cellulose catabolic process;GO:0045493:xylan catabolic process;	GO:0005576:extracellular region;	GO:0046555:acetylxylan esterase activity;GO:0030248:cellulose binding;	K05972
gene8637	M419DRAFT_133895	52.755	14.03	-1.95423	3.16226e-53	Down	hypothetical protein	-	-	-	-
gene5979	M419DRAFT_100832	136.04	46.92	-1.57668	4.01341e-53	Down	hypothetical protein	-	-	-	-
gene7354	M419DRAFT_11060	13.855	47.26	1.72975	8.30375e-53	Ups	PAF acetylhydrolase	-	-	-	K01062
gene1267	M419DRAFT_95281	2.225	13.475	2.55473	9.46987e-53	Ups	putative aflatoxin efflux pump	-	-	-	-
gene4139	M419DRAFT_77600	197.65	67.74	-1.58795	1.1856e-52	Down	Aldo/keto reductase	-	-	-	-
gene9354	M419DRAFT_91910	528.29	172.61	-1.65713	1.67404e-52	Down	ZIP zinc/iron transport family	GO:0071578:zinc II ion transmembrane import;GO:0071577:zinc II ion transmembrane transport;	GO:0071944:cell periphery;GO:0005783:endoplasmic reticulum;GO:0005887:integral component of plasma membrane;GO:0005886:plasma membrane;	GO:0000006:high-affinity zinc uptake transmembrane transporter activity;GO:0005385:zinc ion transmembrane transporter activity;	K14709
gene7178	M419DRAFT_124397	605.46	212.975	-1.5485	3.2274e-52	Down	glycosyltransferase sugar-binding region DXD domain-containing protein-containing protein	-	-	-	K05528
gene2744	M419DRAFT_24207	120.72	571.9	2.2065	4.73995e-52	Ups	uricase	GO:0006145:purine nucleobase catabolic process;GO:0019628:urate catabolic process;	GO:0005576:extracellular region;GO:0005777:peroxisome;	GO:0004846:urate oxidase activity;	K00365
gene1313	M419DRAFT_126869	48.39	14.865	-1.7445	1.73132e-51	Down	mannan endo-1%2C6-alpha-mannosidase	-	-	-	K08257
gene8673	M419DRAFT_26591	6.95	35.475	2.30851	2.26084e-51	Ups	hypothetical protein	-	-	-	-
gene4561	M419DRAFT_99054	1.765	20.18	3.46563	4.0762e-51	Ups	hypothetical protein	-	-	-	-
gene9940	M419DRAFT_125562	219.06	1120.75	2.31801	4.25486e-51	Ups	hypothetical protein	-	-	-	-
gene2761	M419DRAFT_128263	3.975	20.15	2.29797	5.18235e-51	Ups	hypothetical protein	-	-	-	-
gene9595	M419DRAFT_92431	59.63	195.15	1.66647	7.94026e-51	Ups	DUF1688-domain-containing protein	-	-	-	-
gene6009	M419DRAFT_100875	4.55	22.83	2.28195	2.77912e-50	Ups	amino-acid permease inda1	GO:0006865:amino acid transport;	GO:0016021:integral component of membrane;	GO:0022857:transmembrane transporter activity;	K16261
gene694	M419DRAFT_121678	48.86	181.025	1.85052	4.36514e-50	Ups	L-xylulose reductase	GO:0006006:glucose metabolic process;GO:0019594:mannitol metabolic process;GO:0051289:protein homotetramerization;GO:0005997:xylulose metabolic process;	-	GO:0050038:L-xylulose reductase (NADP+) activity;GO:0050085:mannitol 2-dehydrogenase (NADP+) activity;GO:0050661:NADP binding;	K17742
gene3726	M419DRAFT_76722	6.105	38.42	2.60689	4.95689e-50	Ups	hypothetical protein	-	-	-	-
gene7031	M419DRAFT_25959	97.535	284.88	1.50465	5.70924e-50	Ups	hypothetical protein	GO:0009231:riboflavin biosynthetic process;	GO:0005737:cytoplasm;GO:0005634:nucleus;	GO:0005525:GTP binding;GO:0003935:GTP cyclohydrolase II activity;GO:0046872:metal ion binding;	-
gene2870	M419DRAFT_136493	135.585	44.025	-1.66246	1.02152e-49	Down	stress response element binding protein	-	GO:0005634:nucleus;	GO:0003677:DNA binding;GO:0046872:metal ion binding;	-
gene3367	M419DRAFT_75795	140.035	48.95	-1.55805	1.19e-49	Down	NAD(P)-binding protein	-	-	-	-
gene2454	M419DRAFT_127981	140.275	11.385	-3.65538	1.35909e-49	Down	NAD-binding Rossmann fold oxidoreductase	-	-	-	-
gene6591	M419DRAFT_84917	10.7	40.805	1.88938	3.93371e-49	Ups	indoleamine 2%2C3-dioxygenase	-	-	-	K00463
gene4231	M419DRAFT_129671	39.885	12.95	-1.66438	5.59411e-49	Down	hypothetical protein	-	-	-	-
gene4888	M419DRAFT_80066	59.25	181.725	1.57346	9.1109e-49	Ups	Thiamin diphosphate-binding protein	-	-	-	-
gene7867	M419DRAFT_133145	9.03	42.56	2.19503	3.44699e-48	Ups	hypothetical protein	-	-	-	-
gene4386	M419DRAFT_110431	28.905	109.6	1.88416	3.92298e-48	Ups	aspartyl-tRNA synthetase	-	-	-	K01876
gene1036	M419DRAFT_126604	26.35	88.01	1.69831	4.10178e-48	Ups	alpha/beta hydrolase fold family protein	-	-	-	-
gene4377	M419DRAFT_129814	128.795	45.36	-1.54692	4.45127e-48	Down	ribonuclease Trv%2C RNase Trv	-	-	GO:0016829:lyase activity;GO:0033897:ribonuclease T2 activity;GO:0003723:RNA binding;	K01166
gene2004	M419DRAFT_73724	13.74	48.985	1.79413	5.50751e-48	Ups	P-loop containing nucleoside triphosphate hydrolase protein	GO:0042026:protein refolding;GO:0043335:protein unfolding;	GO:0005759:mitochondrial matrix;	GO:0005524:ATP binding;GO:0016887:ATPase activity;GO:0051082:unfolded protein binding;	K03695
gene9866	M419DRAFT_93138	18.305	71.97	1.93274	6.51459e-48	Ups	hypothetical protein	-	-	-	-
gene377	M419DRAFT_94189	6.345	30.665	2.22985	7.18721e-48	Ups	serin endopeptidase	-	-	-	K01312
gene1028	M419DRAFT_135691	19.87	57.375	1.48918	1.75237e-47	Ups	hypothetical protein	-	-	-	-
gene7414	M419DRAFT_138519	352.82	109.18	-1.73142	2.12928e-47	Down	general substrate transporter	-	-	-	-
gene3419	M419DRAFT_24449	0.435	9.74	4.42139	2.51348e-47	Ups	serin endopeptidase	-	GO:0005576:extracellular region;	GO:0004252:serine-type endopeptidase activity;	-
gene5601	M419DRAFT_82061	130.635	49.205	-1.4501	2.58843e-47	Down	family 2 glycosyltransferase	-	-	-	-
gene5293	M419DRAFT_81888	34.175	11.605	-1.59988	2.96207e-47	Down	pentatricopeptide repeat protein	-	-	-	-
gene9310	M419DRAFT_91667	8.97	0.29	-4.9652	2.96845e-47	Down	exopolygalacturonase	GO:0071555:cell wall organization;GO:0045490:pectin catabolic process;	GO:0005576:extracellular region;	GO:0047911:galacturan 1,4-alpha-galacturonidase activity;GO:0004650:polygalacturonase activity;	K01213
gene5725	M419DRAFT_82415	104.4	308.535	1.52294	7.31291e-47	Ups	malate synthase	GO:0006097:glyoxylate cycle;GO:0006099:tricarboxylic acid cycle;	GO:0005737:cytoplasm;GO:0009514:glyoxysome;GO:0005782:peroxisomal matrix;	GO:0004474:malate synthase activity;	K01638
gene3368	M419DRAFT_109243	5648.73	1784.98	-1.70182	1.16502e-46	Down	general substrate transporter	-	-	-	-
gene7782	M419DRAFT_43217	65.165	24.3	-1.4637	1.34471e-46	Down	Mpp10 protein	-	-	-	K14559
gene4486	M419DRAFT_129918	61.055	21.17	-1.56906	2.14648e-46	Down	U3 small nucleolar RNA associated protein	GO:0000462:maturation of SSU-rRNA from tricistronic rRNA transcript (SSU-rRNA, 5.8S rRNA, LSU-rRNA);GO:0006364:rRNA processing;	GO:0080008:Cul4-RING E3 ubiquitin ligase complex;GO:0005737:cytoplasm;GO:0072686:mitotic spindle;GO:0005730:nucleolus;GO:0005634:nucleus;GO:0032040:small-subunit processome;	GO:0030515:snoRNA binding;	K11806
gene4701	M419DRAFT_99242	144.36	695.09	2.23051	3.09548e-46	Ups	acetate kinase	GO:0006085:acetyl-CoA biosynthetic process;GO:0006082:organic acid metabolic process;	-	GO:0008776:acetate kinase activity;GO:0005524:ATP binding;GO:0000287:magnesium ion binding;	-
gene2943	M419DRAFT_7110	81.56	30.985	-1.43925	7.46753e-46	Down	RNA polymerase I-specific transcription initiation factor RRN3	-	-	-	K15216
gene1645	M419DRAFT_95790	219.355	75.235	-1.58346	8.63646e-46	Down	DUF1295 domain-containing protein	-	-	-	-
gene4810	M419DRAFT_123417	71.18	218.835	1.58022	9.34547e-46	Ups	hypothetical protein	-	-	-	-
gene1892	M419DRAFT_96123	133.455	50.42	-1.44732	1.08676e-45	Down	hydroxymethylglutaryl-CoA synthase	GO:0006084:acetyl-CoA metabolic process;GO:0006696:ergosterol biosynthetic process;GO:0010142:farnesyl diphosphate biosynthetic process, mevalonate pathway;	GO:0005829:cytosol;GO:0005783:endoplasmic reticulum;GO:0005634:nucleus;	GO:0004421:hydroxymethylglutaryl-CoA synthase activity;	K01641
gene8293	M419DRAFT_138878	69.59	26.83	-1.4175	1.78433e-45	Down	MFS general substrate transporter	-	-	-	-
gene4383	M419DRAFT_98803	18.85	70.125	1.85614	2.14788e-45	Ups	putative phospholipase PldA	GO:0031321:ascospore-type prospore assembly;GO:0000753:cell morphogenesis involved in conjugation with cellular fusion;GO:0048870:cell motility;GO:0006887:exocytosis;GO:0048017:inositol lipid-mediated signaling;GO:0016042:lipid catabolic process;GO:0006654:phosphatidic acid biosynthetic process;GO:0006644:phospholipid metabolic process;	GO:0005768:endosome;GO:0005634:nucleus;GO:0005628:prospore membrane;	GO:0070290:N-acylphosphatidylethanolamine-specific phospholipase D activity;GO:0032266:phosphatidylinositol-3-phosphate binding;GO:0004630:phospholipase D activity;	K01115
gene7533	M419DRAFT_132831	6.18	41.655	2.71536	2.36003e-45	Ups	phosphatidylserine decarboxylase family protein	-	-	-	K01613
gene7578	M419DRAFT_138585	65.335	179.215	1.41374	2.66845e-45	Ups	ornithine aminotransferase	GO:0019544:arginine catabolic process to glutamate;GO:0010121:arginine catabolic process to proline via ornithine;GO:0055129:L-proline biosynthetic process;	GO:0005737:cytoplasm;	GO:0004587:ornithine-oxo-acid transaminase activity;GO:0030170:pyridoxal phosphate binding;	K00819
gene4690	M419DRAFT_99227	46.365	135.625	1.50502	2.80728e-45	Ups	PLP-dependent transferase	-	-	-	K00838
gene5778	M419DRAFT_100583	33.455	9.08	-1.92146	3.52734e-45	Down	concanavalin A-like lectin/glucanase	-	-	-	-
gene7826	M419DRAFT_26276	1.14	11.04	3.23309	8.22596e-45	Ups	platelet-activating factor acetylhydrolase	-	-	-	K01062
gene1558	M419DRAFT_127115	2607.01	937.055	-1.51705	1.24021e-44	Down	beta-glucosidase	GO:0030245:cellulose catabolic process;	-	GO:0080079:cellobiose glucosidase activity;	K01188
gene3112	M419DRAFT_43365	2.965	16.655	2.44766	1.85932e-44	Ups	UDP-Glycosyltransferase/glycogen phosphorylase	-	-	-	-
gene5343	M419DRAFT_81966	18.4	4.91	-1.9462	2.16694e-44	Down	hypothetical protein	-	-	-	-
gene4794	M419DRAFT_45579	0.32	7.24	4.42293	2.96379e-44	Ups	MFS general substrate transporter	-	-	-	-
gene1427	M419DRAFT_23689	25.425	73.485	1.4899	1.15249e-43	Ups	Six-hairpin glycosidase	-	-	-	-
gene5139	M419DRAFT_99737	25.055	6.195	-2.05442	1.47701e-43	Down	hypothetical protein	-	-	-	-
gene2639	M419DRAFT_74283	99.735	32.03	-1.68201	1.65829e-43	Down	DUF829-domain-containing protein	-	-	-	-
gene861	M419DRAFT_23453	61.08	19.63	-1.67686	2.38286e-43	Down	sulfatase	-	-	-	K15130
gene1756	M419DRAFT_95954	134.35	52.8	-1.38825	2.90783e-43	Down	hypothetical protein	-	-	-	-
gene9513	M419DRAFT_39605	13.135	49.58	1.87449	4.45376e-43	Ups	acyl-CoA N-acyltransferase	-	-	-	-
gene2337	M419DRAFT_33526	3.355	36.785	3.41003	7.40443e-43	Ups	hypothetical protein	-	-	-	-
gene3092	M419DRAFT_140763	60.57	22.11	-1.49349	8.93101e-43	Down	hypothetical protein	-	-	-	-
gene6452	M419DRAFT_25743	44.69	16.9	-1.4459	9.87184e-43	Down	hypothetical protein	-	-	-	K14786
gene4115	M419DRAFT_77521	18	4.4	-2.07169	2.64625e-42	Down	family 43 glycoside hydrolase	-	-	-	K01198
gene2648	M419DRAFT_128163	10.515	47.595	2.13796	2.82716e-42	Ups	hypothetical protein	-	-	-	-
gene3084	M419DRAFT_97308	79.425	31.715	-1.36503	4.66874e-42	Down	FAD/NAD(P)-binding domain-containing protein	-	-	-	-
gene2735	M419DRAFT_96941	6.775	0.475	-3.8666	4.76358e-42	Down	hypothetical protein	-	-	-	-
gene5211	M419DRAFT_130611	8.32	35.085	2.03363	5.47975e-42	Ups	NAD(P)-binding protein	-	-	-	-
gene2725	M419DRAFT_24201	14.485	57.02	1.93419	8.07493e-42	Ups	hypothetical protein	-	-	-	-
gene47	M419DRAFT_93755	9.905	1.575	-2.69319	8.59287e-42	Down	NADP-specific glutamate dehydrogenase	GO:0006520:cellular amino acid metabolic process;	-	GO:0004354:glutamate dehydrogenase (NADP+) activity;	K00262
gene7949	M419DRAFT_38294	87.48	34.41	-1.38952	1.05544e-41	Down	cytochrome P450	-	-	-	-
gene7054	M419DRAFT_86187	146.005	56.63	-1.40911	1.08869e-41	Down	zinc carboxypeptidase	GO:0071555:cell wall organization;GO:0006508:proteolysis;	GO:0005615:extracellular space;GO:0005773:vacuole;	GO:0004181:metallocarboxypeptidase activity;GO:0008270:zinc ion binding;	K08783
gene9512	M419DRAFT_12952	181.495	777.52	2.06002	1.82142e-41	Ups	hypothetical protein	-	-	-	K00627
gene1542	M419DRAFT_72207	130.115	382.06	1.5098	1.99307e-41	Ups	enoyl-CoA hydratase	GO:0006635:fatty acid beta-oxidation;	GO:0005759:mitochondrial matrix;GO:0005739:mitochondrion;	GO:0004300:enoyl-CoA hydratase activity;	K07511
gene1490	M419DRAFT_95552	187.765	519.11	1.42665	1.99491e-41	Ups	hypothetical protein	-	-	-	-
gene6507	M419DRAFT_113118	18.305	4.73	-1.99379	2.00029e-41	Down	hypothetical protein	-	-	-	-
gene7163	M419DRAFT_138416	29.7	80.745	1.39982	8.07664e-41	Ups	5'-nucleotidase precursor	-	-	-	-
gene832	M419DRAFT_135602	42.57	14.7	-1.57574	1.13669e-40	Down	hypothetical protein	-	-	-	-
gene7680	M419DRAFT_87378	28.935	8.515	-1.80543	1.30218e-40	Down	cytochrome P450 alkane hydroxylase	-	-	-	-
gene8757	M419DRAFT_90417	42.36	4.98	-3.12322	2.56467e-40	Down	myb superfamily protein	-	GO:0005634:nucleus;	GO:0003677:DNA binding;	K09425
gene7776	M419DRAFT_87338	22.215	6.985	-1.7089	2.73696e-40	Down	fucose permease	-	-	-	-
gene1966	M419DRAFT_127520	473.945	188.555	-1.37056	3.01321e-40	Down	hypothetical protein	-	-	-	-
gene8448	M419DRAFT_120683	16.76	65.915	1.93449	5.93624e-40	Ups	hypothetical protein	-	-	-	-
gene5185	M419DRAFT_137502	67.495	22.605	-1.61809	7.66836e-40	Down	hypothetical protein	-	-	-	-
gene3079	M419DRAFT_24323	124.865	51.6	-1.31618	7.85387e-40	Down	hypothetical protein	-	-	-	-
gene8420	M419DRAFT_103596	37.085	94.845	1.31275	1.12883e-39	Ups	glutaminase GtaA	-	GO:0005576:extracellular region;	GO:0004359:glutaminase activity;	-
gene1187	M419DRAFT_126745	31.925	5.63	-2.53806	1.21164e-39	Down	hypothetical protein	-	-	-	-
gene3896	M419DRAFT_34848	57.455	22.645	-1.38424	1.62063e-39	Down	TRAUB-domain-containing protein	-	GO:0005730:nucleolus;	-	K14782
gene594	M419DRAFT_4998	33.125	11.27	-1.59582	1.76365e-39	Down	hypothetical protein	-	-	-	-
gene8580	M419DRAFT_103773	46.165	117.37	1.30354	2.35845e-39	Ups	PLP-dependent transferase	GO:0052699:ergothioneine biosynthetic process;	GO:0005737:cytoplasm;GO:0005634:nucleus;	GO:0016829:lyase activity;	-
gene9422	M419DRAFT_104679	56.085	23.685	-1.28544	3.56432e-39	Down	RNA-binding domain-containing protein	-	-	-	K14573
gene7399	M419DRAFT_132696	36.645	96.435	1.35311	4.70699e-39	Ups	isocitrate lyase	GO:0019629:propionate catabolic process, 2-methylcitrate cycle;	GO:0005759:mitochondrial matrix;	GO:0004451:isocitrate lyase activity;GO:0046421:methylisocitrate lyase activity;	K01637
gene8098	M419DRAFT_124785	90.105	235.535	1.34508	5.47014e-39	Ups	UPF0057-domain-containing protein	-	-	-	-
gene3950	M419DRAFT_98215	0.78	7.86	3.27466	8.22621e-39	Ups	hypothetical protein	-	-	-	-
gene5305	M419DRAFT_81479	80.815	33.55	-1.31111	9.49378e-39	Down	putative small nucleolar ribonucleo protein complex subunit Utp15	-	-	-	-
gene900	M419DRAFT_46278	137.17	58.185	-1.27863	1.09065e-38	Down	hypothetical protein	-	-	-	-
gene9023	M419DRAFT_90778	11.405	34.375	1.55012	1.10244e-38	Ups	phosphatases II	-	-	-	-
gene9363	M419DRAFT_116206	7.66	27.285	1.78896	1.11821e-38	Ups	FAD/NAD(P)-binding domain-containing protein	-	-	-	-
gene5212	M419DRAFT_80461	31.955	85.705	1.38064	1.61767e-38	Ups	membrane zinc transporter	-	-	-	K14709
gene6101	M419DRAFT_51374	19.49	63.775	1.66798	1.67417e-38	Ups	HAD-superfamily hydrolase	-	-	-	-
gene3055	M419DRAFT_97298	27.095	9.31	-1.58326	3.46225e-38	Down	hypothetical protein	-	-	-	-
gene8915	M419DRAFT_90447	3.26	22.295	2.73379	3.76757e-38	Ups	hypothetical protein	-	-	-	-
gene2030	M419DRAFT_107912	55.315	15.58	-1.8667	5.08831e-38	Down	hypothetical protein	-	-	-	-
gene8399	M419DRAFT_26481	574.92	222.355	-1.41102	1.61295e-37	Down	protein MSF1	-	-	-	-
gene8390	M419DRAFT_26479	0.485	7.245	3.84316	1.88334e-37	Ups	NAD(P)-binding protein	-	-	-	-
gene9534	M419DRAFT_92240	9.03	35.31	1.92454	2.21212e-37	Ups	MIP family channel protein	-	-	-	K03441
gene3336	M419DRAFT_109205	116.39	293.135	1.29005	2.31196e-37	Ups	2-methylcitrate dehydratase	GO:0019629:propionate catabolic process, 2-methylcitrate cycle;GO:0019679:propionate metabolic process, methylcitrate cycle;	GO:0005739:mitochondrion;	GO:0051537:2 iron, 2 sulfur cluster binding;GO:0047547:2-methylcitrate dehydratase activity;	K01720
gene2736	M419DRAFT_24205	11.76	1.17	-3.35723	3.22718e-37	Down	integral membrane protein	-	-	-	-
gene1947	M419DRAFT_127502	64.005	24.785	-1.41026	3.75347e-37	Down	hypothetical protein	GO:0006364:rRNA processing;	GO:0005730:nucleolus;	GO:0003676:nucleic acid binding;	K11135
gene5456	M419DRAFT_100163	95.055	37.805	-1.37003	3.85767e-37	Down	hypothetical protein	-	-	-	-
gene9267	M419DRAFT_104503	61.455	195.59	1.62962	5.56627e-37	Ups	alcohol oxidase	-	-	-	-
gene9025	M419DRAFT_125191	70.265	174.755	1.2726	1.43449e-36	Ups	hypothetical protein	GO:0051028:mRNA transport;GO:0015031:protein transport;	GO:0016021:integral component of membrane;GO:0031965:nuclear membrane;GO:0005643:nuclear pore;	-	-
gene825	M419DRAFT_139920	106.715	41.595	-1.40115	1.84346e-36	Down	bola-like protein	GO:0044572:[4Fe-4S] cluster assembly;	GO:0005759:mitochondrial matrix;	-	K05527
gene2807	M419DRAFT_136452	136.72	44.715	-1.65058	4.98645e-36	Down	hypothetical protein	-	-	-	-
gene5909	M419DRAFT_131271	37.46	96.155	1.31854	5.46843e-36	Ups	P-loop containing nucleoside triphosphate hydrolase protein	-	-	-	-
gene5412	M419DRAFT_81414	41.235	138.985	1.70945	8.22405e-36	Ups	ankyrin	-	-	-	-
gene9467	M419DRAFT_116350	43.45	17.585	-1.34664	1.09042e-35	Down	MFS general substrate transporter	-	-	-	-
gene2566	M419DRAFT_128094	3.99	0.6	-2.76502	1.19968e-35	Down	hypothetical protein	-	-	-	-
gene4912	M419DRAFT_111105	75.2	220.15	1.51062	1.30374e-35	Ups	FAD/NAD(P)-binding domain-containing protein	-	-	-	-
gene5255	M419DRAFT_130653	71.775	330.645	2.16741	2.82003e-35	Ups	hypothetical protein	-	-	-	-
gene9087	M419DRAFT_134325	1612.86	4092.2	1.30199	2.99642e-35	Ups	hypothetical protein	-	-	-	-
gene2057	M419DRAFT_33297	27.29	9.005	-1.63991	3.02439e-35	Down	hypothetical protein	-	-	-	-
gene4521	M419DRAFT_79168	127.125	52.945	-1.30755	3.39515e-35	Down	O-acetylhomoserine-lyase	GO:0019344:cysteine biosynthetic process;GO:0006534:cysteine metabolic process;	-	GO:0003961:O-acetylhomoserine aminocarboxypropyltransferase activity;GO:0030170:pyridoxal phosphate binding;	K17069
gene6397	M419DRAFT_84465	99.74	43.8	-1.22872	4.67214e-35	Down	GPI2-domain-containing protein	-	-	-	K03859
gene4385	M419DRAFT_137130	74.46	266.6	1.80261	4.9559e-35	Ups	putative lipase	-	-	-	-
gene4863	M419DRAFT_25063	25.02	8.08	-1.6725	5.40374e-35	Down	putative MFS transporter	-	-	-	-
gene8361	M419DRAFT_103515	408.585	146.7	-1.51633	5.91376e-35	Down	cellulose signaling associated protein envoy	-	-	-	-
gene3636	M419DRAFT_77284	88.685	37.48	-1.28436	9.84918e-35	Down	UV-endonuclease UvdE	GO:0043504:mitochondrial DNA repair;GO:0006289:nucleotide-excision repair;GO:0009411:response to UV;	GO:0005739:mitochondrion;GO:0005634:nucleus;	GO:0004519:endonuclease activity;	K13281
gene8035	M419DRAFT_142712	485.975	186.26	-1.42287	1.0888e-34	Down	hypothetical protein	-	-	-	-
gene9544	M419DRAFT_125376	19.925	72.305	1.81603	1.10051e-34	Ups	hypothetical protein	-	-	-	-
gene6431	M419DRAFT_131776	32.02	86.835	1.39687	1.10084e-34	Ups	putative ubiquitin carboxyl-terminal hydrolase	-	-	-	K05609
gene7628	M419DRAFT_87210	53.855	22.195	-1.3214	1.13471e-34	Down	putative sugar 1%2C4-lactone oxidase	GO:0034599:cellular response to oxidative stress;GO:0070485:dehydro-D-arabinono-1,4-lactone biosynthetic process;	GO:0031307:integral component of mitochondrial outer membrane;	GO:0003885:D-arabinono-1,4-lactone oxidase activity;GO:0071949:FAD binding;	K00107
gene3694	M419DRAFT_109567	33.38	83.285	1.27655	1.18514e-34	Ups	putative beta-glucosidase 1 precursor	GO:0030245:cellulose catabolic process;GO:0009251:glucan catabolic process;	GO:0005576:extracellular region;	GO:0008422:beta-glucosidase activity;	-
gene9507	M419DRAFT_104799	24.97	63.24	1.29786	1.24853e-34	Ups	putative flavin-binding monooxygenase	-	-	-	-
gene6647	M419DRAFT_119933	352.2	144.74	-1.32664	1.51551e-34	Down	hypothetical protein	-	-	-	-
gene4823	M419DRAFT_25052	188.72	462.42	1.25105	1.74329e-34	Ups	isocitrate lyase and phosphorylmutase	GO:0006097:glyoxylate cycle;GO:0006099:tricarboxylic acid cycle;	GO:0009514:glyoxysome;	GO:0004451:isocitrate lyase activity;GO:0046872:metal ion binding;GO:0046421:methylisocitrate lyase activity;	K01637
gene1075	M419DRAFT_121886	34.22	97.9	1.47287	1.87067e-34	Ups	hypothetical protein	-	-	-	-
gene7917	M419DRAFT_120407	277.885	103.055	-1.46988	2.28063e-34	Down	hypothetical protein	-	-	-	-
gene8811	M419DRAFT_104068	205.65	82.25	-1.36615	2.69974e-34	Down	ATP-dependent RNA helicase	GO:0006397:mRNA processing;GO:0008380:RNA splicing;	GO:0005759:mitochondrial matrix;	GO:0005524:ATP binding;GO:0004386:helicase activity;GO:0003723:RNA binding;	K17679
gene2458	M419DRAFT_72410	2.075	12.935	2.59133	3.06015e-34	Ups	GABA permease	-	-	-	-
gene6789	M419DRAFT_132121	1.91	12.525	2.66432	3.69202e-34	Ups	hypothetical protein	-	-	-	-
gene9070	M419DRAFT_143081	36.745	86.82	1.19829	8.48904e-34	Ups	chalcone isomerase	-	-	-	-
gene807	M419DRAFT_70202	31.49	91.5	1.49805	1.01841e-33	Ups	hypothetical protein	-	-	-	-
gene875	M419DRAFT_94809	569.54	218.485	-1.42143	1.2268e-33	Down	NAD(P)H-dependent D-xylose reductase xyl1	GO:0042843:D-xylose catabolic process;GO:0019569:L-arabinose catabolic process to xylulose 5-phosphate;	-	GO:0016491:oxidoreductase activity;	K17743
gene1032	M419DRAFT_67847	7.455	23.215	1.59735	1.41404e-33	Ups	putative fungal-specific transcription factor	-	-	-	-
gene2320	M419DRAFT_6566	22.45	53.215	1.20245	2.28077e-33	Ups	hypothetical protein	-	-	-	-
gene7774	M419DRAFT_38144	83.685	6.77	-3.65646	3.34784e-33	Down	hypothetical protein	-	-	-	-
gene522	M419DRAFT_31971	132.43	60.445	-1.17416	3.5877e-33	Down	NADP:D-xylose dehydrogenase	-	-	GO:0047837:D-xylose 1-dehydrogenase (NADP+) activity;	-
gene2815	M419DRAFT_136459	33.31	77.345	1.17369	4.01817e-33	Ups	sucrose transporter	-	-	-	K15378
gene4133	M419DRAFT_141126	13.04	38.03	1.50062	4.47207e-33	Ups	UDP-Glycosyltransferase/glycogen phosphorylase	-	-	-	-
gene502	M419DRAFT_68617	52.44	133.56	1.30775	4.70757e-33	Ups	hypothetical protein	-	-	-	-
gene3513	M419DRAFT_50952	91.72	31.6	-1.57702	6.51897e-33	Down	hypothetical protein	-	-	-	-
gene6787	M419DRAFT_113461	137.78	410.415	1.53635	6.97343e-33	Ups	hypothetical protein	-	-	-	-
gene1513	M419DRAFT_140198	28.95	10.85	-1.4595	7.43755e-33	Down	putative ATP-dependent RNA helicase DBP7	GO:0006364:rRNA processing;	GO:0005730:nucleolus;	GO:0005524:ATP binding;GO:0004386:helicase activity;GO:0003723:RNA binding;	K14806
gene1168	M419DRAFT_5514	88.785	40.37	-1.17941	7.98177e-33	Down	putative 60S ribosomal biogenesis protein Nop53	-	-	-	K14840
gene6963	M419DRAFT_120040	665.825	222.62	-1.61822	9.63397e-33	Down	hypothetical protein	-	-	-	-
gene7412	M419DRAFT_102495	24	64.74	1.38715	1.12397e-32	Ups	acetamidase	-	-	-	-
gene3429	M419DRAFT_76361	7.51	0.585	-3.72053	1.47638e-32	Down	TfdA family taurine catabolism dioxygenase TauD	-	-	-	-
gene3836	M419DRAFT_7882	72.97	201.165	1.42367	1.61272e-32	Ups	heme oxygenase-like protein	-	-	-	-
gene178	M419DRAFT_31668	83.265	194.57	1.18286	1.77862e-32	Ups	methylmalonate semialdehyde dehydrogenase	GO:0019859:thymine metabolic process;GO:0006573:valine metabolic process;	GO:0005739:mitochondrion;	GO:0018478:malonate-semialdehyde dehydrogenase (acetylating) activity;GO:0004491:methylmalonate-semialdehyde dehydrogenase (acylating) activity;	K00140
gene8321	M419DRAFT_26444	2.97	9.045	1.56346	1.91308e-32	Ups	hypothetical protein	-	-	-	-
gene2429	M419DRAFT_108308	1802.05	746.22	-1.31264	2.04059e-32	Down	delta12 fatty acid desaturase	GO:0006633:fatty acid biosynthetic process;GO:0006631:fatty acid metabolic process;	GO:0005783:endoplasmic reticulum;GO:0016021:integral component of membrane;GO:0031090:organelle membrane;	GO:0004497:monooxygenase activity;GO:0042389:omega-3 fatty acid desaturase activity;GO:0016491:oxidoreductase activity;GO:0050183:phosphatidylcholine 12-monooxygenase activity;	K10256
gene5644	M419DRAFT_112038	128.085	53.1	-1.3139	2.08368e-32	Down	pescadillo	GO:0000466:maturation of 5.8S rRNA from tricistronic rRNA transcript (SSU-rRNA, 5.8S rRNA, LSU-rRNA);GO:0000463:maturation of LSU-rRNA from tricistronic rRNA transcript (SSU-rRNA, 5.8S rRNA, LSU-rRNA);	GO:0005654:nucleoplasm;GO:0070545:PeBoW complex;GO:0030687:preribosome, large subunit precursor;	GO:0043021:ribonucleoprotein complex binding;	K14843
gene9049	M419DRAFT_91092	5.12	26.82	2.34934	2.12826e-32	Ups	hypothetical protein	-	-	-	-
gene5484	M419DRAFT_100202	54.845	143.515	1.34821	3.35601e-32	Ups	chord-domain-containing protein	GO:0042742:defense response to bacterium;GO:0009816:defense response to bacterium, incompatible interaction;GO:0009817:defense response to fungus, incompatible interaction;GO:0009626:plant-type hypersensitive response;GO:0050821:protein stabilization;GO:0002679:respiratory burst involved in defense response;	-	GO:0051879:Hsp90 protein binding;GO:0008270:zinc ion binding;	-
gene3443	M419DRAFT_136711	235.765	97.54	-1.31546	4.23317e-32	Down	MFS general substrate transporter	-	-	-	-
gene2162	M419DRAFT_73122	39.345	103.29	1.35212	6.504e-32	Ups	hypothetical protein	-	-	-	-
gene9909	M419DRAFT_93277	3.68	28.98	2.93356	6.75888e-32	Ups	guanyl-specific ribonuclease Th1	-	GO:0005576:extracellular region;	GO:0004521:endoribonuclease activity;GO:0046589:ribonuclease T1 activity;GO:0003723:RNA binding;	-
gene3517	M419DRAFT_77033	305.94	125.47	-1.32955	6.86531e-32	Down	Formyltetrahydrofolate deformylase	GO:0006189:'de novo' IMP biosynthetic process;GO:0006730:one-carbon metabolic process;	-	GO:0008864:formyltetrahydrofolate deformylase activity;GO:0016742:hydroxymethyl-, formyl- and related transferase activity;	K01433
gene6691	M419DRAFT_25832	118.175	300.75	1.30386	6.99547e-32	Ups	hypothetical protein	-	-	-	K00074
gene3868	M419DRAFT_77090	100.345	42.025	-1.2989	8.21273e-32	Down	Rrp15p-domain-containing protein	-	-	-	-
gene9639	M419DRAFT_139450	107.375	250.785	1.1824	9.06231e-32	Ups	dicarboxylic amino acid permease	-	-	-	K16261
gene1721	M419DRAFT_33013	46.02	15.365	-1.62184	1.13157e-31	Down	hypothetical protein	-	-	-	-
gene6147	M419DRAFT_83364	54.11	134.585	1.27139	1.45806e-31	Ups	putative GNAT family N-acetyltransferase	-	-	-	-
gene577	M419DRAFT_126155	218.91	756.07	1.75103	1.48495e-31	Ups	hypothetical protein	-	-	-	-
gene7220	M419DRAFT_26039	84.025	216.025	1.32233	1.83466e-31	Ups	hypothetical protein	-	-	-	-
gene1309	M419DRAFT_135815	0.77	10.465	3.71733	2.69707e-31	Ups	putative endoglucanase	-	-	-	-
gene5188	M419DRAFT_137505	29.65	87.84	1.52709	2.77914e-31	Ups	hypothetical protein	-	-	-	-
gene4042	M419DRAFT_98324	79.005	33.66	-1.273	2.93584e-31	Down	hypothetical protein	-	-	-	K14557
gene1700	M419DRAFT_95873	55.675	123.865	1.11148	3.94847e-31	Ups	hydroxymethylglutaryl-CoA lyase	GO:0008300:isoprenoid catabolic process;GO:0046951:ketone body biosynthetic process;GO:0006552:leucine catabolic process;GO:0006629:lipid metabolic process;GO:0046247:terpene catabolic process;	-	GO:0047445:3-hydroxy-3-isohexenylglutaryl-CoA lyase activity;GO:0004419:hydroxymethylglutaryl-CoA lyase activity;GO:0046872:metal ion binding;	K01640
gene2392	M419DRAFT_96652	86.175	199.76	1.17181	4.31529e-31	Ups	acyl-CoA dehydrogenase mitochondrial precursor	GO:0009083:branched-chain amino acid catabolic process;GO:0006631:fatty acid metabolic process;	GO:0005759:mitochondrial matrix;GO:0005739:mitochondrion;	GO:0003995:acyl-CoA dehydrogenase activity;GO:0050660:flavin adenine dinucleotide binding;	K00257
gene2931	M419DRAFT_97200	44.64	15.875	-1.53022	5.85346e-31	Down	homeobox-domain-containing protein	-	-	-	-
gene1615	M419DRAFT_95750	30.56	10.82	-1.5358	6.87052e-31	Down	hypothetical protein	-	-	-	-
gene7241	M419DRAFT_120145	277	120.04	-1.24599	6.94865e-31	Down	hypothetical protein	-	-	-	-
gene8966	M419DRAFT_125138	10.22	0.82	-3.67026	7.83716e-31	Down	hypothetical protein	-	-	-	-
gene6952	M419DRAFT_85304	46.105	20.095	-1.23931	8.12004e-31	Down	hypothetical protein	-	-	-	-
gene4880	M419DRAFT_123443	279.11	86.375	-1.72922	8.31843e-31	Down	hypothetical protein	-	-	-	-
gene4175	M419DRAFT_98455	268.635	108.995	-1.34058	8.9481e-31	Down	hypothetical protein	-	-	-	-
gene6442	M419DRAFT_10241	31.43	103.05	1.67343	1.0108e-30	Ups	cortical patch protein	-	-	-	-
gene6882	M419DRAFT_85693	42.135	12.15	-1.83108	1.43935e-30	Down	hypothetical protein	-	-	-	-
gene5850	M419DRAFT_141867	204.52	94.345	-1.1577	1.56077e-30	Down	Choline/ethanolaminephosphotransferase	-	-	-	K00993
gene8724	M419DRAFT_103955	11.355	31.89	1.45033	2.05672e-30	Ups	hypothetical protein	-	-	-	-
gene2677	M419DRAFT_128189	73.055	29.245	-1.36089	2.33752e-30	Down	thioredoxin-like protein	-	-	-	-
gene6008	M419DRAFT_100873	14.215	48.885	1.73702	2.40038e-30	Ups	aldolase	-	-	-	K01624
gene5619	M419DRAFT_119450	214.485	93.805	-1.23553	2.46873e-30	Down	hypothetical protein	-	-	-	-
gene7441	M419DRAFT_86286	1.12	6.83	2.56275	2.81076e-30	Ups	carboxypeptidase S	-	-	-	K01293
gene2371	M419DRAFT_108243	57.6	137.005	1.20978	3.50474e-30	Ups	hypothetical protein	-	-	-	-
gene1086	M419DRAFT_140023	52.355	23.765	-1.18182	6.9332e-30	Down	FAD/NAD(P)-binding domain-containing protein	-	-	-	-
gene6567	M419DRAFT_131902	5.095	0.645	-3.01136	9.17764e-30	Down	hypothetical protein	GO:0015945:methanol metabolic process;	GO:0005777:peroxisome;	GO:0047896:formaldehyde transketolase activity;GO:0046872:metal ion binding;	K17100
gene4582	M419DRAFT_35445	55.68	23.445	-1.29233	1.10485e-29	Down	SDA1-domain-containing protein	GO:0030036:actin cytoskeleton organization;GO:0042273:ribosomal large subunit biogenesis;GO:0000055:ribosomal large subunit export from nucleus;	GO:0005730:nucleolus;	-	K14856
gene3690	M419DRAFT_97943	207.64	97.93	-1.12571	1.28746e-29	Down	ornithine decarboxylase	GO:0033387:putrescine biosynthetic process from ornithine;	GO:0005737:cytoplasm;	GO:0004586:ornithine decarboxylase activity;	K01581
gene9143	M419DRAFT_139245	28.945	127.15	2.09929	1.44415e-29	Ups	WLM-domain-containing protein	GO:0006974:cellular response to DNA damage stimulus;GO:0016925:protein sumoylation;	GO:0005829:cytosol;GO:0005634:nucleus;	GO:0008237:metallopeptidase activity;GO:0070628:proteasome binding;GO:0008270:zinc ion binding;	-
gene7221	M419DRAFT_85720	27.495	71.845	1.34657	1.58412e-29	Ups	kinesin related protein 1	-	-	-	K10405
gene1722	M419DRAFT_127281	75.61	26.835	-1.54059	1.59151e-29	Down	WD domain-containing protein	GO:0006364:rRNA processing;	GO:0005829:cytosol;GO:0005730:nucleolus;GO:0005634:nucleus;	-	K14791
gene80	M419DRAFT_31583	49.745	23.75	-1.10934	2.02164e-29	Down	hypothetical protein	-	-	-	K02331
gene7531	M419DRAFT_102621	14.68	40.055	1.40863	2.53592e-29	Ups	hypothetical protein	-	-	-	-
gene8480	M419DRAFT_51868	1.895	10.86	2.47044	3.40591e-29	Ups	hypothetical protein	-	-	-	-
gene6213	M419DRAFT_25640	104.45	46.96	-1.19516	4.31144e-29	Down	elongation factor 3	GO:0016973:poly(A)+ mRNA export from nucleus;GO:0042274:ribosomal small subunit biogenesis;	GO:0005737:cytoplasm;GO:0005739:mitochondrion;GO:0005634:nucleus;GO:0005844:polysome;	GO:0005524:ATP binding;GO:0016887:ATPase activity;GO:0003729:mRNA binding;	K03235
gene7001	M419DRAFT_138334	9.465	2.57	-1.91751	4.62225e-29	Down	sulfate permease II	-	-	-	K14708
gene6621	M419DRAFT_84543	120.33	45.535	-1.44742	5.58452e-29	Down	SIS domain-containing protein	-	-	-	-
gene9717	M419DRAFT_125460	13.825	43.73	1.62129	6.1431e-29	Ups	hypothetical protein	-	-	-	-
gene3889	M419DRAFT_7933	10.59	28.885	1.40635	6.62563e-29	Ups	hypothetical protein	-	-	-	-
gene4177	M419DRAFT_8189	15.3	54.125	1.78064	7.18118e-29	Ups	hypothetical protein	-	-	-	-
gene4066	M419DRAFT_98341	29.24	67.41	1.16363	1.12217e-28	Ups	hypothetical protein	-	-	-	-
gene3365	M419DRAFT_24431	410.415	193.73	-1.12434	1.14838e-28	Down	sulfate adenylyltransferase	GO:0019344:cysteine biosynthetic process;GO:0070814:hydrogen sulfide biosynthetic process;GO:0009086:methionine biosynthetic process;GO:0000103:sulfate assimilation;	GO:0005737:cytoplasm;	GO:0004020:adenylylsulfate kinase activity;GO:0005524:ATP binding;GO:0004781:sulfate adenylyltransferase (ATP) activity;	K00958
gene4472	M419DRAFT_78863	217.745	94.6	-1.24345	1.26231e-28	Down	hypothetical protein	-	-	-	-
gene6662	M419DRAFT_113268	68.47	27.59	-1.35193	1.29606e-28	Down	hypothetical protein	-	-	-	K14817
gene7569	M419DRAFT_11249	60.63	27.365	-1.19136	1.38724e-28	Down	Sas10/Utp3 family protein	-	-	-	K14767
gene4408	M419DRAFT_141272	21	45.395	1.07015	1.40265e-28	Ups	C2H2 type zinc finger-containing protein	-	-	-	-
gene9352	M419DRAFT_104576	124.09	56.61	-1.17365	1.51474e-28	Down	acetyl-CoA synthetase-like protein	-	-	-	-
gene4442	M419DRAFT_24878	188.935	418.16	1.10384	1.73349e-28	Ups	aldehyde dehydrogenase	-	GO:0005737:cytoplasm;	GO:0004029:aldehyde dehydrogenase (NAD) activity;GO:0043878:glyceraldehyde-3-phosphate dehydrogenase (NAD+) (non-phosphorylating) activity;	K00128
gene4812	M419DRAFT_25045	47.62	104.73	1.09601	1.80942e-28	Ups	BAR-domain-containing protein	GO:0051666:actin cortical patch localization;GO:0006897:endocytosis;GO:0036180:filamentous growth of a population of unicellular organisms in response to biotic stimulus;GO:0031505:fungal-type cell wall organization;GO:0030448:hyphal growth;GO:0009405:pathogenesis;GO:0097320:membrane tubulation;	GO:0030479:actin cortical patch;GO:0005937:mating projection;GO:0043332:mating projection tip;GO:0031097:medial cortex;GO:1990528:Rvs161p-Rvs167p complex;	GO:0008092:cytoskeletal protein binding;	K12562
gene5678	M419DRAFT_52726	60.48	22.43	-1.47243	1.92599e-28	Down	hypothetical protein	-	-	-	K14796
gene7568	M419DRAFT_102657	36.955	83.11	1.12801	2.06805e-28	Ups	hypothetical protein	-	-	-	K05012
gene6264	M419DRAFT_142047	24.73	8.405	-1.59806	2.08312e-28	Down	hypothetical protein	-	-	-	-
gene5700	M419DRAFT_100485	13.24	42.22	1.62793	2.14299e-28	Ups	NAD(P)-binding protein	-	-	-	-
gene6254	M419DRAFT_112810	91.33	206.665	1.13644	2.61127e-28	Ups	NAD(P)-binding protein	-	-	-	-
gene7514	M419DRAFT_124498	219.53	543.525	1.2672	2.76212e-28	Ups	hypothetical protein	-	-	-	-
gene7939	M419DRAFT_26328	150.955	73.605	-1.07783	2.82961e-28	Down	Aldo/keto reductase	-	-	-	K15303
gene4996	M419DRAFT_25104	62.19	140.765	1.13793	3.03916e-28	Ups	pectin lyase-like protein	GO:0008152:metabolic process;	GO:0005576:extracellular region;	GO:0042973:glucan endo-1,3-beta-D-glucosidase activity;	-
gene1463	M419DRAFT_70688	10.66	38.545	1.81422	3.0699e-28	Ups	Caleosin-domain-containing protein	-	-	-	-
gene4395	M419DRAFT_98825	168.41	372.325	1.10265	3.33789e-28	Ups	electron transfer flavo protein beta-subunit	-	GO:0005759:mitochondrial matrix;	GO:0009055:electron carrier activity;	K03521
gene5146	M419DRAFT_25166	395.72	185.515	-1.13571	5.17909e-28	Down	ATP-citrate synthase subunit 1	GO:0006085:acetyl-CoA biosynthetic process;GO:0006633:fatty acid biosynthetic process;	GO:0009346:citrate lyase complex;GO:0005829:cytosol;	GO:0005524:ATP binding;GO:0003878:ATP citrate synthase activity;GO:0048037:cofactor binding;GO:0046872:metal ion binding;	K01648
gene4174	M419DRAFT_77989	338.52	132.535	-1.39126	5.30056e-28	Down	glycoside hydrolase	GO:0030245:cellulose catabolic process;	-	GO:0080079:cellobiose glucosidase activity;	K01188
gene9528	M419DRAFT_26906	6.85	19.62	1.47688	5.33941e-28	Ups	putative MFS multidrug transporter	-	-	-	-
gene2898	M419DRAFT_128394	159.39	59.32	-1.47051	6.38238e-28	Down	hypothetical protein	GO:0006364:rRNA processing;	GO:0005730:nucleolus;	-	K14822
gene4735	M419DRAFT_99285	40.505	87.425	1.06864	6.99835e-28	Ups	chitobiase precursor	-	-	-	K12373
gene4047	M419DRAFT_78113	21.575	53.88	1.27786	7.89951e-28	Ups	ClpP/crotonase	-	-	-	K05607
gene1004	M419DRAFT_94940	10.95	27.985	1.31279	8.01087e-28	Ups	hypothetical protein	-	-	-	-
gene8953	M419DRAFT_125133	256.435	965.11	1.87631	9.38785e-28	Ups	hypothetical protein	-	-	-	-
gene3426	M419DRAFT_122799	55.38	226.32	1.99429	1.02468e-27	Ups	UDP-Glycosyltransferase/glycogen phosphorylase	GO:0051156:glucose 6-phosphate metabolic process;GO:0006006:glucose metabolic process;GO:0005991:trehalose metabolic process;	-	GO:0033832:alpha,alpha-trehalose phosphorylase (configuration-retaining) activity;	-
gene4260	M419DRAFT_141183	20.645	50.89	1.26055	1.0724e-27	Ups	hypothetical protein	-	-	-	-
gene3436	M419DRAFT_24454	1.47	7.94	2.38778	1.13666e-27	Ups	hypothetical protein	GO:0003333:amino acid transmembrane transport;	GO:0016021:integral component of membrane;	GO:0015171:amino acid transmembrane transporter activity;	-
gene999	M419DRAFT_139985	44.97	103.2	1.15722	1.50571e-27	Ups	Nucleotidylyl transferase	-	-	-	-
gene5870	M419DRAFT_25484	109.355	54.455	-1.04786	1.54081e-27	Down	farnesyl-diphosphate farnesyltransferase	GO:0006696:ergosterol biosynthetic process;GO:0045338:farnesyl diphosphate metabolic process;GO:0008299:isoprenoid biosynthetic process;	GO:0005789:endoplasmic reticulum membrane;GO:0016021:integral component of membrane;	GO:0004310:farnesyl-diphosphate farnesyltransferase activity;GO:0051996:squalene synthase activity;	K00801
gene8363	M419DRAFT_120647	143.265	50.03	-1.55748	1.7703e-27	Down	hypothetical protein	-	-	-	-
gene5815	M419DRAFT_137795	1262.88	524.035	-1.30804	2.13803e-27	Down	putative MFS transporter	-	-	-	-
gene9575	M419DRAFT_92448	29.245	11.445	-1.39647	2.14496e-27	Down	hypothetical protein	-	-	-	-
gene4853	M419DRAFT_111054	235.26	112.73	-1.10417	2.14896e-27	Down	homocitrate synthase	GO:0019878:lysine biosynthetic process via aminoadipic acid;	GO:0005739:mitochondrion;	GO:0004410:homocitrate synthase activity;	K01655
gene3902	M419DRAFT_141046	160.035	364.955	1.14791	2.22601e-27	Ups	hypothetical protein	-	-	-	-
gene1381	M419DRAFT_5710	5.58	22.25	1.95225	2.32566e-27	Ups	BSP-domain-containing protein	-	-	-	-
gene3128	M419DRAFT_108988	284.09	135.015	-1.11523	2.99534e-27	Down	sterol 24-C-methyltransferase	GO:0006696:ergosterol biosynthetic process;GO:0016126:sterol biosynthetic process;	GO:0005783:endoplasmic reticulum;	GO:0008757:S-adenosylmethionine-dependent methyltransferase activity;GO:0003838:sterol 24-C-methyltransferase activity;	K00559
gene5348	M419DRAFT_81487	177.115	73.18	-1.31399	3.14784e-27	Down	S-adenosyl-L-methionine-dependent methyltransferase	-	-	-	-
gene3205	M419DRAFT_136619	28.105	72.31	1.32307	3.26081e-27	Ups	general substrate transporter	-	-	-	-
gene7513	M419DRAFT_120237	245.64	598.645	1.24489	3.82997e-27	Ups	hypothetical protein	-	-	-	-
gene5411	M419DRAFT_61274	31.405	91.5	1.499	4.3057e-27	Ups	ankyrin	-	-	-	-
gene8952	M419DRAFT_104236	20.315	43.575	1.05846	4.36357e-27	Ups	60S ribosomal protein L19	-	-	-	-
gene9321	M419DRAFT_125268	124.02	53.78	-1.2449	4.8661e-27	Down	hypothetical protein	GO:0030245:cellulose catabolic process;	GO:0005576:extracellular region;	GO:0008422:beta-glucosidase activity;	K05349
gene1493	M419DRAFT_70883	67.54	24.51	-1.49993	5.44781e-27	Down	hypothetical protein	-	-	-	-
gene7479	M419DRAFT_37895	27.105	11.16	-1.32187	6.53613e-27	Down	siderophore iron transporter	GO:0055085:transmembrane transport;	GO:0016021:integral component of membrane;	-	-
gene8559	M419DRAFT_133819	16.4	40.695	1.26975	7.24231e-27	Ups	amidase signature enzyme	-	-	-	-
gene480	M419DRAFT_139783	112.49	54.535	-1.08597	8.09293e-27	Down	orotidine-5'-phosphate decarboxylase	GO:0006207:'de novo' pyrimidine nucleobase biosynthetic process;GO:0044205:'de novo' UMP biosynthetic process;	-	GO:0004590:orotidine-5'-phosphate decarboxylase activity;	K13421
gene5095	M419DRAFT_99681	34.505	13.835	-1.36206	8.70448e-27	Down	hypothetical protein	-	-	-	-
gene5392	M419DRAFT_63086	72.765	32.975	-1.18494	8.75806e-27	Down	hypothetical protein	-	-	-	-
gene6281	M419DRAFT_124032	195.165	66.335	-1.59408	1.06926e-26	Down	hypothetical protein	-	-	-	-
gene1	M419DRAFT_68103	55.33	26.015	-1.13151	1.20237e-26	Down	hypothetical protein	-	-	-	K03026
gene6583	M419DRAFT_101557	86.04	197.09	1.15511	1.23292e-26	Ups	hypothetical protein	-	-	-	-
gene971	M419DRAFT_135659	140.915	330.33	1.18931	1.33362e-26	Ups	putative patatin family phospholipase	-	-	-	K14674
gene9276	M419DRAFT_12750	11.23	2.17	-2.40983	1.57126e-26	Down	hypothetical protein	-	-	-	-
gene6074	M419DRAFT_131433	33.815	13.675	-1.35052	1.70014e-26	Down	WD40 repeat-like protein	GO:0000462:maturation of SSU-rRNA from tricistronic rRNA transcript (SSU-rRNA, 5.8S rRNA, LSU-rRNA);	GO:0005730:nucleolus;GO:0032040:small-subunit processome;	-	K14788
gene1315	M419DRAFT_106945	617.335	295.715	-1.10247	1.76631e-26	Down	hypothetical protein	-	-	-	-
gene3111	M419DRAFT_47483	24.23	66.32	1.41162	1.82052e-26	Ups	hypothetical protein	GO:0006338:chromatin remodeling;GO:0016573:histone acetylation;GO:0035066:positive regulation of histone acetylation;GO:0006357:regulation of transcription from RNA polymerase II promoter;	GO:0005634:nucleus;GO:0070461:SAGA-type complex;	GO:0003682:chromatin binding;GO:0003677:DNA binding;GO:0003713:transcription coactivator activity;	-
gene4374	M419DRAFT_24838	19.865	55.11	1.43343	1.97552e-26	Ups	Metallo-dependent hydrolase	-	-	-	K01487
gene8455	M419DRAFT_89464	41.02	89.75	1.08865	3.67357e-26	Ups	hypothetical protein	-	-	-	-
gene3625	M419DRAFT_97870	33.925	86.93	1.31313	4.37341e-26	Ups	hypothetical protein	-	-	-	-
gene5878	M419DRAFT_40992	734.76	352.44	-1.10059	4.55062e-26	Down	GPR/FUN34 family protein	GO:0006068:ethanol catabolic process;GO:0006847:plasma membrane acetate transport;	GO:0016021:integral component of membrane;GO:0005886:plasma membrane;GO:0005774:vacuolar membrane;	GO:0015123:acetate transmembrane transporter activity;	K07034
gene8139	M419DRAFT_88870	13	31.28	1.22472	4.69831e-26	Ups	carboxylesterase family protein	-	-	-	-
gene4991	M419DRAFT_137407	65.97	141.415	1.05824	4.86065e-26	Ups	mitochondrial carrier	GO:0015741:fumarate transport;GO:0015744:succinate transport;	GO:0016021:integral component of membrane;GO:0005743:mitochondrial inner membrane;GO:0005739:mitochondrion;	GO:0005469:succinate:fumarate antiporter activity;	K15100
gene5623	M419DRAFT_25382	207.435	92.1	-1.21126	4.8877e-26	Down	hypothetical protein	-	-	-	-
gene3408	M419DRAFT_7503	2.87	14.7	2.31518	6.11643e-26	Ups	hypothetical protein	GO:0006032:chitin catabolic process;GO:0009405:pathogenesis;GO:0000272:polysaccharide catabolic process;	GO:0005576:extracellular region;	GO:0008061:chitin binding;GO:0004568:chitinase activity;	-
gene2321	M419DRAFT_6567	12.54	37.74	1.54549	6.7711e-26	Ups	alcohol dehydrogenase	-	-	-	-
gene6041	M419DRAFT_112544	44.685	99.455	1.11402	7.89804e-26	Ups	glucosamine-6-phosphate deaminase	GO:0005975:carbohydrate metabolic process;GO:0006091:generation of precursor metabolites and energy;GO:0006043:glucosamine catabolic process;GO:0006046:N-acetylglucosamine catabolic process;GO:0019262:N-acetylneuraminate catabolic process;GO:0006048:UDP-N-acetylglucosamine biosynthetic process;	GO:0005737:cytoplasm;	GO:0004342:glucosamine-6-phosphate deaminase activity;GO:0042802:identical protein binding;	K02564
gene1085	M419DRAFT_95046	14.98	4.465	-1.78434	8.28421e-26	Down	hypothetical protein	-	-	-	-
gene4083	M419DRAFT_98367	51.035	13.6	-1.94481	8.42802e-26	Down	hypothetical protein	-	-	-	-
gene9876	M419DRAFT_27041	22.24	50.575	1.14284	8.69396e-26	Ups	delta-1-pyrroline-5-carboxylate dehydrogenase 1	GO:0034198:cellular response to amino acid starvation;GO:0010133:proline catabolic process to glutamate;GO:0006560:proline metabolic process;	GO:0005759:mitochondrial matrix;	GO:0003842:1-pyrroline-5-carboxylate dehydrogenase activity;GO:0016620:oxidoreductase activity, acting on the aldehyde or oxo group of donors, NAD or NADP as acceptor;	K00294
gene3764	M419DRAFT_24571	121.53	265.37	1.08587	8.98235e-26	Ups	lysine decarboxylase-like protein	GO:0009691:cytokinin biosynthetic process;	-	GO:0009824:AMP dimethylallyltransferase activity;GO:0016787:hydrolase activity;	K06966
gene4172	M419DRAFT_77618	18.795	5.84	-1.73149	9.30737e-26	Down	putative sugar transporter	-	-	-	-
gene6534	M419DRAFT_37103	291.08	125.935	-1.24767	1.01875e-25	Down	hypothetical protein	-	-	-	-
gene8055	M419DRAFT_88289	6.65	25.82	1.91519	1.03942e-25	Ups	methyl transferase-like protein	-	-	-	-
gene5618	M419DRAFT_100385	257.375	128.905	-1.04007	1.04824e-25	Down	adenine phosphoribosyltransferase	GO:0006168:adenine salvage;GO:0044209:AMP salvage;GO:0006166:purine ribonucleoside salvage;	GO:0005737:cytoplasm;GO:0005634:nucleus;	GO:0002055:adenine binding;GO:0003999:adenine phosphoribosyltransferase activity;GO:0016208:AMP binding;GO:0046872:metal ion binding;	K00759
gene637	M419DRAFT_69800	31.69	10.98	-1.56784	1.2931e-25	Down	hypothetical protein	-	-	-	-
gene6185	M419DRAFT_10013	6.78	24.155	1.79176	1.62288e-25	Ups	hypothetical protein	-	-	-	-
gene2763	M419DRAFT_33886	17.285	66.97	1.91763	1.64823e-25	Ups	hypothetical protein	-	-	-	K01183
gene1557	M419DRAFT_70802	217.83	511.365	1.19172	1.77456e-25	Ups	hypothetical protein	-	-	-	-
gene3639	M419DRAFT_140944	160.175	336.63	1.0296	1.91549e-25	Ups	hypothetical protein	-	-	-	K16833
gene8527	M419DRAFT_12090	20.465	57.27	1.44119	2.13944e-25	Ups	hypothetical protein	-	-	-	-
gene4156	M419DRAFT_98436	117.335	272.77	1.1768	2.20932e-25	Ups	hypothetical protein	-	-	-	-
gene5609	M419DRAFT_82104	17.895	6.705	-1.45692	2.21026e-25	Down	multidrug resistance protein fnx1	-	-	-	-
gene8553	M419DRAFT_103726	39.95	89.51	1.12272	2.25481e-25	Ups	putative endo-1%2C3(4)-beta-glucanase	-	-	-	-
gene6975	M419DRAFT_85532	115.85	46.975	-1.3407	2.4267e-25	Down	hypothetical protein	-	-	-	-
gene9024	M419DRAFT_125190	53.9	131.885	1.24955	2.74524e-25	Ups	hypothetical protein	-	-	-	-
gene3961	M419DRAFT_123006	417.58	1184.66	1.46552	3.24384e-25	Ups	DUF833 domain-containing protein	-	-	-	-
gene2303	M419DRAFT_72966	0.65	11.75	4.10169	4.18627e-25	Ups	rapamycin binding protein FKBP12	GO:0061077:chaperone-mediated protein folding;GO:0000413:protein peptidyl-prolyl isomerization;	GO:0005737:cytoplasm;	GO:0003755:peptidyl-prolyl cis-trans isomerase activity;	-
gene9545	M419DRAFT_139410	20.49	48.35	1.19737	5.2875e-25	Ups	DNase I-like protein	-	-	-	-
gene6219	M419DRAFT_101139	282.785	89.11	-1.70208	5.30566e-25	Down	DUF1752-domain-containing protein	-	-	-	-
gene8725	M419DRAFT_103958	3.345	25.81	2.90938	5.73298e-25	Ups	Frag1/DRAM/Sfk1 family protein	-	-	-	-
gene1122	M419DRAFT_140038	133.57	287.21	1.06161	5.78234e-25	Ups	electron transfer flavo protein%2C alpha subunit	GO:0033539:fatty acid beta-oxidation using acyl-CoA dehydrogenase;GO:0022904:respiratory electron transport chain;	GO:0005759:mitochondrial matrix;GO:0005739:mitochondrion;	GO:0009055:electron carrier activity;GO:0050660:flavin adenine dinucleotide binding;GO:0016491:oxidoreductase activity;	K03522
gene6823	M419DRAFT_132154	77.23	39.23	-1.02016	5.80961e-25	Down	BING4CT-domain-containing protein	GO:0030490:maturation of SSU-rRNA;GO:0000462:maturation of SSU-rRNA from tricistronic rRNA transcript (SSU-rRNA, 5.8S rRNA, LSU-rRNA);	GO:0005730:nucleolus;GO:0005732:small nucleolar ribonucleoprotein complex;GO:0032040:small-subunit processome;	GO:0030515:snoRNA binding;	K14768
gene689	M419DRAFT_126263	0.09	3.995	5.31744	6.19549e-25	Ups	hypothetical protein	-	-	-	-
gene5547	M419DRAFT_36259	132.77	65.67	-1.05883	6.89743e-25	Down	Brix domain-containing protein-like protein	GO:1902626:assembly of large subunit precursor of preribosome;GO:0000463:maturation of LSU-rRNA from tricistronic rRNA transcript (SSU-rRNA, 5.8S rRNA, LSU-rRNA);GO:0000027:ribosomal large subunit assembly;GO:0042273:ribosomal large subunit biogenesis;	GO:0005829:cytosol;GO:0005730:nucleolus;GO:0005634:nucleus;GO:0005732:small nucleolar ribonucleoprotein complex;	GO:0019843:rRNA binding;	K14847
gene9353	M419DRAFT_91864	57.87	27.075	-1.13938	6.92881e-25	Down	arginine permease	-	-	-	K16261
gene5224	M419DRAFT_35993	4.08	13.03	1.63156	7.83482e-25	Ups	hypothetical protein	-	-	-	-
gene5981	M419DRAFT_82901	56.55	28.805	-1.0161	7.86483e-25	Down	Utp14-domain-containing protein	-	-	-	K14567
gene6450	M419DRAFT_84457	0.015	2.65	6.94202	8.6102e-25	Ups	hypothetical protein	-	-	-	K05747
gene8567	M419DRAFT_26546	87.205	184.86	1.04139	9.11467e-25	Ups	carbonic anhydrase	GO:0015976:carbon utilization;	GO:0005737:cytoplasm;	GO:0004089:carbonate dehydratase activity;GO:0008270:zinc ion binding;	K01673
gene3369	M419DRAFT_76250	7.7	2.25	-1.81453	1.01664e-24	Down	hypothetical protein	-	-	-	-
gene9344	M419DRAFT_125272	39.615	85.305	1.06567	1.44182e-24	Ups	hypothetical protein	-	-	-	-
gene5758	M419DRAFT_82375	99.175	223.205	1.13032	2.66393e-24	Ups	hypothetical protein	-	-	-	-
gene7692	M419DRAFT_47193	77.255	195.535	1.30117	2.80712e-24	Ups	hypothetical protein	-	-	-	-
gene3946	M419DRAFT_77576	87.195	180.745	1.00912	3.0714e-24	Ups	hypothetical protein	-	-	-	-
gene7006	M419DRAFT_102011	15.59	42.605	1.40814	3.16258e-24	Ups	Maleylacetoacetate isomerase	GO:0009072:aromatic amino acid family metabolic process;	GO:0005737:cytoplasm;	GO:0004364:glutathione transferase activity;	-
gene7190	M419DRAFT_138427	4.52	14.37	1.62587	4.82705e-24	Ups	hypothetical protein	-	-	-	-
gene5522	M419DRAFT_137666	156.26	80.035	-1.00652	4.93108e-24	Down	putative cyclin-like protein	-	-	-	-
gene9315	M419DRAFT_91789	0.07	2.98	5.25665	5.62923e-24	Ups	hypothetical protein	-	-	-	-
gene5314	M419DRAFT_130711	8.835	43.94	2.27605	6.17461e-24	Ups	hypothetical protein	-	-	-	-
gene7010	M419DRAFT_67125	25.615	11.05	-1.25491	6.17952e-24	Down	hypothetical protein	-	-	-	-
gene7422	M419DRAFT_102509	35.05	16.36	-1.1395	6.51088e-24	Down	sulfatase domain protein	-	-	-	-
gene8603	M419DRAFT_103797	62.7	129.55	1.0054	6.9053e-24	Ups	putative stress response protein	-	-	-	-
gene815	M419DRAFT_139914	41.045	88.11	1.06177	7.33888e-24	Ups	hypothetical protein	-	-	-	K10273
gene2021	M419DRAFT_107903	113.735	236.11	1.0128	8.40608e-24	Ups	hypothetical protein	-	-	-	-
gene8058	M419DRAFT_88239	4.635	0.655	-2.86137	9.48846e-24	Down	kinesin motor domain-containing protein	-	-	-	-
gene8271	M419DRAFT_88887	19.775	3.85	-2.40718	1.25387e-23	Down	acetyl xylan esterase	GO:0030245:cellulose catabolic process;GO:0045493:xylan catabolic process;	GO:0005576:extracellular region;	GO:0046555:acetylxylan esterase activity;GO:0030248:cellulose binding;	K05972
gene1430	M419DRAFT_5756	37.235	16.4	-1.22479	1.30466e-23	Down	hypothetical protein	-	-	-	-
gene2285	M419DRAFT_72373	9.57	0.7	-3.77803	1.52117e-23	Down	hypothetical protein	-	-	-	-
gene6273	M419DRAFT_131628	152.02	73.925	-1.08328	1.74127e-23	Down	NAD(P)-binding protein	-	-	-	-
gene0	M419DRAFT_68467	24.4	8.99	-1.47936	1.79531e-23	Down	hypothetical protein	-	-	-	-
gene6378	M419DRAFT_84535	396.685	187.925	-1.11803	2.14312e-23	Down	hypothetical protein	-	-	-	-
gene5497	M419DRAFT_123710	44.8	9.865	-2.21744	2.40564e-23	Down	hypothetical protein	-	-	-	-
gene6396	M419DRAFT_25723	80.43	37.63	-1.13622	2.78518e-23	Down	hypothetical protein	-	-	-	-
gene4287	M419DRAFT_137069	2.97	13.555	2.15138	2.84797e-23	Ups	hypothetical protein	-	-	-	-
gene4247	M419DRAFT_35147	20.29	9.76	-1.09728	3.39096e-23	Down	Nrap protein	-	-	-	K14544
gene2706	M419DRAFT_6901	1.72	12.455	2.8092	3.60673e-23	Ups	hypothetical protein	-	-	-	-
gene3116	M419DRAFT_75541	102.47	263.785	1.32585	3.64766e-23	Ups	hypothetical protein	-	-	-	-
gene5627	M419DRAFT_82254	14.37	35.715	1.2734	4.74579e-23	Ups	fungal protein	-	-	-	-
gene707	M419DRAFT_106167	18.8	43.155	1.15825	5.45587e-23	Ups	proline oxidase PrnD	-	-	-	-
gene7368	M419DRAFT_86627	3.495	15.53	2.10562	5.71244e-23	Ups	ACC deaminase	GO:0009310:amine catabolic process;	-	GO:0008660:1-aminocyclopropane-1-carboxylate deaminase activity;GO:0019148:D-cysteine desulfhydrase activity;GO:0030170:pyridoxal phosphate binding;	K01505
gene8491	M419DRAFT_115285	89.625	188.395	1.03136	5.85113e-23	Ups	branched-chain amino acid aminotransferase II	-	-	-	K00826
gene3843	M419DRAFT_76604	29.065	13.02	-1.20118	6.5454e-23	Down	MFS general substrate transporter	-	-	-	-
gene2707	M419DRAFT_74552	0.535	3.555	2.68889	6.67281e-23	Ups	hypothetical protein	-	-	-	-
gene9281	M419DRAFT_125254	198.45	417.92	1.03233	8.02328e-23	Ups	hypothetical protein	-	-	GO:0004497:monooxygenase activity;	-
gene4980	M419DRAFT_111165	132.955	275.25	1.00939	8.13129e-23	Ups	hypothetical protein	-	-	-	-
gene2912	M419DRAFT_128408	83.72	38.315	-1.16649	8.25229e-23	Down	hypothetical protein	-	-	-	-
gene4033	M419DRAFT_24672	144.365	69.685	-1.09008	9.7775e-23	Down	putative aldose-1-epimerase	-	-	-	K01785
gene7915	M419DRAFT_87764	4.14	10.945	1.36127	1.09748e-22	Ups	hypothetical protein	-	-	-	K18637
gene2023	M419DRAFT_72845	459.28	227.99	-1.0542	1.29936e-22	Down	RNA-binding domain-containing protein	GO:0000028:ribosomal small subunit assembly;GO:0006364:rRNA processing;	GO:0005739:mitochondrion;GO:0005635:nuclear envelope;GO:0005730:nucleolus;GO:0005634:nucleus;	GO:0003729:mRNA binding;GO:0008139:nuclear localization sequence binding;GO:0003723:RNA binding;GO:0043047:single-stranded telomeric DNA binding;	K11294
gene8592	M419DRAFT_142901	36.465	17.925	-1.06732	1.40365e-22	Down	membrane transporter	-	GO:0016021:integral component of membrane;	GO:0022857:transmembrane transporter activity;	-
gene3948	M419DRAFT_7987	2.43	12.16	2.27594	1.47712e-22	Ups	hypothetical protein	-	-	-	-
gene5147	M419DRAFT_141570	355.29	178.42	-1.03705	1.72649e-22	Down	glutathione synthetase ATP-binding domain-like protein	GO:0006085:acetyl-CoA biosynthetic process;GO:0006101:citrate metabolic process;GO:0006633:fatty acid biosynthetic process;	GO:0009346:citrate lyase complex;GO:0005829:cytosol;GO:0005634:nucleus;	GO:0005524:ATP binding;GO:0003878:ATP citrate synthase activity;	K01648
gene9464	M419DRAFT_92198	206.665	442.385	1.05759	1.85315e-22	Ups	phosphoenolpyruvate carboxykinase	GO:0006094:gluconeogenesis;	GO:0005829:cytosol;	GO:0005524:ATP binding;GO:0004612:phosphoenolpyruvate carboxykinase (ATP) activity;	K01610
gene7831	M419DRAFT_87945	34.38	76.16	1.10282	2.06086e-22	Ups	cystathionine gamma-synthase	-	-	-	K01739
gene7217	M419DRAFT_102280	142.1	70.525	-1.0544	2.21477e-22	Down	hypothetical protein	-	-	-	-
gene3234	M419DRAFT_76125	14.68	34.31	1.18435	2.5536e-22	Ups	hypothetical protein	-	-	-	-
gene5299	M419DRAFT_81893	536.415	271.905	-1.02365	3.21312e-22	Down	putative voltage-gated K channel beta subunit	GO:0006813:potassium ion transport;GO:0034765:regulation of ion transmembrane transport;	-	GO:0005244:voltage-gated ion channel activity;	-
gene4027	M419DRAFT_54310	24.84	10.525	-1.28334	3.38287e-22	Down	putative rRNA processing protein Nop9	GO:0006364:rRNA processing;	GO:0005730:nucleolus;	GO:0003723:RNA binding;	K14790
gene6670	M419DRAFT_60402	35.03	120.61	1.74527	3.98659e-22	Ups	UPF0057-domain-containing protein	-	GO:0016021:integral component of membrane;GO:0005886:plasma membrane;	-	-
gene9651	M419DRAFT_92694	0.47	3.495	2.8376	4.0745e-22	Ups	hypothetical protein	GO:0009395:phospholipid catabolic process;	GO:0031225:anchored component of membrane;GO:0005886:plasma membrane;	GO:0004622:lysophospholipase activity;	-
gene7323	M419DRAFT_64736	95.98	46.4	-1.08902	4.25824e-22	Down	hypothetical protein	-	-	-	-
gene9996	M419DRAFT_93487	5.07	12.73	1.28793	4.79184e-22	Ups	putative beta-mannosidase A	GO:0000272:polysaccharide catabolic process;	GO:0005576:extracellular region;	GO:0004567:beta-mannosidase activity;	K01192
gene4058	M419DRAFT_77893	1.975	11.925	2.55058	4.90538e-22	Ups	hypothetical protein	-	-	-	K07034
gene6039	M419DRAFT_112537	32.07	77.15	1.22795	5.18029e-22	Ups	N-acetylglucosamine-6-phosphate deacetylase	-	-	-	K01443
gene4473	M419DRAFT_79378	26.935	10.575	-1.39174	6.54267e-22	Down	hypothetical protein	-	-	-	-
gene5047	M419DRAFT_66994	606.8	287.935	-1.11534	6.54463e-22	Down	hypothetical protein	-	-	-	-
gene7144	M419DRAFT_10868	27.81	60.52	1.08073	8.06655e-22	Ups	Metallo-dependent phosphatase	-	-	-	-
gene7942	M419DRAFT_103128	105.715	52.595	-1.04875	8.08242e-22	Down	U3 small nucleolar ribonucleo protein IMP3	GO:0042274:ribosomal small subunit biogenesis;GO:0031167:rRNA methylation;GO:0006364:rRNA processing;	GO:0030686:90S preribosome;GO:0034457:Mpp10 complex;GO:0005654:nucleoplasm;GO:0032040:small-subunit processome;	GO:0019843:rRNA binding;GO:0030515:snoRNA binding;	K14560
gene625	M419DRAFT_121662	228.36	469.835	1.00032	8.38534e-22	Ups	hypothetical protein	-	-	-	-
gene7358	M419DRAFT_142455	25.345	12.27	-1.08635	9.23839e-22	Down	hypothetical protein	-	-	-	-
gene5400	M419DRAFT_130795	242.295	747.88	1.59009	1.2258e-21	Ups	pali-domain-containing protein	-	-	-	-
gene5834	M419DRAFT_137801	76.48	168.495	1.09506	1.3843e-21	Ups	Clavaminate synthase-like protein	-	-	-	-
gene3954	M419DRAFT_77999	117.065	57.62	-1.06193	1.45663e-21	Down	hypothetical protein	-	-	-	-
gene5639	M419DRAFT_82214	3.74	13.195	1.7789	1.57638e-21	Ups	hypothetical protein	-	-	-	-
gene2775	M419DRAFT_96986	27.085	64.005	1.20189	1.66008e-21	Ups	hypothetical protein	-	-	-	-
gene1486	M419DRAFT_127038	2.44	6.42	1.35484	1.93457e-21	Ups	P-loop containing nucleoside triphosphate hydrolase protein	-	-	-	-
gene4132	M419DRAFT_98413	58.14	120.165	1.00389	2.10515e-21	Ups	Sodium/hydrogen exchanger family protein	-	-	-	-
gene1983	M419DRAFT_96232	80.37	36.905	-1.16749	2.23644e-21	Down	mitochondrial carrier	GO:1990575:mitochondrial L-ornithine transmembrane transport;	GO:0016021:integral component of membrane;GO:0005743:mitochondrial inner membrane;	GO:0000064:L-ornithine transmembrane transporter activity;	K15114
gene4792	M419DRAFT_123406	232.675	536.64	1.16651	2.64976e-21	Ups	hypothetical protein	-	-	-	-
gene4784	M419DRAFT_123400	45.8	94.99	1.01018	3.25961e-21	Ups	phytanoyl-CoA dioxygenase	-	-	-	-
gene4997	M419DRAFT_99567	154.715	73.455	-1.11378	3.32571e-21	Down	putative F-box and WD40 domain protein	-	-	-	K03362
gene2193	M419DRAFT_96459	27.79	12.415	-1.20612	4.57118e-21	Down	NAF1-domain-containing protein	-	-	-	K14763
gene9167	M419DRAFT_26768	43.575	91.995	1.03705	5.75635e-21	Ups	hypothetical protein	-	-	-	-
gene7767	M419DRAFT_102900	7.325	26.825	1.83201	5.82793e-21	Ups	Clavaminate synthase-like protein	-	-	-	-
gene3389	M419DRAFT_24440	52.075	20.205	-1.40404	5.84655e-21	Down	hypothetical protein	-	-	-	-
gene1752	M419DRAFT_95942	71.66	34.955	-1.07931	5.92449e-21	Down	hypothetical protein	-	-	GO:0005525:GTP binding;GO:0016787:hydrolase activity;	K06883
gene4246	M419DRAFT_123153	8.065	26.85	1.69213	6.69093e-21	Ups	glyoxalase family protein	-	-	-	-
gene8739	M419DRAFT_90250	6.145	16.52	1.38318	7.33041e-21	Ups	hypothetical protein	-	-	-	-
gene7341	M419DRAFT_57582	20.445	8.555	-1.29916	8.2038e-21	Down	homoserine O-acetyltransferase	GO:0019344:cysteine biosynthetic process;	GO:0005739:mitochondrion;	GO:0016747:transferase activity, transferring acyl groups other than amino-acyl groups;	K00641
gene5102	M419DRAFT_80659	5.78	35.955	2.58476	9.65785e-21	Ups	hypothetical protein	-	-	-	-
gene2884	M419DRAFT_7053	83.785	37.33	-1.20454	1.09e-20	Down	hypothetical protein	-	-	-	-
gene7773	M419DRAFT_120327	46.855	4.905	-3.28081	1.21749e-20	Down	hypothetical protein	-	-	-	-
gene7148	M419DRAFT_102206	436.69	1115.77	1.31544	1.31448e-20	Ups	heat shock protein 90	GO:0006457:protein folding;	GO:0005737:cytoplasm;	GO:0005524:ATP binding;GO:0051082:unfolded protein binding;	K04079
gene4719	M419DRAFT_110883	127.86	65.775	-1.0016	1.52758e-20	Down	MFS general substrate transporter	-	-	-	-
gene23	M419DRAFT_125610	43.25	15.605	-1.50723	1.83168e-20	Down	NDT80/PhoG like DNA-binding family protein	GO:0051321:meiotic cell cycle;GO:0045944:positive regulation of transcription from RNA polymerase II promoter;	GO:0005737:cytoplasm;GO:0000228:nuclear chromosome;	GO:0003677:DNA binding;GO:0003700:sequence-specific DNA binding transcription factor activity;	-
gene1735	M419DRAFT_95912	46.29	21.4	-1.1541	1.94672e-20	Down	hypothetical protein	-	-	-	K14773
gene874	M419DRAFT_69332	8.77	2.035	-2.13963	1.99234e-20	Down	hypothetical protein	-	-	-	-
gene7202	M419DRAFT_37646	1.7	12.35	2.81505	2.27055e-20	Ups	hypothetical protein	-	-	-	-
gene7705	M419DRAFT_87380	24.25	10.15	-1.2952	2.34775e-20	Down	S-adenosyl-L-methionine-dependent methyltransferase	-	-	-	K15331
gene7250	M419DRAFT_86351	57.92	29.33	-1.02426	2.38226e-20	Down	putative 60S ribosome biogenesis protein Mak11	-	-	-	K14830
gene2798	M419DRAFT_118144	130.715	349.655	1.38088	2.64842e-20	Ups	hypothetical protein	-	-	-	-
gene8470	M419DRAFT_48833	104.225	46.475	-1.21054	2.92375e-20	Down	hypothetical protein	-	-	-	K03004
gene5378	M419DRAFT_130772	60.9	30.575	-1.03588	4.35949e-20	Down	hypothetical protein	-	-	-	-
gene1677	M419DRAFT_71703	21.03	45.035	1.05626	4.9939e-20	Ups	Aminomethyltransferase folate-binding domain-containing protein	-	GO:0005739:mitochondrion;	GO:0016740:transferase activity;	-
gene6129	M419DRAFT_83821	132.64	286.65	1.07266	5.21415e-20	Ups	fructose-1%2C6-bisphosphatase	GO:0030388:fructose 1,6-bisphosphate metabolic process;GO:0006002:fructose 6-phosphate metabolic process;GO:0006000:fructose metabolic process;GO:0006094:gluconeogenesis;GO:0072593:reactive oxygen species metabolic process;GO:0005986:sucrose biosynthetic process;	GO:0005737:cytoplasm;GO:0005829:cytosol;GO:0042597:periplasmic space;	GO:0042132:fructose 1,6-bisphosphate 1-phosphatase activity;GO:0046872:metal ion binding;	K03841
gene4793	M419DRAFT_123407	244.41	577.535	1.20087	5.24061e-20	Ups	hypothetical protein	-	-	-	-
gene1374	M419DRAFT_107015	1103.91	558.73	-1.0223	5.83335e-20	Down	hypothetical protein	GO:0006636:unsaturated fatty acid biosynthetic process;	GO:0016021:integral component of membrane;	GO:0020037:heme binding;GO:0046872:metal ion binding;GO:0004768:stearoyl-CoA 9-desaturase activity;	K00507
gene3732	M419DRAFT_76710	34.455	15.88	-1.16157	5.83577e-20	Down	putative GCN4 translational repressor GCD14 protein	-	-	-	K07442
gene8552	M419DRAFT_89812	1.805	10.845	2.54432	6.32029e-20	Ups	hypothetical protein	-	-	-	-
gene7998	M419DRAFT_124744	29.35	71.92	1.25027	6.48121e-20	Ups	hypothetical protein	-	-	-	-
gene1910	M419DRAFT_72746	50.885	23.935	-1.1274	7.86206e-20	Down	hemolysin-III family protein	-	-	-	K07297
gene2022	M419DRAFT_117933	259.09	119.09	-1.16664	9.05981e-20	Down	hypothetical protein	-	-	-	-
gene4781	M419DRAFT_130207	26.17	56.165	1.05935	9.71853e-20	Ups	carbon-nitrogen hydrolase	GO:0006528:asparagine metabolic process;GO:1990748:cellular detoxification;GO:0006541:glutamine metabolic process;GO:0006107:oxaloacetate metabolic process;	GO:0005739:mitochondrion;	GO:0050152:omega-amidase activity;	-
gene5900	M419DRAFT_112350	12.17	32.39	1.37164	9.77113e-20	Ups	meiotically up-regulated protein	-	-	-	-
gene3805	M419DRAFT_34769	272.31	733.4	1.39237	1.084e-19	Ups	DNAJ heat shock family protein	GO:0051085:chaperone mediated protein folding requiring cofactor;GO:0002183:cytoplasmic translational initiation;GO:0006413:translational initiation;	GO:0005829:cytosol;GO:0005634:nucleus;	GO:0051087:chaperone binding;GO:0030544:Hsp70 protein binding;GO:0051082:unfolded protein binding;	K09510
gene2509	M419DRAFT_128036	41.75	101.7	1.24167	1.11091e-19	Ups	GroES-like protein	-	-	-	-
gene5251	M419DRAFT_99896	20.82	10.345	-1.0519	1.59919e-19	Down	hypothetical protein	-	-	-	-
gene6582	M419DRAFT_113180	229.375	511.8	1.11925	1.68879e-19	Ups	phosphoglycerate kinase	GO:0006096:glycolytic process;	GO:0005737:cytoplasm;	GO:0005524:ATP binding;GO:0004618:phosphoglycerate kinase activity;	K00927
gene182	M419DRAFT_135289	13.105	44.825	1.72914	1.79725e-19	Ups	hypothetical protein	-	-	-	-
gene7222	M419DRAFT_37666	33.565	90.96	1.39942	1.90423e-19	Ups	hypothetical protein	-	-	-	-
gene1874	M419DRAFT_96104	37.65	78.77	1.02517	2.06956e-19	Ups	hypothetical protein	-	-	-	-
gene7836	M419DRAFT_26281	14.615	6.57	-1.19614	2.07101e-19	Down	hypothetical protein	-	-	-	-
gene2074	M419DRAFT_45640	6.605	0.555	-3.57139	2.13962e-19	Down	hypothetical protein	-	-	-	-
gene7463	M419DRAFT_11152	100.9	45.125	-1.1989	2.31393e-19	Down	regulator of G protein signaling	-	-	-	-
gene8792	M419DRAFT_26638	96.11	46.945	-1.07279	2.36144e-19	Down	hypothetical protein	-	-	-	-
gene5969	M419DRAFT_36625	56.83	29.055	-1.00749	2.36743e-19	Down	hypothetical protein	-	-	-	K15183
gene6521	M419DRAFT_84248	6.11	13.22	1.07293	2.72443e-19	Ups	P-loop containing nucleoside triphosphate hydrolase protein	-	-	-	-
gene2920	M419DRAFT_140727	30.17	15.36	-1.01467	3.62781e-19	Down	hypothetical protein	-	-	-	-
gene5817	M419DRAFT_131187	31.98	10.78	-1.60994	3.82974e-19	Down	putative acetyltransferase	-	-	-	-
gene5123	M419DRAFT_99715	1079.3	517.625	-1.10533	3.86238e-19	Down	ribosomal protein S2	GO:0000028:ribosomal small subunit assembly;GO:0006412:translation;	GO:0022627:cytosolic small ribosomal subunit;	GO:0003735:structural constituent of ribosome;	K02998
gene2796	M419DRAFT_128297	7.845	2.125	-1.91755	4.05313e-19	Down	alpha-fucosidase	-	-	-	-
gene4575	M419DRAFT_137224	14.52	30.345	1.02372	4.7725e-19	Ups	IQ calmodulin-binding motif domain protein	-	-	-	-
gene2111	M419DRAFT_136213	37.885	89.475	1.20011	4.80343e-19	Ups	hypothetical protein	-	-	-	-
gene439	M419DRAFT_23275	57.81	119.325	1.00552	5.41653e-19	Ups	UFD1-domain-containing protein	-	-	-	-
gene3501	M419DRAFT_77148	38.255	19.335	-1.02688	5.43047e-19	Down	CDP-diacylglycerol-glycerol-3-phosphate 3-phosphatidyltransferase	-	-	-	K00995
gene556	M419DRAFT_94428	20	41.635	1.01587	7.18015e-19	Ups	hypothetical protein	-	-	-	-
gene8618	M419DRAFT_103822	744.635	2094.76	1.45567	7.28351e-19	Ups	hypothetical protein	-	-	-	-
gene4050	M419DRAFT_8078	0.755	6.95	3.14068	7.65764e-19	Ups	secreted protein	-	GO:0005576:extracellular region;	-	-
gene602	M419DRAFT_94467	58.885	125.545	1.05036	7.98769e-19	Ups	hypothetical protein	-	-	-	-
gene7947	M419DRAFT_120413	3674.31	9177.65	1.28273	8.02901e-19	Ups	hypothetical protein	-	-	-	-
gene8728	M419DRAFT_90279	1.735	7.435	2.05559	9.20191e-19	Ups	hypothetical protein	-	-	-	-
gene1946	M419DRAFT_6236	40.675	19.9	-1.07292	1.01395e-18	Down	RNA-3'-phosphate cyclase family protein	-	-	-	K11108
gene9254	M419DRAFT_91480	37.825	85.105	1.12914	1.14961e-18	Ups	hypothetical protein	-	-	-	-
gene6438	M419DRAFT_131783	38.715	81.605	1.03462	1.39567e-18	Ups	hypothetical protein	-	-	-	-
gene4326	M419DRAFT_98705	13.605	6.845	-1.03209	1.94062e-18	Down	hypothetical protein	-	-	-	K14861
gene7477	M419DRAFT_87214	3.17	0.605	-2.42388	2.01597e-18	Down	putative long-chain-fatty-acid-CoA ligase	GO:0070301:cellular response to hydrogen peroxide;GO:0010106:cellular response to iron ion starvation;GO:0006696:ergosterol biosynthetic process;GO:0031171:ferricrocin biosynthetic process;GO:1900551:N',N'',N'''-triacetylfusarinine C biosynthetic process;GO:0009405:pathogenesis;	GO:0005777:peroxisome;	GO:0005524:ATP binding;GO:0016874:ligase activity;	-
gene4022	M419DRAFT_50729	6.935	20.005	1.48489	2.01677e-18	Ups	hypothetical protein	-	-	-	-
gene1633	M419DRAFT_54011	14.04	44.09	1.61043	2.27206e-18	Ups	hypothetical protein	-	-	-	-
gene9455	M419DRAFT_104721	1.625	6.015	1.84087	2.33424e-18	Ups	hypothetical protein	-	-	-	-
gene5863	M419DRAFT_82998	4.175	14.51	1.75503	2.57236e-18	Ups	vacuolar iron transporter	-	-	-	-
gene4082	M419DRAFT_54287	70.945	35.78	-1.02839	2.70171e-18	Down	hypothetical protein	-	-	-	-
gene658	M419DRAFT_106116	47.005	22.405	-1.1073	2.85611e-18	Down	RabGAP/TBC	-	-	-	-
gene4930	M419DRAFT_99510	6.84	16.275	1.20849	4.85874e-18	Ups	hypothetical protein	-	-	-	-
gene4868	M419DRAFT_80332	111.135	239.5	1.06631	5.68408e-18	Ups	Metallo-hydrolase/oxidoreductase	-	-	-	-
gene6535	M419DRAFT_124150	273.62	104.41	-1.42704	7.83444e-18	Down	hypothetical protein	-	-	-	-
gene2024	M419DRAFT_117941	438.575	210.415	-1.10405	8.15721e-18	Down	hypothetical protein	-	-	-	-
gene2212	M419DRAFT_53831	3.78	0.095	-5.18369	8.89927e-18	Down	hypothetical protein	-	-	-	-
gene4687	M419DRAFT_51316	10.03	27.095	1.39239	1.08249e-17	Ups	hypothetical protein	-	-	-	-
gene8658	M419DRAFT_133915	12.015	4.98	-1.30973	1.20564e-17	Down	hypothetical protein	-	-	-	-
gene5064	M419DRAFT_80433	2.69	0.51	-2.4215	1.21582e-17	Down	hypothetical protein	-	-	-	-
gene1210	M419DRAFT_121926	785.56	2134.47	1.4056	1.73046e-17	Ups	heat shock protein 70 kDa	GO:0034605:cellular response to heat;GO:0034620:cellular response to unfolded protein;GO:0051085:chaperone mediated protein folding requiring cofactor;GO:0042026:protein refolding;GO:0006986:response to unfolded protein;GO:0016192:vesicle-mediated transport;	GO:0005737:cytoplasm;GO:0005829:cytosol;GO:0005634:nucleus;GO:0005886:plasma membrane;	GO:0005524:ATP binding;GO:0016887:ATPase activity;GO:0042623:ATPase activity, coupled;GO:0031072:heat shock protein binding;GO:0051787:misfolded protein binding;GO:0044183:protein binding involved in protein folding;GO:0051082:unfolded protein binding;	K03283
gene4862	M419DRAFT_80113	23.21	10.43	-1.19767	1.7333e-17	Down	UPF0075-domain-containing protein	-	-	-	-
gene8981	M419DRAFT_90737	5.145	14.49	1.44987	1.77979e-17	Ups	hypothetical protein	-	-	-	-
gene560	M419DRAFT_69919	37.695	96.165	1.31196	1.9439e-17	Ups	hypothetical protein	-	-	-	-
gene2372	M419DRAFT_122423	68.3	150.805	1.10346	1.95788e-17	Ups	hypothetical protein	-	-	-	-
gene2073	M419DRAFT_33310	7.465	0.425	-4.11715	2.24467e-17	Down	hypothetical protein	-	-	-	-
gene7881	M419DRAFT_133158	134.575	278.95	1.01053	2.56143e-17	Ups	hypothetical protein	-	-	-	-
gene8672	M419DRAFT_124993	2.48	13.955	2.43876	2.56601e-17	Ups	hypothetical protein	-	-	-	-
gene3270	M419DRAFT_109136	259.84	659.51	1.30636	2.99949e-17	Ups	squalene epoxidase	-	-	-	K00511
gene5662	M419DRAFT_47915	23.915	10.335	-1.25081	3.12555e-17	Down	JmjC-domain-containing protein	-	-	-	K06709
gene7932	M419DRAFT_11580	4.55	1.055	-2.15001	3.46032e-17	Down	endo-beta-1%2C6-galactanase	GO:0000272:polysaccharide catabolic process;	-	GO:0004553:hydrolase activity, hydrolyzing O-glycosyl compounds;	K18579
gene5806	M419DRAFT_82126	1.43	0.19	-2.9321	5.83648e-17	Down	glycoside hydrolase family 3 protein	-	-	-	-
gene9085	M419DRAFT_91269	18.06	38.5	1.05115	6.53485e-17	Ups	NADH:flavin oxidoreductase/NADH oxidase	-	-	-	-
gene6814	M419DRAFT_132144	15.445	37.475	1.24079	6.7089e-17	Ups	hypothetical protein	-	-	-	-
gene9356	M419DRAFT_12816	4.895	13.94	1.46898	7.02801e-17	Ups	FAD/NAD(P)-binding domain-containing protein	-	-	-	-
gene227	M419DRAFT_93981	27.58	12.81	-1.1464	7.59938e-17	Down	hypothetical protein	-	-	-	K15198
gene818	M419DRAFT_70100	11.13	23.92	1.06169	7.67325e-17	Ups	Six-hairpin glycosidase	-	-	-	-
gene7951	M419DRAFT_124725	362.065	917.23	1.3039	8.66924e-17	Ups	UPF0057-domain-containing protein	-	GO:0016021:integral component of membrane;GO:0005886:plasma membrane;	-	-
gene3541	M419DRAFT_77353	26.855	13.01	-1.09094	8.74284e-17	Down	P-loop containing nucleoside triphosphate hydrolase protein	GO:0000462:maturation of SSU-rRNA from tricistronic rRNA transcript (SSU-rRNA, 5.8S rRNA, LSU-rRNA);GO:0042254:ribosome biogenesis;GO:0031167:rRNA methylation;	GO:0030686:90S preribosome;GO:0005739:mitochondrion;GO:0005730:nucleolus;GO:0005654:nucleoplasm;GO:0005634:nucleus;GO:0032040:small-subunit processome;	GO:0005524:ATP binding;GO:0034459:ATP-dependent 3'-5' RNA helicase activity;GO:0003723:RNA binding;GO:0003724:RNA helicase activity;	K14780
gene1314	M419DRAFT_95338	40.615	19.78	-1.08022	9.42486e-17	Down	hypothetical protein	-	-	-	-
gene9616	M419DRAFT_92606	45.895	18.67	-1.33876	1.01968e-16	Down	DUF1715 domain-containing protein	-	-	-	-
gene766	M419DRAFT_94655	79.805	164.87	1.00805	1.02569e-16	Ups	Pkinase-domain-containing protein	GO:0071470:cellular response to osmotic stress;GO:0034599:cellular response to oxidative stress;GO:0051321:meiotic cell cycle;GO:0044773:mitotic DNA damage checkpoint;GO:0010972:negative regulation of G2/M transition of mitotic cell cycle;GO:0010515:negative regulation of induction of conjugation with cellular fusion;GO:1900181:negative regulation of protein localization to nucleus;GO:0032092:pos…	GO:0042764:ascospore-type prospore;GO:0005737:cytoplasm;GO:0005730:nucleolus;GO:0005634:nucleus;	GO:0005524:ATP binding;GO:0004674:protein serine/threonine kinase activity;	K00924
gene726	M419DRAFT_67663	4.45	0.715	-2.66811	1.08987e-16	Down	acetamidase/formamidase	-	-	-	-
gene9385	M419DRAFT_134605	7.03	17.03	1.23543	1.16568e-16	Ups	hypothetical protein	-	-	-	-
gene4456	M419DRAFT_24884	108.18	253.83	1.19156	1.20097e-16	Ups	zf-ZPR1-domain-containing protein	-	-	-	K06874
gene7111	M419DRAFT_138392	11.13	29.195	1.34637	1.33597e-16	Ups	DNase I-like protein	-	-	-	-
gene9017	M419DRAFT_139210	22.275	51.88	1.17668	1.39087e-16	Ups	hypothetical protein	-	-	-	-
gene4887	M419DRAFT_8844	10.295	3.75	-1.49599	1.42375e-16	Down	FAD-binding domain-containing protein	-	-	-	-
gene6131	M419DRAFT_83454	23.765	9.485	-1.36369	1.63322e-16	Down	hypothetical protein	-	-	-	-
gene4274	M419DRAFT_141194	669.74	1716.43	1.32131	1.83742e-16	Ups	putative pyruvate decarboxylase	GO:0000949:aromatic amino acid family catabolic process to alcohol via Ehrlich pathway;GO:0043458:ethanol biosynthetic process involved in glucose fermentation to ethanol;GO:0006067:ethanol metabolic process;GO:0006559:L-phenylalanine catabolic process;GO:0006090:pyruvate metabolic process;GO:0006569:tryptophan catabolic process;	GO:0005829:cytosol;	GO:0047433:branched-chain-2-oxoacid decarboxylase activity;GO:0016831:carboxy-lyase activity;GO:0000287:magnesium ion binding;GO:0004737:pyruvate decarboxylase activity;GO:0030976:thiamine pyrophosphate binding;	K01568
gene7077	M419DRAFT_86008	388.47	198.74	-1.01225	2.20144e-16	Down	Fibrillarin	GO:0000494:box C/D snoRNA 3'-end processing;GO:1990258:histone glutamine methylation;GO:0031167:rRNA methylation;	GO:0031428:box C/D snoRNP complex;GO:0015030:Cajal body;GO:0032040:small-subunit processome;	GO:1990259:histone-glutamine methyltransferase activity;GO:0003723:RNA binding;GO:0008649:rRNA methyltransferase activity;	K14563
gene8105	M419DRAFT_38418	6.38	0.99	-2.71031	2.25394e-16	Down	endo beta-1%2C4-xylanase isotype 2	GO:0045493:xylan catabolic process;	GO:0005576:extracellular region;	GO:0031176:endo-1,4-beta-xylanase activity;	K01181
gene5023	M419DRAFT_123486	17.59	45.965	1.34732	2.49207e-16	Ups	hypothetical protein	-	-	-	-
gene5399	M419DRAFT_130794	91.945	272.74	1.53241	3.52258e-16	Ups	hypothetical protein	-	-	-	-
gene2098	M419DRAFT_49935	70.97	32.52	-1.16989	5.32067e-16	Down	hypothetical protein	-	-	-	-
gene9088	M419DRAFT_125216	182.4	424.845	1.1821	5.83375e-16	Ups	thioredoxin-like protein	GO:0045454:cell redox homeostasis;GO:0006662:glycerol ether metabolic process;	GO:0005623:cell;	GO:0015035:protein disulfide oxidoreductase activity;	K03671
gene7095	M419DRAFT_86058	19.295	8.705	-1.18796	5.94984e-16	Down	G-protein coupled receptor	-	-	-	-
gene4084	M419DRAFT_64599	9.305	4.425	-1.11258	6.59644e-16	Down	S-adenosyl-L-methionine-dependent methyltransferase	-	-	-	K00558
gene3151	M419DRAFT_122687	65.05	149.105	1.15882	7.10387e-16	Ups	hypothetical protein	-	-	-	-
gene4005	M419DRAFT_78276	72.605	31.77	-1.23806	8.47987e-16	Down	hypothetical protein	-	-	-	K14860
gene6482	M419DRAFT_84151	25.305	12.785	-1.02639	8.76229e-16	Down	cytochrome P450 alkane hydroxylase	-	-	-	-
gene7433	M419DRAFT_86425	1.79	9.35	2.33317	1.00763e-15	Ups	putative NAD binding NADP oxidoreductase coenzyme F420-dependent	-	-	-	-
gene4391	M419DRAFT_110434	175.875	466.1	1.36984	1.06386e-15	Ups	glycoside hydrolase	GO:0071555:cell wall organization;GO:0000272:polysaccharide catabolic process;	GO:0031225:anchored component of membrane;GO:0005618:cell wall;GO:0005576:extracellular region;GO:0005886:plasma membrane;	GO:0042973:glucan endo-1,3-beta-D-glucosidase activity;	K01199
gene2370	M419DRAFT_73218	1.495	7.735	2.32427	1.10373e-15	Ups	hypothetical protein	-	-	-	-
gene1906	M419DRAFT_33168	9.225	22.015	1.21493	1.26885e-15	Ups	hypothetical protein	-	-	-	K01183
gene4173	M419DRAFT_137001	25.27	12.33	-1.07567	1.41543e-15	Down	putative MFS hexose transporter	-	-	-	-
gene2345	M419DRAFT_127877	4.325	11.64	1.38547	1.42791e-15	Ups	phosphatidylserine decarboxylase family protein	-	-	-	K01613
gene721	M419DRAFT_121693	32.455	12.975	-1.36217	1.65363e-15	Down	hypothetical protein	-	-	-	-
gene5244	M419DRAFT_130642	7.975	41.905	2.35137	1.87163e-15	Ups	hypothetical protein	-	-	-	-
gene1359	M419DRAFT_126916	35.515	17.625	-1.04942	1.92218e-15	Down	MFS general substrate transporter	-	-	-	-
gene7804	M419DRAFT_114557	28.6	64.475	1.13398	2.17628e-15	Ups	hypothetical protein	-	-	-	-
gene8237	M419DRAFT_59064	152.325	76.205	-1.04483	2.31411e-15	Down	RNA-binding domain-containing protein	GO:0042254:ribosome biogenesis;	GO:0005730:nucleolus;	GO:0003723:RNA binding;	K14838
gene4900	M419DRAFT_111088	12.41	5.625	-1.18401	2.53118e-15	Down	Zn-dependent exopeptidase	-	-	-	-
gene10021	M419DRAFT_105293	8.675	28.415	1.67183	2.77348e-15	Ups	Epl1 protein	-	GO:0005576:extracellular region;	-	-
gene4126	M419DRAFT_136983	24.41	11.765	-1.09329	2.83147e-15	Down	hypothetical protein	-	-	-	-
gene9099	M419DRAFT_12594	150.07	69.22	-1.16287	3.07504e-15	Down	60S ribosome subunit biogenesis protein nip7	GO:1902626:assembly of large subunit precursor of preribosome;GO:0000463:maturation of LSU-rRNA from tricistronic rRNA transcript (SSU-rRNA, 5.8S rRNA, LSU-rRNA);GO:0042273:ribosomal large subunit biogenesis;GO:0042255:ribosome assembly;	GO:0005737:cytoplasm;GO:0005730:nucleolus;GO:0005634:nucleus;GO:0030687:preribosome, large subunit precursor;	GO:0003723:RNA binding;	K07565
gene4102	M419DRAFT_77655	24.69	11.915	-1.08983	3.49277e-15	Down	hypothetical protein	GO:0051321:meiotic cell cycle;GO:0031138:negative regulation of conjugation with cellular fusion;GO:0007165:signal transduction;	GO:0005829:cytosol;GO:0044732:mitotic spindle pole body;GO:0005634:nucleus;	GO:0003677:DNA binding;	-
gene8037	M419DRAFT_88418	22.64	11.61	-1.00708	4.17782e-15	Down	hypothetical protein	-	-	-	-
gene6646	M419DRAFT_131978	234.65	110.45	-1.13146	4.23014e-15	Down	hypothetical protein	-	-	-	-
gene9427	M419DRAFT_91966	8.35	3.71	-1.21082	4.58283e-15	Down	hypothetical protein	-	-	-	-
gene6810	M419DRAFT_25897	55.735	26.425	-1.11434	4.98337e-15	Down	serine/threonine-protein kinase MAK	-	-	-	K12765
gene258	M419DRAFT_135327	78.245	166.46	1.05106	5.98686e-15	Ups	hypothetical protein	GO:0006869:lipid transport;GO:0000002:mitochondrial genome maintenance;GO:0007005:mitochondrion organization;	GO:0005737:cytoplasm;GO:0032865:ERMES complex;GO:0031307:integral component of mitochondrial outer membrane;GO:0005741:mitochondrial outer membrane;GO:0005739:mitochondrion;	GO:0008289:lipid binding;	K17775
gene9751	M419DRAFT_125468	0.85	6.19	2.80583	7.81868e-15	Ups	hypothetical protein	-	-	-	-
gene5313	M419DRAFT_99979	22.065	46.615	1.03967	8.29396e-15	Ups	hypothetical protein	-	-	-	-
gene8479	M419DRAFT_89610	0.525	6.44	3.53304	9.90629e-15	Ups	hypothetical protein	-	-	-	-
gene3296	M419DRAFT_122741	0.04	2.82	5.70447	1.07142e-14	Ups	hypothetical protein	-	-	-	-
gene8119	M419DRAFT_88560	2.63	9.815	1.85315	1.16032e-14	Ups	hypothetical protein	-	-	-	-
gene6062	M419DRAFT_100940	5.735	14.365	1.28047	1.20273e-14	Ups	FAD dependent oxidoreductase	-	-	-	K00306
gene1440	M419DRAFT_71195	40.03	8.465	-2.27928	1.2502e-14	Down	hypothetical protein	-	-	-	-
gene2247	M419DRAFT_118003	20.835	7.685	-1.47912	1.38259e-14	Down	hypothetical protein	-	-	-	-
gene8617	M419DRAFT_89941	6.475	20.26	1.59926	1.39391e-14	Ups	hypothetical protein	-	-	-	-
gene9019	M419DRAFT_39199	8.22	3.495	-1.27469	1.4176e-14	Down	hypothetical protein	-	-	-	-
gene4672	M419DRAFT_130101	55.455	116.405	1.03162	1.44038e-14	Ups	alternative oxidase	-	GO:0016021:integral component of membrane;GO:0005743:mitochondrial inner membrane;GO:0070469:respiratory chain;	GO:0009916:alternative oxidase activity;GO:0046872:metal ion binding;	-
gene3328	M419DRAFT_75467	15.485	6.79	-1.22979	1.49201e-14	Down	hypothetical protein	-	-	-	-
gene7564	M419DRAFT_49529	40.7	20.405	-1.03845	1.7241e-14	Down	hypothetical protein	-	-	-	K19307
gene1406	M419DRAFT_71531	58.305	24.875	-1.26965	1.86785e-14	Down	transcription factor S-II	-	-	-	K03000
gene2762	M419DRAFT_118138	53.725	132.785	1.26838	2.07626e-14	Ups	hypothetical protein	-	-	-	-
gene3797	M419DRAFT_7848	51.695	108.035	1.02309	2.15815e-14	Ups	hypothetical protein	-	-	-	-
gene2999	M419DRAFT_128495	10.545	3.39	-1.67053	2.48459e-14	Down	hypothetical protein	-	-	-	-
gene479	M419DRAFT_121609	43.28	19.975	-1.15669	2.71217e-14	Down	hypothetical protein	-	-	-	-
gene6004	M419DRAFT_123915	69.31	35.285	-1.01495	3.01545e-14	Down	hypothetical protein	-	-	-	-
gene3953	M419DRAFT_118640	35.815	16.075	-1.19554	3.71944e-14	Down	hypothetical protein	-	-	-	-
gene506	M419DRAFT_126087	22.565	9.985	-1.22082	4.8827e-14	Down	hypothetical protein	-	-	-	-
gene7540	M419DRAFT_87294	1.315	5.93	2.1238	6.17315e-14	Ups	Dyp-type peroxidase family	-	-	-	K07223
gene9451	M419DRAFT_134667	117.82	54.67	-1.14412	6.4299e-14	Down	hypothetical protein	-	-	-	-
gene5044	M419DRAFT_62627	15.605	7.65	-1.06834	7.09466e-14	Down	hypothetical protein	-	-	-	-
gene5565	M419DRAFT_81353	7.965	18.43	1.17157	7.63751e-14	Ups	hypothetical protein	-	-	-	-
gene6550	M419DRAFT_142163	0.075	1.03	3.6886	9.21578e-14	Ups	hypothetical protein	-	-	-	K06236
gene4389	M419DRAFT_98815	1.82	5.375	1.51746	1.07763e-13	Ups	HET-domain-containing protein	-	-	-	-
gene754	M419DRAFT_126327	48.155	165.905	1.75119	1.11723e-13	Ups	NAD(P)-binding protein	-	-	-	-
gene1107	M419DRAFT_95062	1.765	5.14	1.49722	1.1441e-13	Ups	general substrate transporter	-	-	-	K08139
gene2338	M419DRAFT_73011	0.29	1.07	1.84664	1.39289e-13	Ups	ankyrin	-	-	-	-
gene2713	M419DRAFT_96919	12.405	25.525	1.00073	1.44092e-13	Ups	hypothetical protein	-	-	-	-
gene8711	M419DRAFT_48402	44.985	22.61	-1.03188	1.64502e-13	Down	hypothetical protein	-	-	-	K14851
gene8207	M419DRAFT_11817	0.105	1.485	3.75111	1.84831e-13	Ups	putative FAD-dependent isoamyl alcohol oxidase	-	-	-	-
gene3057	M419DRAFT_7202	28.66	75.27	1.34957	2.00292e-13	Ups	hypothetical protein	-	-	-	-
gene4775	M419DRAFT_123389	4.765	15.915	1.69249	2.07565e-13	Ups	hypothetical protein	-	-	-	-
gene2097	M419DRAFT_53472	53.045	24.295	-1.17243	2.43137e-13	Down	hypothetical protein	-	-	-	-
gene8309	M419DRAFT_11899	12.155	5.63	-1.14991	2.52446e-13	Down	MFS general substrate transporter	-	-	-	-
gene3874	M419DRAFT_7919	8.01	17.915	1.11874	2.64855e-13	Ups	trimethyllysine dioxygenase	GO:0045329:carnitine biosynthetic process;	GO:0005739:mitochondrion;	GO:0046872:metal ion binding;GO:0016702:oxidoreductase activity, acting on single donors with incorporation of molecular oxygen, incorporation of two atoms of oxygen;GO:0050353:trimethyllysine dioxygenase activity;	K00474
gene2921	M419DRAFT_74169	82.01	41.53	-1.02691	2.85782e-13	Down	ribosomal biogenesis regulatory protein	-	-	-	K14852
gene8890	M419DRAFT_39091	171.28	82.42	-1.093	2.95313e-13	Down	hypothetical protein	-	-	-	-
gene6622	M419DRAFT_131954	61.075	24.985	-1.33391	3.13251e-13	Down	hypothetical protein	-	-	-	-
gene7478	M419DRAFT_37894	6.305	2.155	-1.59075	3.65064e-13	Down	hypothetical protein	-	-	GO:0016746:transferase activity, transferring acyl groups;	-
gene8218	M419DRAFT_103373	5.11	10.875	1.04691	4.46799e-13	Ups	hypothetical protein	-	-	-	-
gene4209	M419DRAFT_98500	631.775	1365.59	1.07506	4.64442e-13	Ups	D-xylulose 5-phosphate/D-fructose 6-phosphate phosphoketolase	GO:0005975:carbohydrate metabolic process;	-	GO:0016832:aldehyde-lyase activity;	K01621
gene7759	M419DRAFT_87465	30.18	63.21	1.02332	5.34392e-13	Ups	hypothetical protein	-	-	-	-
gene655	M419DRAFT_126230	189.99	97.4	-1.0072	5.79592e-13	Down	metallothionein-I gene transcription activator	-	-	-	K03009
gene7794	M419DRAFT_87383	1.535	6.595	2.0613	6.00005e-13	Ups	hypothetical protein	-	-	-	-
gene5566	M419DRAFT_100314	12.14	75.385	2.60435	6.65586e-13	Ups	HSP20-like chaperone	-	-	-	-
gene1726	M419DRAFT_70867	1.095	4.765	2.07805	8.84991e-13	Ups	hypothetical protein	-	-	-	-
gene4919	M419DRAFT_130333	0.115	0.805	2.77162	9.41052e-13	Ups	hypothetical protein	-	-	-	-
gene1057	M419DRAFT_106623	15.81	34.68	1.09154	1.10664e-12	Ups	hypothetical protein	-	-	-	-
gene6122	M419DRAFT_55798	2.805	10.695	1.88167	1.20978e-12	Ups	putative MYND domain protein	-	-	-	-
gene573	M419DRAFT_4983	14.28	4.76	-1.61893	1.23268e-12	Down	hypothetical protein	-	-	-	-
gene6549	M419DRAFT_131885	0.02	4.27	7.61287	1.28249e-12	Ups	cellulose signaling related protein ooc1	-	-	-	-
gene9848	M419DRAFT_93102	0.915	3.365	1.82877	1.70121e-12	Ups	fungalysin metallopeptidase	-	GO:0005615:extracellular space;	GO:0004222:metalloendopeptidase activity;GO:0008270:zinc ion binding;	K01417
gene4157	M419DRAFT_118720	29.23	69.565	1.21184	1.7039e-12	Ups	hypothetical protein	-	-	-	-
gene1907	M419DRAFT_72279	8.88	18.54	1.02001	1.90253e-12	Ups	molybdenum cofactor sulfurase	GO:0006777:Mo-molybdopterin cofactor biosynthetic process;	-	GO:0016829:lyase activity;GO:0008265:Mo-molybdopterin cofactor sulfurase activity;GO:0030151:molybdenum ion binding;GO:0030170:pyridoxal phosphate binding;	K15631
gene8944	M419DRAFT_12465	0.76	3.525	2.16459	1.96184e-12	Ups	FAD/NAD(P)-binding domain-containing protein	-	-	-	-
gene66	M419DRAFT_67794	7.055	2.68	-1.43744	2.13816e-12	Down	hypothetical protein	-	-	-	-
gene5333	M419DRAFT_81516	109.685	55.145	-1.03547	2.33076e-12	Down	hypothetical protein	-	-	-	-
gene6750	M419DRAFT_124259	18.225	6.155	-1.60646	2.34107e-12	Down	hypothetical protein	-	-	-	-
gene4000	M419DRAFT_129448	13.85	32.15	1.17872	2.55617e-12	Ups	hypothetical protein	-	-	-	-
gene4154	M419DRAFT_77945	17.25	8.87	-1.00215	3.07731e-12	Down	putative MFS transporter	-	-	-	-
gene9968	M419DRAFT_93434	23.995	10.93	-1.17276	3.4167e-12	Down	putative chloroperoxidase	-	-	-	-
gene6373	M419DRAFT_101346	11.465	5.61	-1.06885	3.54992e-12	Down	beta-galactosidase	GO:0000272:polysaccharide catabolic process;	GO:0005576:extracellular region;	GO:0004565:beta-galactosidase activity;	-
gene8576	M419DRAFT_12137	4.425	0.825	-2.45083	3.63456e-12	Down	hypothetical protein	-	-	-	-
gene7191	M419DRAFT_132498	1.13	3.005	1.37267	3.7115e-12	Ups	hypothetical protein	-	-	-	-
gene9921	M419DRAFT_93305	0.345	2.44	2.77222	4.42279e-12	Ups	hypothetical protein	-	-	-	-
gene8398	M419DRAFT_89442	62.055	23.325	-1.44692	4.81802e-12	Down	hypothetical protein	-	-	-	-
gene5891	M419DRAFT_9748	5.405	18.075	1.69469	4.99596e-12	Ups	hypothetical protein	-	-	-	-
gene6623	M419DRAFT_131955	3.2	1.045	-1.64912	5.644e-12	Down	putative neutral/alkaline nonlysosomal ceramidase	-	-	-	K12349
gene6280	M419DRAFT_124030	197.54	68.705	-1.55625	5.83246e-12	Down	hypothetical protein	-	-	-	-
gene2322	M419DRAFT_72408	1.275	4.395	1.74408	6.53811e-12	Ups	ankyrin	-	-	-	-
gene5825	M419DRAFT_82984	164.775	81.87	-1.04604	6.57971e-12	Down	hypothetical protein	-	-	-	-
gene2165	M419DRAFT_6433	11.465	5.375	-1.13406	6.81701e-12	Down	alpha-galactosidase	GO:0005975:carbohydrate metabolic process;	GO:0005576:extracellular region;	GO:0052692:raffinose alpha-galactosidase activity;	K07407
gene9032	M419DRAFT_90939	3.43	7.64	1.11146	7.0231e-12	Ups	hypothetical protein	-	-	GO:0004497:monooxygenase activity;	-
gene6445	M419DRAFT_84192	9.82	4.885	-1.04669	8.30707e-12	Down	urea active transporter	GO:0015847:putrescine transport;GO:0015848:spermidine transport;GO:0071918:urea transmembrane transport;GO:0015840:urea transport;	GO:0016021:integral component of membrane;GO:0005886:plasma membrane;	GO:0015489:putrescine transmembrane transporter activity;GO:0015606:spermidine transmembrane transporter activity;GO:0015204:urea transmembrane transporter activity;	-
gene3911	M419DRAFT_118631	275.03	606.11	1.10316	1.21475e-11	Ups	hypothetical protein	-	-	-	-
gene6601	M419DRAFT_63250	5.32	13.445	1.29417	1.28841e-11	Ups	hypothetical protein	-	-	-	-
gene7053	M419DRAFT_86104	41.89	20.695	-1.05824	1.46782e-11	Down	putative microsomal glutathione S-transferase 3	-	-	-	K00799
gene6302	M419DRAFT_63230	8.77	19.035	1.07505	2.40535e-11	Ups	nucleotide-diphospho-sugar transferase	GO:0006487:protein N-linked glycosylation;	GO:0000139:Golgi membrane;GO:0016021:integral component of membrane;GO:0005774:vacuolar membrane;	GO:0008375:acetylglucosaminyltransferase activity;	-
gene3224	M419DRAFT_128705	9.41	3.445	-1.48661	2.55152e-11	Down	SGNH hydrolase	-	-	-	-
gene1197	M419DRAFT_70312	39.45	18.905	-1.09745	2.66058e-11	Down	hypothetical protein	-	-	-	-
gene7411	M419DRAFT_86804	2.905	0.84	-1.82636	2.73027e-11	Down	putative ferrooxidoreductase Fet3	GO:0010106:cellular response to iron ion starvation;GO:0034755:iron ion transmembrane transport;GO:0033215:iron assimilation by reduction and transport;	GO:0033573:high-affinity iron permease complex;GO:0005886:plasma membrane;	GO:0005507:copper ion binding;GO:0004322:ferroxidase activity;	-
gene4422	M419DRAFT_79174	1.74	7.495	2.05306	3.55633e-11	Ups	hypothetical protein	-	-	-	-
gene662	M419DRAFT_5061	16.13	33.46	1.01471	3.61867e-11	Ups	hypothetical protein	-	-	-	-
gene7223	M419DRAFT_85949	9.385	25.655	1.40623	4.38104e-11	Ups	hypothetical protein	-	-	-	-
gene3850	M419DRAFT_109739	3.17	9.01	1.46618	5.01088e-11	Ups	hypothetical protein	-	-	-	-
gene5506	M419DRAFT_111856	9.48	20.07	1.04148	6.01771e-11	Ups	hypothetical protein	-	-	-	-
gene701	M419DRAFT_67733	5.545	11.59	1.02227	6.04308e-11	Ups	hypothetical protein	-	-	-	-
gene7508	M419DRAFT_87119	14.65	31.87	1.0796	6.29929e-11	Ups	hypothetical protein	-	-	-	K18666
gene1812	M419DRAFT_72016	1.425	5.03	1.76787	7.13956e-11	Ups	hypothetical protein	-	-	-	-
gene7370	M419DRAFT_11074	3.85	22.005	2.47259	7.33517e-11	Ups	hypothetical protein	-	-	-	-
gene246	M419DRAFT_68059	4.4	9.76	1.10435	7.84277e-11	Ups	protein kinase	-	-	-	K16315
gene5061	M419DRAFT_8993	1.205	9.795	2.94989	8.50797e-11	Ups	hypothetical protein	-	-	-	-
gene6859	M419DRAFT_85331	0.125	1.465	3.45887	9.1129e-11	Ups	hypothetical protein	-	-	-	-
gene6506	M419DRAFT_142146	11.685	5.45	-1.1455	9.16529e-11	Down	hypothetical protein	-	-	-	K00752
gene7130	M419DRAFT_132444	0.555	5.07	3.10472	9.45154e-11	Ups	hypothetical protein	-	-	-	-
gene2449	M419DRAFT_73595	1.065	4.39	1.99607	1.52659e-10	Ups	hypothetical protein	-	-	-	-
gene6428	M419DRAFT_37010	4.16	9.99	1.21739	1.58431e-10	Ups	hypothetical protein	-	-	-	K13690
gene8591	M419DRAFT_12151	5.425	2.57	-1.11883	1.61437e-10	Down	polysaccharide lyase family 8 protein	-	-	-	-
gene2099	M419DRAFT_122372	43.56	22.005	-1.02754	1.82747e-10	Down	hypothetical protein	-	-	-	-
gene6723	M419DRAFT_124246	48.96	110.315	1.13643	1.84927e-10	Ups	Hsp70 nucleotide exchange factor	GO:0006417:regulation of translation;	GO:0005737:cytoplasm;	-	-
gene8922	M419DRAFT_12444	1.45	5.06	1.75558	1.8917e-10	Ups	hypothetical protein	-	-	-	-
gene8882	M419DRAFT_12412	8.92	18.615	1.01753	1.96871e-10	Ups	hypothetical protein	-	-	-	-
gene2567	M419DRAFT_74050	2.445	0.74	-1.76284	1.97355e-10	Down	FAD-binding domain-containing protein	-	-	-	-
gene1005	M419DRAFT_69977	4.92	12.25	1.27214	2.16791e-10	Ups	hypothetical protein	-	-	-	-
gene936	M419DRAFT_68955	2.695	8.25	1.57001	2.49612e-10	Ups	hypothetical protein	-	-	-	-
gene6073	M419DRAFT_9911	25.5	10.545	-1.31813	2.8974e-10	Down	hypothetical protein	-	-	-	-
gene7771	M419DRAFT_87576	2.77	0.125	-4.35875	3.97978e-10	Down	hypothetical protein	-	-	-	-
gene10006	M419DRAFT_13360	1.875	5.455	1.50048	4.22728e-10	Ups	aromatic compound dioxygenase	-	-	-	-
gene4288	M419DRAFT_78667	61.705	28.56	-1.1501	4.87106e-10	Down	hypothetical protein	-	-	-	-
gene94	M419DRAFT_4534	3.34	9	1.38492	5.066e-10	Ups	DUF1275 domain protein	-	-	-	-
gene2780	M419DRAFT_140661	1.715	4.29	1.28042	5.3247e-10	Ups	hypothetical protein	-	-	-	-
gene942	M419DRAFT_32332	19.11	41.705	1.07929	5.7729e-10	Ups	putative ferulic acid esterase	-	-	-	-
gene3339	M419DRAFT_128807	3.77	1.48	-1.39051	5.92131e-10	Down	hypothetical protein	-	-	-	-
gene7266	M419DRAFT_86591	6.04	14.745	1.24215	5.99549e-10	Ups	hypothetical protein	-	-	-	-
gene5973	M419DRAFT_123895	2.98	13.235	2.11344	8.22052e-10	Ups	hypothetical protein	-	-	-	-
gene7298	M419DRAFT_142431	1.91	4.93	1.32349	8.25268e-10	Ups	Di-copper centre-containing protein	-	-	-	K00505
gene9217	M419DRAFT_91632	4.805	1.72	-1.52422	8.90729e-10	Down	hypothetical protein	-	-	-	-
gene597	M419DRAFT_69625	6.585	2.645	-1.35973	8.94354e-10	Down	drug resistance protein	-	-	-	-
gene2297	M419DRAFT_73431	4.835	11.885	1.2532	9.53847e-10	Ups	hypothetical protein	-	-	-	-
gene2524	M419DRAFT_128051	0.86	2.5	1.4948	1.04225e-09	Ups	hypothetical protein	-	-	-	-
gene9776	M419DRAFT_92939	10.85	25.765	1.2063	1.10777e-09	Ups	hypothetical protein	-	-	-	-
gene6689	M419DRAFT_85067	9.465	4.4	-1.1473	1.1584e-09	Down	homeobox-domain-containing protein	-	-	-	-
gene5648	M419DRAFT_36346	6.705	13.825	1.00072	1.4372e-09	Ups	hypothetical protein	-	-	-	-
gene3485	M419DRAFT_122817	9.595	23.54	1.25343	1.52585e-09	Ups	hypothetical protein	-	-	-	-
gene9596	M419DRAFT_92489	1.99	5.73	1.48664	2.07537e-09	Ups	MFS transporter	-	-	-	-
gene9538	M419DRAFT_39623	1.12	4.06	1.81282	2.09133e-09	Ups	subtilase	-	-	-	-
gene4508	M419DRAFT_67036	2.485	7.285	1.50587	2.13637e-09	Ups	aquaporin-like protein	-	-	-	K09885
gene8738	M419DRAFT_125009	10.4	2.44	-2.11574	2.13867e-09	Down	hypothetical protein	-	-	-	-
gene1082	M419DRAFT_95040	4.38	10.83	1.26258	2.1613e-09	Ups	putative glutathione S-transferase	-	-	-	-
gene7075	M419DRAFT_142356	25.14	9.4	-1.45273	2.83678e-09	Down	nitroreductase family protein	-	-	-	K07078
gene3403	M419DRAFT_128869	1.825	5.235	1.47444	3.76235e-09	Ups	NAD(P)-binding protein	-	-	-	-
gene685	M419DRAFT_23367	2.415	5.345	1.10594	4.38752e-09	Ups	ATPase	-	-	-	-
gene1014	M419DRAFT_5378	34.31	17.37	-1.0175	4.6461e-09	Down	putative bicyclomycin resistance protein	-	-	-	-
gene6430	M419DRAFT_84020	6.775	24.81	1.83348	5.23343e-09	Ups	hypothetical protein	-	-	-	-
gene9841	M419DRAFT_135026	12.845	26.885	1.02081	5.88772e-09	Ups	hypothetical protein	-	-	-	-
gene8305	M419DRAFT_89098	7.08	2.805	-1.37618	7.1029e-09	Down	RTA1-domain-containing protein	-	-	-	-
gene5463	M419DRAFT_100172	2.515	5.35	1.04768	7.19915e-09	Ups	IBR domain-containing protein	-	-	-	-
gene3186	M419DRAFT_55130	21.02	10.5	-1.04043	7.40843e-09	Down	cytidine deaminase-like protein	GO:0002100:tRNA wobble adenosine to inosine editing;	GO:0005737:cytoplasm;GO:0005634:nucleus;GO:0052718:tRNA-specific adenosine-34 deaminase complex;	GO:0005524:ATP binding;GO:0016301:kinase activity;GO:0052717:tRNA-specific adenosine-34 deaminase activity;GO:0008270:zinc ion binding;	-
gene1610	M419DRAFT_71725	2.915	1.155	-1.37304	1.01047e-08	Down	hypothetical protein	-	-	-	-
gene2451	M419DRAFT_33630	3.65	1.24	-1.59653	1.10563e-08	Down	putative xylose permease	-	-	-	-
gene1609	M419DRAFT_95741	2.345	0.75	-1.68821	1.17359e-08	Down	MFS general substrate transporter	GO:0035690:cellular response to drug;GO:0006855:drug transmembrane transport;GO:0008645:hexose transport;GO:0009405:pathogenesis;	GO:0005887:integral component of plasma membrane;	GO:0042910:xenobiotic transporter activity;	-
gene6599	M419DRAFT_10378	7.145	21.24	1.52413	1.21333e-08	Ups	hypothetical protein	-	-	-	-
gene6448	M419DRAFT_10248	11.295	5.12	-1.18436	1.23317e-08	Down	RmlC-like cupin	-	-	-	K06911
gene457	M419DRAFT_68700	0.58	1.91	1.67125	1.27849e-08	Ups	ARM repeat-containing protein	GO:0051321:meiotic cell cycle;GO:0000288:nuclear-transcribed mRNA catabolic process, deadenylation-dependent decay;	GO:0005737:cytoplasm;	GO:0003723:RNA binding;	-
gene2955	M419DRAFT_74325	5.915	2.415	-1.33405	1.34615e-08	Down	hypothetical protein	-	-	-	-
gene720	M419DRAFT_121691	2.865	0.78	-1.90481	1.51329e-08	Down	hypothetical protein	-	-	-	-
gene6570	M419DRAFT_84853	4.435	1.925	-1.2484	1.59448e-08	Down	MFS general substrate transporter	-	-	-	-
gene3237	M419DRAFT_7353	12.905	5.21	-1.34989	1.76423e-08	Down	hypothetical protein	-	-	-	-
gene9252	M419DRAFT_91501	15.82	6.47	-1.32826	2.07444e-08	Down	hypothetical protein	-	-	-	-
gene713	M419DRAFT_126284	1.12	3.035	1.38839	2.36278e-08	Ups	DUF500-domain-containing protein	-	-	-	-
gene3824	M419DRAFT_77229	1.095	2.955	1.39171	3.07292e-08	Ups	hypothetical protein	-	-	-	-
gene8379	M419DRAFT_89101	0	0.53	6.92053	3.17856e-08	Ups	hypothetical protein	-	-	-	-
gene6491	M419DRAFT_119856	0.13	1.935	3.76229	3.28941e-08	Ups	hypothetical protein	-	-	-	-
gene1784	M419DRAFT_64292	106.8	38.605	-1.50133	3.77968e-08	Down	hypothetical protein	-	-	-	-
gene6408	M419DRAFT_119820	5.535	1.47	-1.94703	4.84639e-08	Down	hypothetical protein	-	-	-	-
gene9124	M419DRAFT_104377	2.3	0.965	-1.2982	6.14133e-08	Down	OPT oligopeptide transporter	-	-	-	-
gene9114	M419DRAFT_134352	0.42	1.46	1.74899	6.7948e-08	Ups	hypothetical protein	-	-	-	-
gene3813	M419DRAFT_76840	5.2	13.09	1.28719	7.248e-08	Ups	hypothetical protein	-	-	-	-
gene8575	M419DRAFT_26551	0.5	2.22	2.08525	8.19424e-08	Ups	putative oxidoreductase CipA-like protein	-	-	-	-
gene8648	M419DRAFT_38885	0	3.455	7.57912	9.57788e-08	Ups	hypothetical protein	-	-	-	-
gene8524	M419DRAFT_38774	2.675	0.39	-2.80924	1.07495e-07	Down	hypothetical protein	-	-	-	-
gene6298	M419DRAFT_101246	8.82	19.855	1.13393	1.12603e-07	Ups	hypothetical protein	-	-	-	-
gene575	M419DRAFT_126153	1.42	3.875	1.4015	1.1964e-07	Ups	hypothetical protein	-	-	-	-
gene9563	M419DRAFT_92430	0.575	4.975	3.0157	1.2978e-07	Ups	hypothetical protein	-	-	-	-
gene1443	M419DRAFT_5766	15.36	7.6	-1.05116	1.49883e-07	Down	hypothetical protein	-	-	-	-
gene945	M419DRAFT_69953	7.76	20.48	1.35714	1.68582e-07	Ups	hypothetical protein	-	-	-	-
gene3555	M419DRAFT_7623	1.345	3.46	1.31897	1.801e-07	Ups	hexose transporter-like protein	-	-	-	K08139
gene9216	M419DRAFT_143118	9.695	3.82	-1.37532	1.91635e-07	Down	hypothetical protein	-	-	-	-
gene843	M419DRAFT_126416	9.865	3.57	-1.49879	2.1146e-07	Down	hypothetical protein	-	-	-	K15859
gene9360	M419DRAFT_91954	2.925	6.69	1.14976	2.1943e-07	Ups	DUF580-domain-containing protein	-	GO:0016021:integral component of membrane;GO:0005886:plasma membrane;	-	-
gene6998	M419DRAFT_132320	0	0.975	6.70859	2.31439e-07	Ups	hypothetical protein	-	-	-	-
gene5927	M419DRAFT_82737	7.81	23.945	1.57199	2.80764e-07	Ups	hypothetical protein	-	-	-	-
gene3442	M419DRAFT_24455	1.87	4.415	1.18926	2.82767e-07	Ups	Exo-beta-D-glucosaminidase	GO:0006032:chitin catabolic process;GO:0000272:polysaccharide catabolic process;	GO:0005576:extracellular region;GO:0005615:extracellular space;	GO:0052761:exo-1,4-beta-D-glucosaminidase activity;GO:0004553:hydrolase activity, hydrolyzing O-glycosyl compounds;	K15855
gene8300	M419DRAFT_89123	0.03	0.805	4.42411	2.8956e-07	Ups	alpha/beta-hydrolase	-	-	-	-
gene3838	M419DRAFT_34795	0.735	2.235	1.55508	3.04358e-07	Ups	CAT1 catalase	GO:0042744:hydrogen peroxide catabolic process;GO:0006979:response to oxidative stress;	GO:0005777:peroxisome;	GO:0004096:catalase activity;GO:0020037:heme binding;GO:0046872:metal ion binding;	K03781
gene6365	M419DRAFT_84097	0.875	0.405	-1.16293	3.12408e-07	Down	polyketide synthase	-	-	-	-
gene2992	M419DRAFT_62371	0.11	1.705	3.82714	3.13832e-07	Ups	hypothetical protein	-	-	-	-
gene7434	M419DRAFT_132735	0.44	1.575	1.78766	3.19749e-07	Ups	acid phosphatase precursor	-	GO:0005576:extracellular region;	GO:0003993:acid phosphatase activity;GO:0046872:metal ion binding;	-
gene3621	M419DRAFT_122856	8.485	29.925	1.78416	3.46419e-07	Ups	hypothetical protein	-	-	-	-
gene3462	M419DRAFT_122805	1.855	7.58	1.9876	3.586e-07	Ups	hypothetical protein	-	-	-	-
gene161	M419DRAFT_4597	4.495	11.83	1.3497	3.6755e-07	Ups	hypothetical protein	-	-	-	-
gene9577	M419DRAFT_92414	2.105	5.085	1.22361	3.73599e-07	Ups	3-isopropylmalate dehydrogenase	GO:0009098:leucine biosynthetic process;	GO:0005737:cytoplasm;	GO:0003862:3-isopropylmalate dehydrogenase activity;GO:0000287:magnesium ion binding;GO:0051287:NAD binding;	K00052
gene8948	M419DRAFT_134195	4.04	9.195	1.1447	3.75983e-07	Ups	hypothetical protein	-	-	-	-
gene4431	M419DRAFT_79239	1.05	3.3	1.60462	3.99073e-07	Ups	hypothetical protein	-	GO:0005783:endoplasmic reticulum;	-	-
gene1796	M419DRAFT_6104	0.165	1.385	2.95461	4.17474e-07	Ups	hypothetical protein	-	-	-	-
gene2256	M419DRAFT_24060	0.36	1.76	2.23501	4.18746e-07	Ups	catalase domain-containing protein	-	-	-	K03781
gene3486	M419DRAFT_24468	6.73	18.575	1.4175	4.55819e-07	Ups	hypothetical protein	-	-	-	-
gene5176	M419DRAFT_9100	16.05	7.63	-1.11113	4.69089e-07	Down	hypothetical protein	-	-	-	-
gene7327	M419DRAFT_86299	4.795	10.685	1.11072	4.78712e-07	Ups	hypothetical protein	-	-	-	-
gene5632	M419DRAFT_82054	4.275	1.745	-1.33759	5.15955e-07	Down	family 32 glycosyltransferase	-	-	-	-
gene8551	M419DRAFT_49613	8.36	17.765	1.04358	5.17676e-07	Ups	hypothetical protein	-	-	-	-
gene6434	M419DRAFT_84117	3.755	7.985	1.04884	5.23189e-07	Ups	hypothetical protein	-	-	-	-
gene10012	M419DRAFT_13366	1.945	0.73	-1.45487	5.79517e-07	Down	ferric-chelate reductase	-	-	-	-
gene795	M419DRAFT_23417	0.9	3.915	2.06572	6.0775e-07	Ups	hypothetical protein	-	-	-	-
gene3595	M419DRAFT_76397	0.83	2.745	1.67623	6.15048e-07	Ups	hypothetical protein	-	-	-	-
gene3293	M419DRAFT_t47	6.595	24.835	1.85584	6.38096e-07	Ups	tRNA-Ser	-	-	-	K14233
gene8367	M419DRAFT_11949	3.34	1.1	-1.63907	6.56284e-07	Down	hypothetical protein	-	-	-	-
gene3292	M419DRAFT_7399	4.925	17.375	1.77423	6.99425e-07	Ups	hypothetical protein	-	-	-	-
gene9672	M419DRAFT_116606	7.42	20.13	1.40261	7.28457e-07	Ups	hypothetical protein	-	-	-	-
gene8057	M419DRAFT_41329	0.675	2.685	1.93872	7.58025e-07	Ups	ankyrin	-	-	-	-
gene1141	M419DRAFT_72168	3.95	10.915	1.4292	7.72055e-07	Ups	duf775 domain-containing protein	-	-	-	-
gene4622	M419DRAFT_78892	0.08	0.405	2.20937	8.43447e-07	Ups	hypothetical protein	-	-	-	-
gene4709	M419DRAFT_141408	4.39	10.97	1.28044	1.00888e-06	Ups	hypothetical protein	-	-	-	-
gene2349	M419DRAFT_6594	2.015	4.51	1.11747	1.05689e-06	Ups	hypothetical protein	-	-	-	-
gene6435	M419DRAFT_65302	3.03	7.965	1.35157	1.42981e-06	Ups	AIG2 family protein	-	-	-	-
gene696	M419DRAFT_69133	2.825	6.43	1.13894	1.47084e-06	Ups	NADH:flavin oxidoreductase/NADH oxidase family protein	GO:0035835:indole alkaloid biosynthetic process;	-	GO:0010181:FMN binding;GO:0016491:oxidoreductase activity;	K00354
gene4606	M419DRAFT_49533	0.415	3.345	2.92146	1.51099e-06	Ups	hypothetical protein	-	-	-	-
gene2319	M419DRAFT_73370	2.86	6	1.02563	1.54624e-06	Ups	hypothetical protein	-	-	-	-
gene6547	M419DRAFT_10339	0.055	1.675	4.53496	1.57867e-06	Ups	catabolic 3-dehydroquinase	GO:0046279:protocatechuate biosynthetic process;GO:0019630:quinate metabolic process;	-	GO:0003855:3-dehydroquinate dehydratase activity;	K03786
gene2472	M419DRAFT_6699	1.015	0.155	-2.72445	1.80305e-06	Down	family 88 putative glycosyl hydrolase	-	-	-	K15532
gene9224	M419DRAFT_91509	2.005	0.475	-2.09532	1.89017e-06	Down	hypothetical protein	-	-	-	-
gene4891	M419DRAFT_141480	1.435	0.23	-2.64935	1.96592e-06	Down	aquaporin	-	-	-	K03441
gene9038	M419DRAFT_90855	0.165	1.445	3.10345	1.96834e-06	Ups	FAD-binding domain-containing protein	-	-	-	-
gene8678	M419DRAFT_90351	1.74	0.605	-1.57454	1.96926e-06	Down	putative PDA-like cytochrome P450 monooxygenase	-	-	-	-
gene4945	M419DRAFT_79832	7.22	14.975	1.01149	1.9938e-06	Ups	S-adenosyl-L-methionine-dependent methyltransferase	-	-	-	-
gene5393	M419DRAFT_81411	0.655	2.005	1.57215	2e-06	Ups	hypothetical protein	-	-	-	-
gene4964	M419DRAFT_119144	0.79	3.86	2.21949	2.20519e-06	Ups	hypothetical protein	-	-	-	-
gene3284	M419DRAFT_128762	2.465	11.9	2.2297	2.24088e-06	Ups	hydrophobin	-	GO:0005618:cell wall;GO:0005576:extracellular region;	-	-
gene5357	M419DRAFT_130751	5.71	2.935	-1.00684	2.28848e-06	Down	MFS general substrate transporter	-	-	-	-
gene9127	M419DRAFT_134365	1.88	4.555	1.23452	2.45403e-06	Ups	sorbitol utilization protein SOU2	GO:0019569:L-arabinose catabolic process to xylulose 5-phosphate;	-	GO:0044105:L-xylulose reductase (NAD+) activity;GO:0050038:L-xylulose reductase (NADP+) activity;	-
gene4951	M419DRAFT_79597	0.06	0.935	3.7941	2.48433e-06	Ups	putative short-chain oxidoreductase	-	-	-	-
gene7410	M419DRAFT_26112	5.945	2.98	-1.03489	2.4876e-06	Down	high-affinity iron transporter FtrA	GO:0010106:cellular response to iron ion starvation;GO:0034755:iron ion transmembrane transport;	GO:0033573:high-affinity iron permease complex;GO:0005886:plasma membrane;	GO:0015093:ferrous iron transmembrane transporter activity;	K07243
gene5576	M419DRAFT_130958	2.05	5.52	1.38102	2.60196e-06	Ups	hypothetical protein	-	-	-	-
gene474	M419DRAFT_62441	0.695	4.87	2.70942	2.70168e-06	Ups	MAT1-2-1	-	-	-	-
gene9570	M419DRAFT_134774	1.445	3.605	1.27528	2.73885e-06	Ups	hypothetical protein	-	-	-	-
gene5902	M419DRAFT_36568	0.19	0.01	-4.35608	2.8051e-06	Down	hypothetical protein	-	-	-	-
gene9522	M419DRAFT_134731	0.115	1.005	3.03653	2.82962e-06	Ups	malic acid transport protein	-	-	-	-
gene3529	M419DRAFT_44804	0.425	2.68	2.58571	3.0909e-06	Ups	hypothetical protein	-	-	-	-
gene1472	M419DRAFT_71952	4.23	0.61	-2.7745	3.18343e-06	Down	hypothetical protein	-	-	-	-
gene937	M419DRAFT_32327	0.015	0.485	4.48179	3.30469e-06	Ups	FAD binding domain-containing protein	-	-	-	-
gene2078	M419DRAFT_73201	1.955	4.42	1.13141	3.64042e-06	Ups	hypothetical protein	-	-	-	-
gene5532	M419DRAFT_123726	0.585	2.57	2.0852	3.76154e-06	Ups	hypothetical protein	-	-	-	-
gene2484	M419DRAFT_6709	1.15	0.195	-2.57325	4.01129e-06	Down	hypothetical protein	-	-	-	-
gene5983	M419DRAFT_82769	0.8	3.715	2.1536	4.18018e-06	Ups	hypothetical protein	-	-	-	-
gene3022	M419DRAFT_75179	2.115	4.365	1.00324	4.4206e-06	Ups	hypothetical protein	-	-	-	-
gene6997	M419DRAFT_37491	1.81	5.285	1.49858	4.60488e-06	Ups	hypothetical protein	-	-	-	-
gene41	M419DRAFT_69835	7.835	3.345	-1.2659	5.06546e-06	Down	hypothetical protein	-	-	-	-
gene2969	M419DRAFT_34062	2.27	0.77	-1.5968	5.50146e-06	Down	hypothetical protein	-	-	-	-
gene6890	M419DRAFT_85238	6.15	13.265	1.06835	6.08452e-06	Ups	hypothetical protein	-	-	-	-
gene3814	M419DRAFT_98085	0.05	0.665	3.49418	6.17022e-06	Ups	hypothetical protein	-	-	-	-
gene6072	M419DRAFT_82898	0.71	0.22	-1.72276	6.63384e-06	Down	hypothetical protein	-	-	-	-
gene1058	M419DRAFT_126626	4.88	10.6	1.07225	7.02244e-06	Ups	hypothetical protein	-	-	-	-
gene5540	M419DRAFT_111905	1.76	5.08	1.48158	7.9024e-06	Ups	hypothetical protein	-	-	-	-
gene3364	M419DRAFT_34397	2.805	1.365	-1.07817	8.5835e-06	Down	ankyrin	-	-	-	-
gene3832	M419DRAFT_129279	2.165	5.765	1.37054	9.23114e-06	Ups	hypothetical protein	-	-	-	-
gene939	M419DRAFT_42843	4.42	9.99	1.13481	9.59379e-06	Ups	purine and uridine phosphorylase	-	-	-	-
gene3622	M419DRAFT_76922	0.135	0.995	2.77182	9.79474e-06	Ups	FAD/NAD(P)-binding domain-containing protein	-	-	-	-
gene9652	M419DRAFT_92641	0	0.705	6.31754	9.93521e-06	Ups	putative short-chain dehydrogenases/reductase	-	-	-	-
gene2672	M419DRAFT_128184	6.29	2.75	-1.23463	1.0152e-05	Down	hypothetical protein	-	-	-	-
gene2704	M419DRAFT_96918	0.725	0.155	-2.27853	1.03827e-05	Down	hypothetical protein	-	-	-	-
gene8687	M419DRAFT_115513	0	0.45	6.45824	1.26778e-05	Ups	hypothetical protein	GO:0006696:ergosterol biosynthetic process;GO:1900551:N',N'',N'''-triacetylfusarinine C biosynthetic process;GO:0019290:siderophore biosynthetic process;	GO:0005777:peroxisome;	GO:0016410:N-acyltransferase activity;	-
gene8979	M419DRAFT_125140	0.54	2.5	2.13648	1.54852e-05	Ups	hypothetical protein	-	-	-	-
gene1611	M419DRAFT_71653	0.45	1.305	1.48248	1.55822e-05	Ups	putative alpha-N-acetylglucosaminidase	-	-	-	K01205
gene9497	M419DRAFT_12938	7.325	27.105	1.84536	1.57279e-05	Ups	hypothetical protein	-	-	-	-
gene8118	M419DRAFT_45750	1.085	4.86	2.1005	1.70353e-05	Ups	hypothetical protein	-	-	-	-
gene8578	M419DRAFT_45198	4.56	11.34	1.26472	1.73885e-05	Ups	hypothetical protein	-	-	-	-
gene1896	M419DRAFT_33160	0.115	0.885	2.84648	2.06727e-05	Ups	chitinase 18-11	-	-	-	-
gene1817	M419DRAFT_33093	1.015	0.245	-2.08876	2.16485e-05	Down	cytochrome P450 family protein	-	-	-	-
gene8056	M419DRAFT_88460	0.26	1.42	2.38439	2.31169e-05	Ups	HET-domain-containing protein	-	-	GO:0005525:GTP binding;	-
gene4881	M419DRAFT_99452	2.78	6.555	1.18861	2.4033e-05	Ups	YVTN repeat-like/Quino protein amine dehydrogenase	-	-	-	-
gene7777	M419DRAFT_66301	4.78	2.425	-1.01313	2.4385e-05	Down	MFS general substrate transporter	-	-	-	-
gene3318	M419DRAFT_75833	0.12	0.75	2.56961	2.47095e-05	Ups	FAD/NAD(P)-binding domain-containing protein	-	-	-	-
gene5625	M419DRAFT_131003	18.87	8.855	-1.13127	2.48103e-05	Down	hypothetical protein	-	-	-	-
gene3091	M419DRAFT_7231	4.855	2.215	-1.17071	2.71984e-05	Down	hypothetical protein	-	-	-	-
gene8643	M419DRAFT_89722	1.71	3.7	1.06843	3.18018e-05	Ups	hypothetical protein	-	-	-	-
gene9928	M419DRAFT_93326	1.335	0.485	-1.49418	3.23179e-05	Down	putative cytochrome P450 pisatin demethylase	-	-	-	-
gene6600	M419DRAFT_10379	5.795	15.105	1.33984	3.31481e-05	Ups	hypothetical protein	-	-	-	-
gene7394	M419DRAFT_102458	2.54	5.255	1.00912	3.46094e-05	Ups	hypothetical protein	-	-	-	-
gene3417	M419DRAFT_109289	1.13	2.595	1.15677	3.70541e-05	Ups	hypothetical protein	-	-	-	K01613
gene2134	M419DRAFT_72339	3.2	1.6	-1.03518	3.81239e-05	Down	hypothetical protein	-	-	-	-
gene2627	M419DRAFT_140614	0.095	0.665	2.71559	4.72646e-05	Ups	putative glycosyl transferase	-	-	-	-
gene6051	M419DRAFT_137916	3.275	9.695	1.52615	5.38276e-05	Ups	hypothetical protein	-	-	-	-
gene8095	M419DRAFT_26383	0.315	1.085	1.72523	5.46304e-05	Ups	hypothetical protein	-	-	-	-
gene6488	M419DRAFT_124141	4.245	1.18	-1.85777	5.60066e-05	Down	hypothetical protein	-	-	-	-
gene8955	M419DRAFT_39148	0.6	1.76	1.49925	6.22099e-05	Ups	aspartic endopeptidase	-	-	-	-
gene2288	M419DRAFT_73008	0.67	1.885	1.44635	6.22275e-05	Ups	hypothetical protein	-	-	-	-
gene9157	M419DRAFT_143101	1.25	3.44	1.40759	6.42512e-05	Ups	putative aldehyde reductase	-	-	-	K15303
gene6103	M419DRAFT_83630	0.32	1.15	1.78273	6.74554e-05	Ups	mandelate racemase muconate lactonizing enzyme family protein	-	-	-	K12661
gene1367	M419DRAFT_121972	1.89	4.7	1.26908	7.06041e-05	Ups	hypothetical protein	-	-	-	-
gene4482	M419DRAFT_t74	1.84	10.115	2.37871	7.16919e-05	Ups	tRNA-Leu	-	-	-	-
gene3997	M419DRAFT_78625	0.195	0.595	1.58426	8.44446e-05	Ups	eukaryotic translation initiation factor 2c	-	-	-	K11593
gene2743	M419DRAFT_118129	1.145	3.325	1.49118	8.72849e-05	Ups	hypothetical protein	-	-	-	-
gene1814	M419DRAFT_72102	0.725	4.3	2.46553	9.01062e-05	Ups	hypothetical protein	-	-	-	-
gene8544	M419DRAFT_89699	1.26	3.32	1.34558	9.51093e-05	Ups	hypothetical protein	-	-	-	-
gene8368	M419DRAFT_11950	1.655	0.7	-1.28218	9.53846e-05	Down	hypothetical protein	-	-	-	-
gene7760	M419DRAFT_87708	0.26	0.895	1.72671	9.55725e-05	Ups	kinase-like protein	-	-	-	-
gene1049	M419DRAFT_5412	1.57	3.835	1.23641	0.000103774	Ups	NAD(P)-binding protein	-	-	-	-
gene279	M419DRAFT_31758	4.205	1.61	-1.41984	0.000106375	Down	hypothetical protein	-	-	-	-
gene2430	M419DRAFT_118049	3.61	7.835	1.07513	0.000116157	Ups	hypothetical protein	-	-	-	-
gene8090	M419DRAFT_120522	3.57	7.375	1.00001	0.000116568	Ups	hypothetical protein	-	-	-	-
gene2315	M419DRAFT_6561	3.055	6.65	1.07751	0.000116573	Ups	hypothetical protein	-	-	-	-
gene7585	M419DRAFT_132881	1.595	0.355	-2.19474	0.000130048	Down	hypothetical protein	-	-	-	-
gene8254	M419DRAFT_88755	2.695	5.865	1.0751	0.000148733	Ups	hypothetical protein	-	-	-	-
gene2038	M419DRAFT_6318	0.31	1.645	2.33807	0.000148785	Ups	hypothetical protein	-	-	-	-
gene3536	M419DRAFT_77071	0.28	0.82	1.49681	0.000152945	Ups	acetoacetyl-CoA synthase	-	-	-	K01907
gene698	M419DRAFT_32116	1.03	2.495	1.23392	0.000155143	Ups	FMN-linked oxidoreductase	-	-	-	-
gene8069	M419DRAFT_133341	2.21	0.88	-1.36585	0.000157863	Down	alpha/beta-hydrolase	-	-	-	-
gene3282	M419DRAFT_128761	8.645	4.095	-1.11153	0.000170712	Down	hypothetical protein	-	-	-	-
gene9860	M419DRAFT_93185	0.465	1.51	1.64168	0.000175444	Ups	hypothetical protein	-	-	-	-
gene5271	M419DRAFT_81731	0.77	1.865	1.22546	0.00018881	Ups	sterol esterase precursor	-	-	-	-
gene5077	M419DRAFT_130484	0.375	1.75	2.14489	0.000193553	Ups	hypothetical protein	-	-	-	-
gene9517	M419DRAFT_104814	0.94	0.29	-1.71968	0.000214895	Down	MFS general substrate transporter	-	-	-	-
gene7216	M419DRAFT_132520	0.6	0.135	-2.18482	0.000215466	Down	hypothetical protein	-	-	-	-
gene2536	M419DRAFT_33711	2.84	1.355	-1.10572	0.000221589	Down	aldo/keto reductase-like protein	-	GO:0005829:cytosol;GO:0005634:nucleus;	GO:0016614:oxidoreductase activity, acting on CH-OH group of donors;	-
gene7342	M419DRAFT_50094	1.35	3.075	1.14053	0.000221743	Ups	HET-domain-containing protein	-	-	-	-
gene8921	M419DRAFT_90736	0.755	0.165	-2.16215	0.000231783	Down	cytochrome P450	-	-	-	-
gene7104	M419DRAFT_132424	0.87	2.565	1.50436	0.00023798	Ups	hypothetical protein	-	-	-	-
gene2486	M419DRAFT_128011	0.045	0.13	1.50458	0.000244907	Ups	putative polyketide synthase	-	-	-	-
gene7396	M419DRAFT_132693	0.73	1.985	1.39367	0.000250476	Ups	GroES-like protein	-	-	-	K13953
gene6895	M419DRAFT_132225	2.025	0.97	-1.09802	0.000306035	Down	fatty acid desaturase	-	-	-	K13076
gene3812	M419DRAFT_98082	0.19	1.18	2.52577	0.00031984	Ups	hypothetical protein	-	-	-	-
gene5227	M419DRAFT_9145	1.25	4.56	1.81128	0.000321258	Ups	hypothetical protein	-	-	-	-
gene2497	M419DRAFT_6720	0.97	2.65	1.40781	0.000342505	Ups	2%2C4-dichlorophenoxyacetate alpha-ketoglutarate dioxygenase	-	-	-	K06912
gene9506	M419DRAFT_39597	0.185	0.77	1.99683	0.000362482	Ups	cytochrome P450	-	-	-	-
gene2471	M419DRAFT_73367	0.835	0.26	-1.71802	0.000374596	Down	MFS general substrate transporter	-	-	-	-
gene5797	M419DRAFT_82275	0.335	0.07	-2.22543	0.000390388	Down	hypothetical protein	-	-	-	-
gene6467	M419DRAFT_10267	0.745	1.595	1.05722	0.000404213	Ups	hypothetical protein	-	-	-	-
gene8409	M419DRAFT_89548	6.125	2.47	-1.33578	0.000408821	Down	hypothetical protein	-	-	-	-
gene5864	M419DRAFT_82700	1.73	3.955	1.14373	0.000419984	Ups	hypothetical protein	-	-	-	-
gene2344	M419DRAFT_6589	6.225	13.085	1.02351	0.000447876	Ups	hypothetical protein	-	-	-	-
gene2295	M419DRAFT_41450	2.225	1.01	-1.1911	0.000455553	Down	HET-domain-containing protein	-	-	-	-
gene5709	M419DRAFT_9578	0.73	1.515	1.01606	0.000481843	Ups	beta-1%2C3-glucanase precursor	GO:0008152:metabolic process;	GO:0005576:extracellular region;	GO:0042973:glucan endo-1,3-beta-D-glucosidase activity;	-
gene4163	M419DRAFT_78010	1.595	0.63	-1.36734	0.00049387	Down	NAD(P)-binding protein	-	-	-	-
gene9858	M419DRAFT_139543	0.15	0.67	2.07207	0.000525661	Ups	cytochrome P450	-	-	-	-
gene1268	M419DRAFT_72188	3.765	9.53	1.29432	0.000555837	Ups	hypothetical protein	-	-	-	-
gene3610	M419DRAFT_76406	0.995	3.03	1.56121	0.000556574	Ups	hypothetical protein	-	-	-	-
gene8674	M419DRAFT_90258	0.875	0.12	-2.80643	0.000593216	Down	hypothetical protein	-	-	-	-
gene6593	M419DRAFT_85054	0.315	1.135	1.78608	0.000606736	Ups	NAD(P)-binding protein	-	-	-	-
gene927	M419DRAFT_5300	3.23	1.53	-1.12219	0.000640738	Down	putative efflux pump antibiotic resistance protein	-	-	-	-
gene8383	M419DRAFT_124902	9.43	21.79	1.17685	0.000646312	Ups	hypothetical protein	-	-	-	K09983
gene7302	M419DRAFT_86709	2.815	6.04	1.06032	0.000650221	Ups	hypothetical protein	-	-	-	-
gene181	M419DRAFT_121481	0.515	1.98	1.88614	0.000674078	Ups	hypothetical protein	-	-	-	-
gene3223	M419DRAFT_75976	8.635	3.435	-1.36154	0.000680593	Down	hypothetical protein	-	-	-	-
gene2017	M419DRAFT_127565	2.48	1.25	-1.0191	0.000689953	Down	hypothetical protein	-	-	-	-
gene143	M419DRAFT_93861	0.835	0.34	-1.32795	0.000707501	Down	hypothetical protein	GO:0006351:transcription, DNA-templated;	GO:0005634:nucleus;	GO:0003677:DNA binding;GO:0000981:sequence-specific DNA binding RNA polymerase II transcription factor activity;GO:0008270:zinc ion binding;	-
gene6364	M419DRAFT_t123	8.4	1.41	-2.52688	0.000719464	Down	tRNA-Gly	-	-	-	-
gene6299	M419DRAFT_119758	2.815	6.21	1.09367	0.000741375	Ups	hypothetical protein	-	-	-	-
gene5465	M419DRAFT_81253	10.515	5	-1.10677	0.000748372	Down	hypothetical protein	-	-	-	K18167
gene7420	M419DRAFT_86818	1.855	0.74	-1.36201	0.000764986	Down	carbon-nitrogen hydrolase	-	-	-	-
gene5189	M419DRAFT_130589	17.86	8.89	-1.05014	0.00078759	Down	hypothetical protein	-	-	-	-
gene3496	M419DRAFT_128956	0.245	0.705	1.47637	0.000815876	Ups	hypothetical protein	-	-	-	-
gene8097	M419DRAFT_114903	0.69	1.64	1.20432	0.000821782	Ups	hypothetical protein	-	-	-	-
gene2298	M419DRAFT_136284	0.015	0.27	3.79108	0.000835841	Ups	P-loop containing nucleoside triphosphate hydrolase protein	-	-	-	-
gene6518	M419DRAFT_10312	2.62	6.98	1.36901	0.000856281	Ups	hypothetical protein	-	-	-	-
gene339	M419DRAFT_68079	0.375	1.66	2.08072	0.000888097	Ups	hypothetical protein	-	-	-	-
gene9029	M419DRAFT_42818	0.345	1.165	1.70338	0.000898709	Ups	hypothetical protein	-	-	-	-
gene2787	M419DRAFT_6964	0.98	2.675	1.39912	0.000930201	Ups	hypothetical protein	-	-	-	-
gene2015	M419DRAFT_6298	0.205	1.57	2.80423	0.000944187	Ups	hypothetical protein	-	-	-	-
gene717	M419DRAFT_69430	0.46	1.16	1.29053	0.000944881	Ups	hypothetical protein	-	-	-	-
gene6036	M419DRAFT_131396	0.08	0.48	2.48405	0.000952232	Ups	putative cytochrome p450	-	-	-	-
gene9750	M419DRAFT_134945	1.215	0.145	-3.01478	0.000979761	Down	structural comparison of Two major endo-1%2C4-beta-Xylanases from Trichodrema Reesei	GO:0045493:xylan catabolic process;	GO:0005576:extracellular region;	GO:0031176:endo-1,4-beta-xylanase activity;	K01181
gene2590	M419DRAFT_74784	0.235	0.555	1.20145	0.00104927	Ups	hypothetical protein	-	-	-	-
gene5403	M419DRAFT_81519	1.135	2.755	1.23646	0.00112682	Ups	hypothetical protein	-	-	-	-
gene7102	M419DRAFT_124365	1.34	3.255	1.23169	0.00114743	Ups	hypothetical protein	-	-	-	-
gene2323	M419DRAFT_6568	1.02	2.105	1.00322	0.0011586	Ups	hypothetical protein	-	-	-	-
gene7964	M419DRAFT_88094	0	0.26	5.66377	0.00117926	Ups	hypothetical protein	-	-	-	-
gene948	M419DRAFT_68950	1.66	0.3	-2.41754	0.00119238	Down	hypothetical protein	-	-	-	-
gene3375	M419DRAFT_75637	0.46	1.42	1.56031	0.00129349	Ups	hypothetical protein	-	-	-	-
gene9637	M419DRAFT_13061	0.24	0.985	1.94595	0.00133606	Ups	dienelactone hydrolase domain protein	-	-	-	K06889
gene9509	M419DRAFT_92354	0.34	1.275	1.84505	0.00133863	Ups	kinase-like protein	-	-	-	-
gene6156	M419DRAFT_36783	0.66	0.185	-1.87004	0.00136939	Down	metalloprotease	-	-	-	-
gene9926	M419DRAFT_13295	1.64	3.495	1.05351	0.00143483	Ups	adenosine deaminase	GO:0006146:adenine catabolic process;GO:0043103:hypoxanthine salvage;GO:0009117:nucleotide metabolic process;GO:0009168:purine ribonucleoside monophosphate biosynthetic process;	GO:0005737:cytoplasm;GO:0005634:nucleus;	GO:0000034:adenine deaminase activity;GO:0008270:zinc ion binding;	K01488
gene471	M419DRAFT_121605	0.955	2.73	1.4501	0.00143932	Ups	hypothetical protein	-	-	-	-
gene935	M419DRAFT_126507	0.99	2.815	1.47295	0.00144171	Ups	hypothetical protein	-	-	-	-
gene9948	M419DRAFT_93372	0.82	1.985	1.23129	0.0014778	Ups	hypothetical protein	-	-	-	-
gene8727	M419DRAFT_90358	0.595	1.45	1.23451	0.00148057	Ups	hypothetical protein	-	-	-	-
gene6494	M419DRAFT_25763	1.13	2.615	1.15856	0.00151214	Ups	PEBP-like protein	-	-	-	K06910
gene4876	M419DRAFT_79718	0.285	0.94	1.66273	0.00153567	Ups	hypothetical protein	-	-	-	-
gene8461	M419DRAFT_26508	0.12	0.58	2.21164	0.00159059	Ups	hypothetical protein	-	-	-	-
gene3430	M419DRAFT_77334	0.045	0.305	2.66103	0.00161858	Ups	amino acid transporter	-	-	-	-
gene3425	M419DRAFT_34449	0.19	0.63	1.66205	0.00166774	Ups	putative acid phosphatase	-	-	-	-
gene9793	M419DRAFT_t191	14.855	5.94	-1.34915	0.00170504	Down	tRNA-Lys	-	-	-	K14229
gene4736	M419DRAFT_79962	2.755	6.51	1.20396	0.00170772	Ups	hypothetical protein	-	-	-	-
gene4688	M419DRAFT_79909	0.195	1.455	2.7345	0.00182278	Ups	hypothetical protein	-	-	-	-
gene9897	M419DRAFT_13275	0	0.83	5.54235	0.0019179	Ups	hypothetical protein	-	-	-	-
gene3405	M419DRAFT_136698	0.75	1.98	1.35345	0.00194261	Ups	hypothetical protein	-	-	-	-
gene9640	M419DRAFT_92595	2.175	5.745	1.34186	0.00196758	Ups	hypothetical protein	-	-	-	-
gene8819	M419DRAFT_12353	3.565	9.975	1.43862	0.00197172	Ups	hypothetical protein	-	-	-	-
gene5967	M419DRAFT_119586	0.755	2.435	1.62521	0.00204169	Ups	hypothetical protein	-	-	-	-
gene4856	M419DRAFT_8816	1.955	0.91	-1.13633	0.00206294	Down	hypothetical protein	-	-	-	-
gene7181	M419DRAFT_102247	2.24	4.61	1.00008	0.00213366	Ups	hypothetical protein	-	-	-	-
gene3213	M419DRAFT_97471	2.38	5.195	1.08617	0.00216863	Ups	hypothetical protein	-	-	-	-
gene4847	M419DRAFT_79607	0.105	0.705	2.58572	0.00218744	Ups	putative NADP(+)-dependent dehydrogenase	-	-	-	-
gene5036	M419DRAFT_130445	0.61	1.285	1.02801	0.00221685	Ups	hypothetical protein	-	-	-	-
gene9466	M419DRAFT_92192	1.035	0.32	-1.70398	0.00224399	Down	NAD(P)-binding protein	-	-	-	-
gene2530	M419DRAFT_74129	0.21	0.03	-2.61707	0.00227318	Down	glycoside hydrolase	GO:0045493:xylan catabolic process;	GO:0005576:extracellular region;	GO:0009044:xylan 1,4-beta-xylosidase activity;	K15920
gene4483	M419DRAFT_118920	0.385	1.69	2.05377	0.00240531	Ups	hypothetical protein	-	-	-	-
gene2473	M419DRAFT_128000	0.845	0	-5.43936	0.00242261	Down	hypothetical protein	-	-	-	-
gene6971	M419DRAFT_132296	2.975	6.595	1.09777	0.00247336	Ups	hypothetical protein	-	-	-	-
gene9964	M419DRAFT_93445	1.255	3.145	1.27125	0.00251184	Ups	concanavalin A-like lectin/glucanase	-	-	-	-
gene9565	M419DRAFT_92443	0.57	1.425	1.26872	0.00258975	Ups	zinc finger protein	-	-	-	-
gene7530	M419DRAFT_132828	0.29	0.785	1.39224	0.00265645	Ups	hypothetical protein	-	-	-	-
gene7959	M419DRAFT_11603	1.21	2.585	1.05487	0.00277363	Ups	Metallo-hydrolase/oxidoreductase	-	-	-	-
gene7103	M419DRAFT_132423	0.9	1.94	1.05552	0.00282582	Ups	hypothetical protein	-	-	-	-
gene2419	M419DRAFT_73541	0.305	0.805	1.33649	0.00283869	Ups	putative exo-beta-1%2C3-glucanase	-	-	-	-
gene3235	M419DRAFT_75668	0.1	0.865	2.94662	0.00287786	Ups	hypothetical protein	-	-	-	-
gene1344	M419DRAFT_126901	3.06	8.265	1.3868	0.00289032	Ups	hypothetical protein	-	-	-	-
gene9980	M419DRAFT_135151	1.07	2.36	1.09752	0.00304404	Ups	hypothetical protein	-	-	-	-
gene9584	M419DRAFT_92406	0	0.58	5.40749	0.00305089	Ups	hypothetical protein	-	-	-	-
gene9117	M419DRAFT_134355	1.34	2.89	1.05915	0.00318749	Ups	alpha/beta-hydrolase	-	-	-	-
gene5930	M419DRAFT_123875	1.835	4.16	1.13798	0.00319764	Ups	hypothetical protein	-	-	-	-
gene2976	M419DRAFT_75613	1.19	0.215	-2.39459	0.00322565	Down	hypothetical protein	-	-	-	-
gene1101	M419DRAFT_5453	0	0.18	5.40779	0.00328678	Ups	MFS general substrate transporter	GO:0055085:transmembrane transport;	GO:0016021:integral component of membrane;GO:0005886:plasma membrane;	-	-
gene8520	M419DRAFT_t163	2.3	8.47	1.80996	0.00330838	Ups	tRNA-Lys	-	-	-	K00787
gene3157	M419DRAFT_76048	0.86	1.995	1.17366	0.00335051	Ups	DUF1223-domain-containing protein	-	-	-	-
gene1059	M419DRAFT_126627	1.03	2.215	1.05237	0.00359818	Ups	hypothetical protein	-	-	-	-
gene7968	M419DRAFT_38306	1.595	3.69	1.16646	0.00363966	Ups	hypothetical protein	-	-	-	-
gene2714	M419DRAFT_108533	0.215	0.015	-3.68752	0.00389106	Down	hypothetical protein	-	-	-	-
gene8735	M419DRAFT_12275	1.685	0.835	-1.04443	0.00399923	Down	DmpA/ArgJ-like protein	-	-	-	K01266
gene7325	M419DRAFT_86431	0.15	0.335	1.05935	0.00404447	Ups	P-loop containing nucleoside triphosphate hydrolase protein	-	-	-	-
gene1739	M419DRAFT_6048	0.245	0.075	-1.72592	0.0041351	Down	hypothetical protein	-	-	-	-
gene1795	M419DRAFT_71524	0.06	0.22	1.70998	0.00428072	Ups	hypothetical protein	-	-	-	-
gene2595	M419DRAFT_74517	1.05	0.52	-1.04711	0.00431743	Down	hypothetical protein	-	-	-	-
gene3626	M419DRAFT_76687	0.515	1.21	1.17754	0.0043535	Ups	hypothetical protein	-	-	-	-
gene794	M419DRAFT_126369	0.29	2.425	2.85531	0.00446564	Ups	hypothetical protein	-	-	-	-
gene3377	M419DRAFT_34405	1.15	0.425	-1.46899	0.00455894	Down	hypothetical protein	-	-	-	-
gene9997	M419DRAFT_93518	0.435	1.565	1.77479	0.00459677	Ups	putative short-chain dehydrogenases/reductase	-	-	-	-
gene7612	M419DRAFT_87187	0.06	0.51	2.85517	0.00466694	Ups	hypothetical protein	-	-	-	-
gene1460	M419DRAFT_71816	2.435	5.57	1.15242	0.00480345	Ups	hypothetical protein	-	-	-	-
gene8540	M419DRAFT_12102	2.05	0.925	-1.18582	0.00490262	Down	hypothetical protein	-	-	-	-
gene6253	M419DRAFT_57398	0.115	0.73	2.50633	0.00497215	Ups	hypothetical protein	-	-	-	-
gene5056	M419DRAFT_80960	0.88	1.98	1.11744	0.00502752	Ups	hypothetical protein	-	-	-	-
gene8126	M419DRAFT_88961	1.4	3.795	1.37597	0.00504558	Ups	hypothetical protein	-	-	-	-
gene2591	M419DRAFT_128114	0.03	0.49	3.5995	0.00511697	Ups	hypothetical protein	-	-	-	-
gene2457	M419DRAFT_73503	0.285	0.79	1.41017	0.00544128	Ups	transmembrane amino acid transporter	GO:0003333:amino acid transmembrane transport;	GO:0016021:integral component of membrane;	GO:0015171:amino acid transmembrane transporter activity;	-
gene8114	M419DRAFT_88800	0.13	0.64	2.19955	0.00544727	Ups	RTA1-domain-containing protein	-	-	-	-
gene672	M419DRAFT_5071	0.27	1.35	2.19813	0.00545535	Ups	rare lipo protein A-like protein	-	-	-	-
gene4019	M419DRAFT_78204	0.38	0.995	1.34796	0.00555479	Ups	hypothetical protein	-	-	-	-
gene9269	M419DRAFT_91616	0.025	0.325	3.38236	0.00559359	Ups	NAD(P)-binding protein	-	-	-	-
gene2077	M419DRAFT_127622	0	0.145	5.25915	0.00561585	Ups	P-loop containing nucleoside triphosphate hydrolase protein	-	-	-	-
gene9102	M419DRAFT_39265	0.27	0.69	1.3216	0.00565744	Ups	gamma-glutamyltranspeptidase	GO:0006750:glutathione biosynthetic process;GO:0006751:glutathione catabolic process;	GO:0005576:extracellular region;	GO:0036374:glutathione hydrolase activity;	K00681
gene2480	M419DRAFT_74334	0.39	0	-5.16212	0.00569548	Down	hypothetical protein	-	-	-	-
gene724	M419DRAFT_69100	0.78	0.235	-1.75697	0.00574809	Down	class I glutamine amidotransferase-like protein	-	-	-	-
gene1608	M419DRAFT_72211	3.26	8.05	1.24968	0.00585129	Ups	hypothetical protein	-	-	-	-
gene961	M419DRAFT_5328	0.27	1.355	2.257	0.00588507	Ups	hypothetical protein	-	-	-	-
gene7879	M419DRAFT_87858	0.255	0.575	1.119	0.00595102	Ups	MFS general substrate transporter	-	-	-	-
gene7108	M419DRAFT_t134	0.295	3.88	3.38183	0.00613601	Ups	tRNA-Glu	-	-	-	-
gene9337	M419DRAFT_39458	0.275	0.095	-1.5476	0.00643079	Down	hypothetical protein	-	-	-	-
gene8117	M419DRAFT_103304	0.33	0.82	1.26508	0.00645228	Ups	WD40 repeat-like protein	-	-	-	-
gene3557	M419DRAFT_129014	0.2	0.95	2.11631	0.0064945	Ups	hypothetical protein	-	-	-	-
gene2710	M419DRAFT_74964	0.245	0.83	1.69239	0.00650475	Ups	kinase-like protein	-	-	-	-
gene7525	M419DRAFT_11206	0	0.455	5.25982	0.00652178	Ups	hypothetical protein	-	-	-	-
gene3570	M419DRAFT_76979	0.93	0.335	-1.5077	0.0068297	Down	hypothetical protein	-	-	-	-
gene3440	M419DRAFT_77399	1.485	3.175	1.04819	0.00702705	Ups	hypothetical protein	-	-	-	K10253
gene8950	M419DRAFT_134197	0.31	0.67	1.06842	0.00723801	Ups	hypothetical protein	-	-	-	-
gene115	M419DRAFT_4554	0.265	2.05	2.75751	0.00731867	Ups	hypothetical protein	-	-	-	-
gene9548	M419DRAFT_92270	0.45	1.165	1.31014	0.00739821	Ups	NAD(P)-binding protein	-	-	-	-
gene3500	M419DRAFT_77007	1.66	0.845	-1.0102	0.00758122	Down	glutathione S-transferase	-	-	-	-
gene9976	M419DRAFT_135149	0.235	0.81	1.71183	0.0077957	Ups	hypothetical protein	-	-	-	K07393
gene8444	M419DRAFT_12017	0.735	1.61	1.09066	0.00792261	Ups	hypothetical protein	-	-	-	-
gene6565	M419DRAFT_63630	3.85	1.545	-1.336	0.00801804	Down	hypothetical protein	-	-	-	-
gene9737	M419DRAFT_92886	0.08	0.47	2.41721	0.00809186	Ups	NAD(P)-binding protein	-	-	-	-
gene9598	M419DRAFT_92440	0.15	0.325	1.06513	0.00816749	Ups	hypothetical protein	-	-	-	-
gene2903	M419DRAFT_74715	0.055	0.255	2.19672	0.00827041	Ups	hypothetical protein	-	-	-	-
gene1098	M419DRAFT_67567	0.105	0.4	1.86259	0.00837239	Ups	hypothetical protein	-	-	-	-
gene951	M419DRAFT_70232	2.205	0.945	-1.23958	0.00837297	Down	hypothetical protein	-	-	-	-
gene8570	M419DRAFT_38814	0	0.555	5.26059	0.00845192	Ups	hypothetical protein	GO:0016052:carbohydrate catabolic process;GO:0009758:carbohydrate utilization;GO:0071322:cellular response to carbohydrate stimulus;	-	GO:0016861:intramolecular oxidoreductase activity, interconverting aldoses and ketoses;	K01808
gene5622	M419DRAFT_9497	0.55	2.29	1.97054	0.00864782	Ups	hypothetical protein	-	-	-	-
gene3137	M419DRAFT_7274	0.2	0.69	1.71063	0.00877897	Ups	oxidoreductase-like protein	-	-	GO:0016491:oxidoreductase activity;	-
gene9553	M419DRAFT_134760	0.83	0.075	-3.1981	0.00921064	Down	hypothetical protein	-	-	-	-
gene7765	M419DRAFT_87440	0.31	0.03	-3.08154	0.00964877	Down	methyltransferase family protein	-	-	-	-
gene7526	M419DRAFT_11207	0.955	2.29	1.21183	0.00987504	Ups	hypothetical protein	-	-	-	-
gene3928	M419DRAFT_78633	1.38	3.44	1.25618	0.00989766	Ups	hypothetical protein	-	-	-	-
gene4452	M419DRAFT_79376	3.455	1.565	-1.17932	0.0103932	Down	hypothetical protein	-	-	-	-
gene3683	M419DRAFT_7741	0.8	3.37	1.97039	0.0105103	Ups	hypothetical protein	-	-	-	-
gene8273	M419DRAFT_133534	0.46	0	-4.99678	0.0105958	Down	hypothetical protein	-	-	-	-
gene5926	M419DRAFT_65917	0	1.46	5.09407	0.0106626	Ups	hypothetical protein	-	-	-	-
gene9529	M419DRAFT_92291	0	0.79	5.09407	0.0106694	Ups	hypothetical protein	-	-	-	-
gene5204	M419DRAFT_80644	1.54	0.615	-1.34963	0.0107197	Down	hypothetical protein	-	-	-	-
gene119	M419DRAFT_69405	0.155	0	-4.9958	0.0107646	Down	hypothetical protein	-	-	-	-
gene9220	M419DRAFT_91495	0.04	0.325	2.75545	0.0108051	Ups	putative capsule polysaccharide biosynthesis protein	-	-	-	-
gene6199	M419DRAFT_124000	1.37	3.39	1.26089	0.0109339	Ups	hypothetical protein	-	-	-	-
gene2299	M419DRAFT_73060	0.595	1.615	1.38651	0.0110206	Ups	hypothetical protein	-	-	-	-
gene7772	M419DRAFT_t146	1.825	0	-4.99916	0.0116069	Down	tRNA-Arg	-	-	-	-
gene150	M419DRAFT_69284	0.31	0.72	1.1636	0.0121599	Ups	hypothetical protein	-	-	-	-
gene9922	M419DRAFT_116864	0.175	0.03	-2.46595	0.0126856	Down	subtilisin-like protein	GO:0009405:pathogenesis;GO:0006508:proteolysis;	GO:0005615:extracellular space;	GO:0004175:endopeptidase activity;GO:0046872:metal ion binding;GO:0004252:serine-type endopeptidase activity;GO:0008240:tripeptidyl-peptidase activity;	-
gene9585	M419DRAFT_134789	0.15	0.4	1.3754	0.0129003	Ups	hypothetical protein	-	-	-	-
gene133	M419DRAFT_4570	0.04	0.29	2.65219	0.0131634	Ups	hypothetical protein	-	-	-	-
gene10007	M419DRAFT_93531	0.475	0.18	-1.41287	0.0134045	Down	hypothetical protein	-	-	-	-
gene3738	M419DRAFT_77110	0.895	3.27	1.79398	0.0135661	Ups	hypothetical protein	-	-	-	-
gene2755	M419DRAFT_118135	0.985	2.235	1.12521	0.0135721	Ups	hypothetical protein	-	-	-	-
gene2871	M419DRAFT_7040	1.56	0.47	-1.73611	0.0137826	Down	hypothetical protein	-	-	-	-
gene5396	M419DRAFT_36137	1.045	0.41	-1.37404	0.0139873	Down	hypothetical protein	-	-	-	-
gene8005	M419DRAFT_88441	0.595	1.23	1.00663	0.0149893	Ups	hypothetical protein	-	-	-	K07300
gene3825	M419DRAFT_129273	0.73	1.78	1.23211	0.0153639	Ups	DUF636 domain protein	-	-	-	-
gene4935	M419DRAFT_35746	0.375	1.16	1.54612	0.0154026	Ups	hypothetical protein	-	-	-	-
gene9715	M419DRAFT_46460	0.665	4.165	2.55197	0.0156066	Ups	hypothetical protein	-	-	-	-
gene3530	M419DRAFT_77225	0.36	0.885	1.25578	0.0157255	Ups	hypothetical protein	-	-	-	-
gene4982	M419DRAFT_130395	0.645	0.18	-1.85271	0.0160749	Down	hypothetical protein	-	-	-	-
gene8195	M419DRAFT_38497	0.03	0.335	3.12409	0.0163917	Ups	hypothetical protein	-	-	-	-
gene2267	M419DRAFT_72914	0.13	0.015	-2.94695	0.0165107	Down	hypothetical protein	-	-	-	-
gene2977	M419DRAFT_75385	0.505	0.055	-2.94613	0.0167501	Down	hypothetical protein	-	-	-	-
gene6656	M419DRAFT_84653	1.65	0.515	-1.66819	0.0171369	Down	stress responsive A/B barrel domain-containing protein	-	-	-	-
gene2489	M419DRAFT_75073	0.28	0.03	-2.94479	0.0176668	Down	S-adenosyl-L-methionine-dependent methyltransferase	-	-	-	-
gene1000	M419DRAFT_121842	0.575	1.35	1.17923	0.0183004	Ups	hypothetical protein	-	-	-	-
gene8303	M419DRAFT_133564	0.395	1.885	2.17625	0.0183806	Ups	hypothetical protein	-	-	-	-
gene1462	M419DRAFT_71812	0.49	1.105	1.12876	0.0183831	Ups	NAD(P)-binding protein	-	-	-	-
gene2705	M419DRAFT_74442	1.74	0.885	-1.00471	0.0184077	Down	hypothetical protein	-	-	-	-
gene767	M419DRAFT_68752	0.415	1.045	1.27488	0.0184551	Ups	hypothetical protein	-	-	-	-
gene7409	M419DRAFT_37832	0.67	0.305	-1.18908	0.0185946	Down	MFS general substrate transporter	-	-	-	-
gene8164	M419DRAFT_t159	9.385	3.815	-1.33065	0.0189	Down	tRNA-Glu	-	-	-	-
gene213	M419DRAFT_68544	1.32	2.99	1.12644	0.0191426	Ups	hypothetical protein	-	-	-	-
gene9270	M419DRAFT_91635	0.7	0.255	-1.46315	0.0192336	Down	alcohol dehydrogenase	-	-	-	-
gene2817	M419DRAFT_136460	2.475	1.205	-1.06413	0.0198033	Down	hypothetical protein	-	-	-	-
gene6143	M419DRAFT_83388	2.485	0.65	-1.92394	0.019928	Down	hypothetical protein	-	-	-	-
gene6554	M419DRAFT_84509	1.62	0.595	-1.45704	0.0199823	Down	hypothetical protein	-	-	-	-
gene5033	M419DRAFT_81153	1.88	0.34	-2.35027	0.0200105	Down	hypothetical protein	-	-	-	-
gene4423	M419DRAFT_79255	1.535	4.25	1.4014	0.0200368	Ups	hypothetical protein	-	-	-	-
gene8459	M419DRAFT_89453	0.825	0	-4.81108	0.0200448	Down	hypothetical protein	-	-	-	-
gene2464	M419DRAFT_73443	0.21	0	-4.81108	0.0200494	Down	NAD(P)-binding protein	-	-	-	-
gene8816	M419DRAFT_90600	0.71	0.345	-1.06261	0.0203109	Down	hypothetical protein	-	-	-	-
gene2511	M419DRAFT_74254	1.22	0.61	-1.028	0.020686	Down	NAD(P)-binding protein	-	-	-	-
gene8110	M419DRAFT_88777	0.185	0	-4.80887	0.0206916	Down	aldolase	-	-	-	-
gene8737	M419DRAFT_133991	0.49	0	-4.98694	0.0207763	Down	hypothetical protein	-	-	-	-
gene2413	M419DRAFT_73691	0.145	0	-4.81231	0.0207987	Down	FAD/NAD(P)-binding domain-containing protein	-	-	-	-
gene120	M419DRAFT_93825	0.245	0.065	-1.92481	0.0209528	Down	ammonium permease MepC	-	-	-	K03320
gene2656	M419DRAFT_74654	0.43	0.97	1.12258	0.0214419	Ups	purine and uridine phosphorylase	-	-	-	-
gene3176	M419DRAFT_75729	0.695	0.275	-1.36131	0.0218966	Down	NAD(P)-binding protein	-	-	-	-
gene607	M419DRAFT_67788	0.335	0.885	1.3239	0.022193	Ups	hypothetical protein	-	-	-	-
gene8331	M419DRAFT_89041	1.235	2.575	1.0228	0.0223371	Ups	hypothetical protein	-	-	-	-
