# Supplementary material for: Glutamine involvement in nitrogen regulation of cellulase production in fungi
Source: Biotechnol Biofuels. 2021 Oct 13;14:199. doi: 10.1186/s13068-021-02046-1 (PMC8513308; doi:10.1186/s13068-021-02046-1)
Supplement: Supplementary file 4 — Additional file 4: Table S4. DEGs related to “ribosome biogenesis” in T. reesei RUT-C30 cultured in TMM with the addition of glutamine. [file 13068_2021_2046_MOESM4_ESM.xlsx]

## Sheet: ribosome biogenesis
geneID	GeneSymbol	C30 FPKM	C30 glutamine FPKM	logFC	pval	Regulation	Description	GO_BP	GO_CC	GO_MF	KO
gene8952	M419DRAFT_104236	20.315	43.575	1.05846	4.36e-27	Ups	60S ribosomal protein L19	-	-	-	-
gene9099	M419DRAFT_12594	150.07	69.22	-1.16287	3.08e-15	Down	60S ribosome subunit biogenesis protein nip7	GO:1902626:assembly of large subunit precursor of preribosome;GO:0000463:maturation of LSU-rRNA from tricistronic rRNA transcript (SSU-rRNA, 5.8S rRNA, LSU-rRNA);GO:0042273:ribosomal large subunit biogenesis;GO:0042255:ribosome assembly;	GO:0005737:cytoplasm;GO:0005730:nucleolus;GO:0005634:nucleus;GO:0030687:preribosome, large subunit precursor;	GO:0003723:RNA binding;	K07565
gene5547	M419DRAFT_36259	132.77	65.67	-1.05883	6.9e-25	Down	Brix domain-containing protein-like protein	GO:1902626:assembly of large subunit precursor of preribosome;GO:0000463:maturation of LSU-rRNA from tricistronic rRNA transcript (SSU-rRNA, 5.8S rRNA, LSU-rRNA);GO:0000027:ribosomal large subunit assembly;GO:0042273:ribosomal large subunit biogenesis;	GO:0005829:cytosol;GO:0005730:nucleolus;GO:0005634:nucleus;GO:0005732:small nucleolar ribonucleoprotein complex;	GO:0019843:rRNA binding;	K14847
gene6213	M419DRAFT_25640	104.45	46.96	-1.19516	4.31e-29	Down	elongation factor 3	GO:0016973:poly(A)+ mRNA export from nucleus;GO:0042274:ribosomal small subunit biogenesis;	GO:0005737:cytoplasm;GO:0005739:mitochondrion;GO:0005634:nucleus;GO:0005844:polysome;	GO:0005524:ATP binding;GO:0016887:ATPase activity;GO:0003729:mRNA binding;	K03235
gene3755	M419DRAFT_34723	193.89	52.52	-1.92701	2.99e-70	Down	Mak16 protein	GO:0007049:cell cycle;GO:0000466:maturation of 5.8S rRNA from tricistronic rRNA transcript (SSU-rRNA, 5.8S rRNA, LSU-rRNA);GO:0000463:maturation of LSU-rRNA from tricistronic rRNA transcript (SSU-rRNA, 5.8S rRNA, LSU-rRNA);GO:0042273:ribosomal large subunit biogenesis;	GO:0005730:nucleolus;GO:0030687:preribosome, large subunit precursor;	-	K14831
gene5644	M419DRAFT_112038	128.085	53.1	-1.3139	2.08e-32	Down	pescadillo	GO:0000466:maturation of 5.8S rRNA from tricistronic rRNA transcript (SSU-rRNA, 5.8S rRNA, LSU-rRNA);GO:0000463:maturation of LSU-rRNA from tricistronic rRNA transcript (SSU-rRNA, 5.8S rRNA, LSU-rRNA);	GO:0005654:nucleoplasm;GO:0070545:PeBoW complex;GO:0030687:preribosome, large subunit precursor;	GO:0043021:ribonucleoprotein complex binding;	K14843
gene3541	M419DRAFT_77353	26.855	13.01	-1.09094	8.74e-17	Down	P-loop containing nucleoside triphosphate hydrolase protein	GO:0000462:maturation of SSU-rRNA from tricistronic rRNA transcript (SSU-rRNA, 5.8S rRNA, LSU-rRNA);GO:0042254:ribosome biogenesis;GO:0031167:rRNA methylation;	GO:0030686:90S preribosome;GO:0005739:mitochondrion;GO:0005730:nucleolus;GO:0005654:nucleoplasm;GO:0005634:nucleus;GO:0032040:small-subunit processome;	GO:0005524:ATP binding;GO:0034459:ATP-dependent 3'-5' RNA helicase activity;GO:0003723:RNA binding;GO:0003724:RNA helicase activity;	K14780
gene1168	M419DRAFT_5514	88.785	40.37	-1.17941	7.98e-33	Down	putative 60S ribosomal biogenesis protein Nop53	-	-	-	K14840
gene7250	M419DRAFT_86351	57.92	29.33	-1.02426	2.38e-20	Down	putative 60S ribosome biogenesis protein Mak11	-	-	-	K14830
gene2921	M419DRAFT_74169	82.01	41.53	-1.02691	2.86e-13	Down	ribosomal biogenesis regulatory protein	-	-	-	K14852
gene5123	M419DRAFT_99715	1079.3	517.625	-1.10533	3.86e-19	Down	ribosomal protein S2	GO:0000028:ribosomal small subunit assembly;GO:0006412:translation;	GO:0022627:cytosolic small ribosomal subunit;	GO:0003735:structural constituent of ribosome;	K02998
gene2023	M419DRAFT_72845	459.28	227.99	-1.0542	1.3e-22	Down	RNA-binding domain-containing protein	GO:0000028:ribosomal small subunit assembly;GO:0006364:rRNA processing;	GO:0005739:mitochondrion;GO:0005635:nuclear envelope;GO:0005730:nucleolus;GO:0005634:nucleus;	GO:0003729:mRNA binding;GO:0008139:nuclear localization sequence binding;GO:0003723:RNA binding;GO:0043047:single-stranded telomeric DNA binding;	K11294
gene8237	M419DRAFT_59064	152.325	76.205	-1.04483	2.31e-15	Down	RNA-binding domain-containing protein	GO:0042254:ribosome biogenesis;	GO:0005730:nucleolus;	GO:0003723:RNA binding;	K14838
gene4582	M419DRAFT_35445	55.68	23.445	-1.29233	1.1e-29	Down	SDA1-domain-containing protein	GO:0030036:actin cytoskeleton organization;GO:0042273:ribosomal large subunit biogenesis;GO:0000055:ribosomal large subunit export from nucleus;	GO:0005730:nucleolus;	-	K14856
gene7942	M419DRAFT_103128	105.715	52.595	-1.04875	8.08e-22	Down	U3 small nucleolar ribonucleo protein IMP3	GO:0042274:ribosomal small subunit biogenesis;GO:0031167:rRNA methylation;GO:0006364:rRNA processing;	GO:0030686:90S preribosome;GO:0034457:Mpp10 complex;GO:0005654:nucleoplasm;GO:0032040:small-subunit processome;	GO:0019843:rRNA binding;GO:0030515:snoRNA binding;	K14560
