# Supplementary material for: Glutamine involvement in nitrogen regulation of cellulase production in fungi
Source: Biotechnol Biofuels. 2021 Oct 13;14:199. doi: 10.1186/s13068-021-02046-1 (PMC8513308; doi:10.1186/s13068-021-02046-1)
Supplement: Supplementary file 5 — Additional file 5: Table S5. DEGs involved in amino acids in T. reesei RUT-C30 cultured in TMM with the addition of glutamine. [file 13068_2021_2046_MOESM5_ESM.xlsx]

## Sheet: amino acids
geneID	GeneSymbol	C30 FPKM	C30 glutamine FPKM	logFC	pval	Regulation	Description	GO_BP	GO_CC	GO_MF	KO
gene6023	M419DRAFT_137904	33.25	125.275	1.87016	1.8e-69	Ups	2-oxoisovalerate dehydrogenase beta subunit precursor	GO:0009083:branched-chain amino acid catabolic process;	GO:0005947:mitochondrial alpha-ketoglutarate dehydrogenase complex;	GO:0003863:3-methyl-2-oxobutanoate dehydrogenase (2-methylpropanoyl-transferring) activity;	K00167
gene2392	M419DRAFT_96652	86.175	199.76	1.17181	4.32e-31	Ups	acyl-CoA dehydrogenase mitochondrial precursor	GO:0009083:branched-chain amino acid catabolic process;GO:0006631:fatty acid metabolic process;	GO:0005759:mitochondrial matrix;GO:0005739:mitochondrion;	GO:0003995:acyl-CoA dehydrogenase activity;GO:0050660:flavin adenine dinucleotide binding;	K00257
gene8491	M419DRAFT_115285	89.625	188.395	1.03136	5.85e-23	Ups	branched-chain amino acid aminotransferase II	-	-	-	K00826
gene9876	M419DRAFT_27041	22.24	50.575	1.14284	8.69e-26	Ups	delta-1-pyrroline-5-carboxylate dehydrogenase 1	GO:0034198:cellular response to amino acid starvation;GO:0010133:proline catabolic process to glutamate;GO:0006560:proline metabolic process;	GO:0005759:mitochondrial matrix;	GO:0003842:1-pyrroline-5-carboxylate dehydrogenase activity;GO:0016620:oxidoreductase activity, acting on the aldehyde or oxo group of donors, NAD or NADP as acceptor;	K00294
gene9639	M419DRAFT_139450	107.375	250.785	1.1824	9.06e-32	Ups	dicarboxylic amino acid permease	-	-	-	K16261
gene3912	M419DRAFT_98182	20.675	124.06	2.54232	1.83e-133	Ups	Homogentisate 1%2C2-dioxygenase	GO:0006520:cellular amino acid metabolic process;GO:0006559:L-phenylalanine catabolic process;GO:0006572:tyrosine catabolic process;	-	GO:0004411:homogentisate 1,2-dioxygenase activity;GO:0046872:metal ion binding;	K00451
gene7006	M419DRAFT_102011	15.59	42.605	1.40814	3.16e-24	Ups	Maleylacetoacetate isomerase	GO:0009072:aromatic amino acid family metabolic process;	GO:0005737:cytoplasm;	GO:0004364:glutathione transferase activity;	-
gene47	M419DRAFT_93755	9.905	1.575	-2.69319	8.59e-42	Down	NADP-specific glutamate dehydrogenase	GO:0006520:cellular amino acid metabolic process;	-	GO:0004354:glutamate dehydrogenase (NADP+) activity;	K00262
gene4274	M419DRAFT_141194	669.74	1716.43	1.32131	1.84e-16	Ups	putative pyruvate decarboxylase	GO:0000949:aromatic amino acid family catabolic process to alcohol via Ehrlich pathway;GO:0043458:ethanol biosynthetic process involved in glucose fermentation to ethanol;GO:0006067:ethanol metabolic process;GO:0006559:L-phenylalanine catabolic process;GO:0006090:pyruvate metabolic process;GO:0006569:tryptophan catabolic process;	GO:0005829:cytosol;	GO:0047433:branched-chain-2-oxoacid decarboxylase activity;GO:0016831:carboxy-lyase activity;GO:0000287:magnesium ion binding;GO:0004737:pyruvate decarboxylase activity;GO:0030976:thiamine pyrophosphate binding;	K01568
gene2457	M419DRAFT_73503	0.285	0.79	1.41017	0.00544128	Ups	transmembrane amino acid transporter	GO:0003333:amino acid transmembrane transport;	GO:0016021:integral component of membrane;	GO:0015171:amino acid transmembrane transporter activity;	-
gene3430	M419DRAFT_77334	0.045	0.305	2.66103	0.00161858	Ups	amino acid transporter	-	-	-	-
gene6009	M419DRAFT_100875	4.55	22.83	2.28195	2.78e-50	Ups	amino-acid permease inda1	GO:0006865:amino acid transport;	GO:0016021:integral component of membrane;	GO:0022857:transmembrane transporter activity;	K16261
gene3436	M419DRAFT_24454	1.47	7.94	2.38778	1.14e-27	Ups	hypothetical protein	GO:0003333:amino acid transmembrane transport;	GO:0016021:integral component of membrane;	GO:0015171:amino acid transmembrane transporter activity;	-
