# Supplementary material for: Glutamine involvement in nitrogen regulation of cellulase production in fungi
Source: Biotechnol Biofuels. 2021 Oct 13;14:199. doi: 10.1186/s13068-021-02046-1 (PMC8513308; doi:10.1186/s13068-021-02046-1)
Supplement: Supplementary file 6 — Additional file 6: Table S6. Genes involved in TOR signal pathways in T. reesei RUT-C30. [file 13068_2021_2046_MOESM6_ESM.xlsx]

## Sheet: tor and tor pathway
GeneID	GeneName	logFC	pval	Regulation	Description	Name	GO_BP	GO_CC	GO_MF	KO
Components of TOR complexes
gene5720	M419DRAFT_24714	0.159487	0.110988	TORC1 component	putative meiotic regulator-interacting protein	Tor 1（Tor 2）	GO:0071230:cellular response to amino acid stimulus;GO:0009267:cellular response to starvation;GO:0051321:meiotic cell cycle;GO:0030307:positive regulation of cell growth;GO:0031139:positive regulation of conjugation with cellular fusion;GO:0071902:positive regulation of protein serine/threonine kinase activity;GO:0008361:regulation of cell size;GO:0030435:sporulation resulting in formation of a …	GO:0005737:cytoplasm;GO:0000329:fungal-type vacuole membrane;GO:0031931:TORC1 complex;	GO:0030674:protein binding, bridging;	K07204
gene4790	M419DRAFT_137337	0.432854	3.27891e-05	TORC1 component	WD-repeat protein pop3	LST8	GO:0030950:establishment or maintenance of actin cytoskeleton polarity;GO:0031505:fungal-type cell wall organization;GO:0031930:mitochondria-nucleus signaling pathway;GO:0032008:positive regulation of TOR signaling;GO:0032956:regulation of actin cytoskeleton organization;GO:0001558:regulation of cell growth;GO:0007165:signal transduction;GO:0031929:TOR signaling;	GO:0005829:cytosol;GO:0010008:endosome membrane;GO:0031234:extrinsic component of cytoplasmic side of plasma membrane;GO:0000139:Golgi membrane;GO:0034399:nuclear periphery;GO:0031931:TORC1 complex;GO:0031932:TORC2 complex;GO:0005774:vacuolar membrane;	GO:0030295:protein kinase activator activity;	K08266
gene5720	M419DRAFT_82078	0.190189	0.110765	TORC1 component	putative meiotic regulator-interacting protein	KOG1	GO:0071230:cellular response to amino acid stimulus;GO:0009267:cellular response to starvation;GO:0051321:meiotic cell cycle;GO:0030307:positive regulation of cell growth;GO:0031139:positive regulation of conjugation with cellular fusion;GO:0071902:positive regulation of protein serine/threonine kinase activity;GO:0008361:regulation of cell size;GO:0030435:sporulation resulting in formation of a …	GO:0005737:cytoplasm;GO:0000329:fungal-type vacuole membrane;GO:0031931:TORC1 complex;	GO:0030674:protein binding, bridging;	K07204
	not found			TORC1 component		TCO89
gene7547	M419DRAFT_26158	0.172523	0.0746856	TORC2 component	hypothetical protein	Avo1
	not found			TORC2 component		Avo2
gene2742	M419DRAFT_128246	0.470362	3.24024e-06	TORC2 component	hypothetical protein	Avo3	-	-	-	-
	not found			TORC2 component		Bit61
	not found			TORC2 component		Bit2
gene4790	M419DRAFT_137337	0.432854	3.27891e-05	TORC2 component	WD-repeat protein pop3	LST8	GO:0030950:establishment or maintenance of actin cytoskeleton polarity;GO:0031505:fungal-type cell wall organization;GO:0031930:mitochondria-nucleus signaling pathway;GO:0032008:positive regulation of TOR signaling;GO:0032956:regulation of actin cytoskeleton organization;GO:0001558:regulation of cell growth;GO:0007165:signal transduction;GO:0031929:TOR signaling;	GO:0005829:cytosol;GO:0010008:endosome membrane;GO:0031234:extrinsic component of cytoplasmic side of plasma membrane;GO:0000139:Golgi membrane;GO:0034399:nuclear periphery;GO:0031931:TORC1 complex;GO:0031932:TORC2 complex;GO:0005774:vacuolar membrane;	GO:0030295:protein kinase activator activity;	K08266
Genes involved in ribosome biogenesis
gene193	M419DRAFT_23158	0.355603	0.000522231	Up	kinase-like protein	Sch9	GO:0009267:cellular response to starvation;GO:0001410:chlamydospore formation;GO:0044114:development of symbiont in host;GO:0030447:filamentous growth;GO:0044182:filamentous growth of a population of unicellular organisms;GO:0036171:filamentous growth of a population of unicellular organisms in response to chemical stimulus;GO:0036170:filamentous growth of a population of unicellular organisms in…	-	GO:0005524:ATP binding;GO:0004674:protein serine/threonine kinase activity;	K13303
gene8146	M419DRAFT_114942	0.0976825	0.323248	Up	kinase-like protein	yak1	GO:0010811:positive regulation of cell-substrate adhesion;GO:0045944:positive regulation of transcription from RNA polymerase II promoter;GO:0061406:positive regulation of transcription from RNA polymerase II promoter in response to glucose starvation;GO:0061408:positive regulation of transcription from RNA polymerase II promoter in response to heat stress;GO:0045893:positive regulation of transc…	GO:0005737:cytoplasm;GO:0005634:nucleus;	GO:0005524:ATP binding;GO:0004672:protein kinase activity;GO:0004674:protein serine/threonine kinase activity;GO:0004712:protein serine/threonine/tyrosine kinase activity;GO:0004713:protein tyrosine kinase activity;	K18670
gene4807	M419DRAFT_35632	0.514997	6.57297e-05	Up	mitogen-activated protein kinase MAF1	Maf1	-	-	-	-
gene5917	M419DRAFT_100749	-0.380327	0.000133055	Down	hypothetical protein	Sfp1	GO:0060963:positive regulation of ribosomal protein gene transcription from RNA polymerase II promoter;GO:0045944:positive regulation of transcription from RNA polymerase II promoter;GO:0008361:regulation of cell size;	GO:0005737:cytoplasm;GO:0005634:nucleus;	GO:0003677:DNA binding;GO:0046872:metal ion binding;	K19487
gene1696	M419DRAFT_122200	-0.782637	7.95051e-13	Down	ribosomal protein S6e	Rps6	GO:0002181:cytoplasmic translation;GO:0042254:ribosome biogenesis;	GO:0005829:cytosol;GO:0022627:cytosolic small ribosomal subunit;	GO:0003735:structural constituent of ribosome;	K02991
gene1648	M419DRAFT_71758	0.175656	0.119857	Up	hypothetical protein	Stb3	-	-	-	-
gene196	M419DRAFT_105536	0.239752	0.0167225	Up	kinase-like protein	YPK3-1	GO:0035556:intracellular signal transduction;GO:0006468:protein phosphorylation;GO:0038202:TORC1 signaling;	GO:0005737:cytoplasm;GO:0005829:cytosol;GO:0005634:nucleus;	GO:0005524:ATP binding;GO:0004674:protein serine/threonine kinase activity;GO:0004711:ribosomal protein S6 kinase activity;	-
gene8977	M419DRAFT_90792	0.0245365	0.809944	Up	serine/threonine protein kinase	YPK3-2	GO:0042149:cellular response to glucose starvation;GO:0035556:intracellular signal transduction;GO:1903940:negative regulation of TORC2 signaling;GO:0031139:positive regulation of conjugation with cellular fusion;GO:0006468:protein phosphorylation;	GO:0005737:cytoplasm;GO:0000790:nuclear chromatin;GO:0005634:nucleus;	GO:0005524:ATP binding;GO:0016301:kinase activity;GO:0004672:protein kinase activity;GO:0004674:protein serine/threonine kinase activity;GO:0030291:protein serine/threonine kinase inhibitor activity;	K13303
gene5681	M419DRAFT_112083	0.127013	0.213402	Up	DNA-directed RNA polymerase II largest subunit	PolII	GO:0006366:transcription from RNA polymerase II promoter;	GO:0005829:cytosol;GO:0000790:nuclear chromatin;GO:0005634:nucleus;GO:0005665:DNA-directed RNA polymerase II, core complex;	GO:0003677:DNA binding;GO:0003899:DNA-directed RNA polymerase activity;GO:0046872:metal ion binding;	K03006
gene5590	M419DRAFT_130971	0.85185	2.03688e-17	Up	hypothetical protein	Hmo1	-	-	-	-
gene1696	M419DRAFT_122200	-0.782637	7.95051e-13	Down	ribosomal protein S6e	Rps6	GO:0002181:cytoplasmic translation;GO:0042254:ribosome biogenesis;	GO:0005829:cytosol;GO:0022627:cytosolic small ribosomal subunit;	GO:0003735:structural constituent of ribosome;	K02991
gene2943	M419DRAFT_7110	-1.43925	7.46753e-46	Down	RNA polymerase I-specific transcription initiation factor RRN3	Rrn3	-	-	-	K15216
gene9681	M419DRAFT_92670	0.00804638	0.94936	Up	hypothetical protein	Fhl1	-	-	-	K14461
gene338	M419DRAFT_67752	0.274052	0.00768132	Up	hypothetical protein	Fhl1	GO:0000917:barrier septum assembly;GO:0000122:negative regulation of transcription from RNA polymerase II promoter;GO:0045944:positive regulation of transcription from RNA polymerase II promoter;GO:0006357:regulation of transcription from RNA polymerase II promoter;	GO:0097221:M/G1 phase-specific MADS box-forkhead transcription factor complex;GO:0000790:nuclear chromatin;GO:0005634:nucleus;	GO:0001228:RNA polymerase II transcription regulatory region sequence-specific DNA binding transcription factor activity involved in positive regulation of transcription;GO:0000981:sequence-specific DNA binding RNA polymerase II transcription factor activity;GO:0000978:RNA polymerase II core promoter proximal region sequence-specific DNA binding;	-
gene6791	M419DRAFT_10558	-0.621436	1.35653e-06	Down	rab proteins geranylgeranyltransferase component A	Mrs6	-	-	-	-
	not found					Ifh1
	not found					Rap1
	not found					Tod6
	not found					Crf1
	not found					Dot6
Genes involved in cell cylce/cell size
gene7929	M419DRAFT_38277	0.369567	0.000782585	Up	kinase-like protein	Swe1	-	-	-	-
gene1365	M419DRAFT_23665	0.262746	0.0441348	Up	TAP42-like protein	Tap42	-	-	-	-
gene172	M419DRAFT_69022	-0.082513	0.414435	Down	pyrophosphatase-domain-containing protein	Ppase	GO:0006796:phosphate-containing compound metabolic process;	GO:0005737:cytoplasm;GO:0005576:extracellular region;	GO:0004427:inorganic diphosphatase activity;GO:0000287:magnesium ion binding;	K01507
gene5917	M419DRAFT_100749	-0.380327	0.000133055	Down	hypothetical protein	Sfp1	GO:0060963:positive regulation of ribosomal protein gene transcription from RNA polymerase II promoter;GO:0045944:positive regulation of transcription from RNA polymerase II promoter;GO:0008361:regulation of cell size;	GO:0005737:cytoplasm;GO:0005634:nucleus;	GO:0003677:DNA binding;GO:0046872:metal ion binding;	K19487
gene193	M419DRAFT_23158	0.355603	0.000522231	Up	kinase-like protein	Sch9	GO:0009267:cellular response to starvation;GO:0001410:chlamydospore formation;GO:0044114:development of symbiont in host;GO:0030447:filamentous growth;GO:0044182:filamentous growth of a population of unicellular organisms;GO:0036171:filamentous growth of a population of unicellular organisms in response to chemical stimulus;GO:0036170:filamentous growth of a population of unicellular organisms in…	-	GO:0005524:ATP binding;GO:0004674:protein serine/threonine kinase activity;	K13303
gene844	M419DRAFT_139930	0.0348759	0.739657	Up	cyclin domain-containing protein	Cln3	-	-	-	-
gene4748	M419DRAFT_80312	-0.18554	0.0586934	Down	Pkinase-domain-containing protein	Cdc5	-	-	-	-
gene9495	M419DRAFT_39590	0.187932	0.0784033	Up	Pkinase-domain-containing protein	Cdc28	GO:0007049:cell cycle;GO:0051301:cell division;	-	GO:0005524:ATP binding;GO:0004693:cyclin-dependent protein serine/threonine kinase activity;	K04563
Genes involved in stress
gene2870	M419DRAFT_136493	-1.66246	1.02152e-49	Down	stress response element binding protein	Msn2/4	-	GO:0005634:nucleus;	GO:0003677:DNA binding;GO:0046872:metal ion binding;	-
Genes involved in nutrient uptake and intermediary metabolism
gene1445	M419DRAFT_107102	-0.679506	1.11636e-12	Down	hypothetical protein	Gat1	GO:0071280:cellular response to copper ion;GO:0035690:cellular response to drug;GO:0034605:cellular response to heat;GO:0071285:cellular response to lithium ion;GO:0030447:filamentous growth;	GO:0005634:nucleus;	GO:0003700:sequence-specific DNA binding transcription factor activity;GO:0043565:sequence-specific DNA binding;GO:0008270:zinc ion binding;	K09184
gene7140	M419DRAFT_10865	0.21084	0.0363301	Up	glutathione S-transferase	URE2-1	-	-	-	K00799
gene2844	M419DRAFT_108701	0.629957	2.21092e-10	Up	14-3-3-like protein	Bmh1/Bmh2	GO:0034605:cellular response to heat;GO:0036244:cellular response to neutral pH;GO:0001410:chlamydospore formation;GO:0030447:filamentous growth;GO:0044182:filamentous growth of a population of unicellular organisms;GO:0036180:filamentous growth of a population of unicellular organisms in response to biotic stimulus;GO:0036168:filamentous growth of a population of unicellular organisms in respons…	GO:0009986:cell surface;GO:0005886:plasma membrane;GO:0030445:yeast-form cell wall;	GO:0019904:protein domain specific binding;	K06630
gene4470	M419DRAFT_110544	0.050848	0.616007	Up	calcineurin-like phosphoesterase	Sit4-1	GO:0007049:cell cycle;GO:0051301:cell division;GO:0036244:cellular response to neutral pH;GO:0030447:filamentous growth;GO:0036180:filamentous growth of a population of unicellular organisms in response to biotic stimulus;GO:0036171:filamentous growth of a population of unicellular organisms in response to chemical stimulus;GO:0036168:filamentous growth of a population of unicellular organisms in…	GO:0005737:cytoplasm;	GO:0046872:metal ion binding;GO:0004722:protein serine/threonine phosphatase activity;	K15427
gene8004	M419DRAFT_11643	0.924067	6.61386e-07	Up	retrograde regulation protein	Rtg2	-	-	-	K11369
gene5440	M419DRAFT_123681	0.525666	1.77043e-07	Up	14-3-3-like protein	Bmh1/Bmh2	-	-	GO:0019904:protein domain specific binding;	K06630
gene3226	M419DRAFT_140814	-0.378265	0.000302338	Down	hypothetical protein,Are1	Gln3	-	-	-	K09184
gene1365	M419DRAFT_23665	0.262746	0.0441348	Up	TAP42-like protein	Tap42	-	-	-	-
gene2240	M419DRAFT_24053	-0.0671887	0.511892	Down	isocitrate dehydrogenase [NAD	IDH1	GO:0006099:tricarboxylic acid cycle;	GO:0005739:mitochondrion;	GO:0004449:isocitrate dehydrogenase (NAD+) activity;GO:0000287:magnesium ion binding;GO:0051287:NAD binding;	K00030
gene4308	M419DRAFT_24798	0.569288	4.77314e-08	Up	aconitate hydratase	ACO1	GO:0019878:lysine biosynthetic process via aminoadipic acid;GO:0006099:tricarboxylic acid cycle;	GO:0005829:cytosol;GO:0005739:mitochondrion;	GO:0051539:4 iron, 4 sulfur cluster binding;GO:0003994:aconitate hydratase activity;GO:0046872:metal ion binding;	K01681
gene4517	M419DRAFT_24912	0.0194323	0.845942	Up	citrate synthase	CIT2	GO:0005975:carbohydrate metabolic process;GO:0006101:citrate metabolic process;GO:0006099:tricarboxylic acid cycle;	GO:0005759:mitochondrial matrix;	GO:0004108:citrate (Si)-synthase activity;	K01647
gene5431	M419DRAFT_25292	-0.155546	0.113255	Down	transcription activator protein acu-15	CAT8	GO:0006351:transcription, DNA-templated;	GO:0005634:nucleus;	GO:0003677:DNA binding;GO:0000981:sequence-specific DNA binding RNA polymerase II transcription factor activity;GO:0008270:zinc ion binding;	-
gene8042	M419DRAFT_26368	-0.700278	1.8547e-08	Down	phosphate:H+ symporter	Pho84-2	GO:0006817:phosphate ion transport;	GO:0016021:integral component of membrane;GO:0005886:plasma membrane;	GO:0005315:inorganic phosphate transmembrane transporter activity;GO:0015293:symporter activity;	K08176
gene4712	M419DRAFT_35555	0.255484	0.0157773	Up	hypothetical protein	Rtg1/Rtg3	-	-	-	-
gene2377	M419DRAFT_6619	-0.291742	0.00513155	Down	Metallo-dependent phosphatase	Sit4-2	GO:0061509:asymmetric protein localization to old mitotic spindle pole body;GO:0031030:negative regulation of septation initiation signaling;	GO:0090443:FAR/SIN/STRIPAK complex;GO:0044732:mitotic spindle pole body;	GO:0046872:metal ion binding;GO:0004721:phosphoprotein phosphatase activity;	K17615
gene172	M419DRAFT_69022	-0.082513	0.414435	Down	pyrophosphatase-domain-containing protein	Ppase	GO:0006796:phosphate-containing compound metabolic process;	GO:0005737:cytoplasm;GO:0005576:extracellular region;	GO:0004427:inorganic diphosphatase activity;GO:0000287:magnesium ion binding;	K01507
gene1225	M419DRAFT_70348	-0.577876	1.25825e-08	Down	isocitrate dehydrogenase subunit 2 precursor	IDH2	GO:0008652:cellular amino acid biosynthetic process;GO:0006102:isocitrate metabolic process;GO:0006099:tricarboxylic acid cycle;	GO:0005759:mitochondrial matrix;GO:0005739:mitochondrion;	GO:0004449:isocitrate dehydrogenase (NAD+) activity;GO:0000287:magnesium ion binding;GO:0051287:NAD binding;GO:0003723:RNA binding;	K00030
gene6249	M419DRAFT_83691	-0.364187	0.0011964	Down	transcription factor TamA	Dal81	-	-	-	-
gene8939	M419DRAFT_90786	-0.311771	0.183384	Down	amino acid permease	Tat2	GO:0003333:amino acid transmembrane transport;	GO:0016021:integral component of membrane;GO:0005886:plasma membrane;	GO:0015171:amino acid transmembrane transporter activity;	K16261
gene8939	M419DRAFT_90786	-0.311771	0.183384	Down	amino acid permease	Gap1	GO:0003333:amino acid transmembrane transport;	GO:0016021:integral component of membrane;GO:0005886:plasma membrane;	GO:0015171:amino acid transmembrane transporter activity;	K16261
gene9353	M419DRAFT_91864	-1.13938	6.92881e-25	Down	arginine permease	Ssy1	-	-	-	K16261
gene2628	M419DRAFT_96852	-0.194482	0.0975205	Down	hypothetical protein	Aly2	-	-	-	-
gene3055	M419DRAFT_97298	-1.58326	3.46225e-38	Down	hypothetical protein	Ssy1	-	-	-	-
gene3259	M419DRAFT_97509	-0.469051	5.33985e-06	Down	Pkinase-domain-containing protein	Npr1	GO:0006873:cellular ion homeostasis;GO:0035556:intracellular signal transduction;GO:0006468:protein phosphorylation;	GO:0005737:cytoplasm;GO:0005634:nucleus;	GO:0005524:ATP binding;GO:0004672:protein kinase activity;GO:0004674:protein serine/threonine kinase activity;	-
gene6135	M419DRAFT_9970	-0.17881	0.346347	Down	glutathione S-transferase II	URE2-2	-	-	-	K00799
	not found					Ptr3
	not found					Ssy5
	not found					Mks1
	not found					Stp1
	not found					Stp2
	not found					Gcn4
Genes involved in autophagy
gene1340	M419DRAFT_135830	0.174924	0.0806993	Up	serine/threonine-protein phosphatase pp2a catalytic subunit	PP2A	GO:0006887:exocytosis;GO:0006893:Golgi to plasma membrane transport;GO:0008104:protein localization;GO:0015031:protein transport;	GO:0000145:exocyst;GO:0030133:transport vesicle;	-	K04382
gene4638	M419DRAFT_99135	0.0724644	0.521127	Up	protein phosphatase 2A regulatory B subunit	Cdc55	GO:0000278:mitotic cell cycle;GO:0010972:negative regulation of G2/M transition of mitotic cell cycle;GO:0034260:negative regulation of GTPase activity;GO:0031030:negative regulation of septation initiation signaling;GO:0070262:peptidyl-serine dephosphorylation;GO:0035307:positive regulation of protein dephosphorylation;	GO:0005829:cytosol;GO:0072686:mitotic spindle;GO:0000159:protein phosphatase type 2A complex;	GO:0019888:protein phosphatase regulator activity;	K04354
gene3679	M419DRAFT_140958	0.173738	0.0720015	Up	protein phosphatase 2A regulatory B subunit	Rts1	GO:0010801:negative regulation of peptidyl-threonine phosphorylation;GO:0007399:nervous system development;GO:0035307:positive regulation of protein dephosphorylation;GO:0006470:protein dephosphorylation;GO:0031952:regulation of protein autophosphorylation;GO:0007165:signal transduction;	GO:0005829:cytosol;GO:0005654:nucleoplasm;GO:0005634:nucleus;GO:0000159:protein phosphatase type 2A complex;	GO:0004721:phosphoprotein phosphatase activity;GO:0072542:protein phosphatase activator activity;GO:0019888:protein phosphatase regulator activity;	K11584
gene7577	M419DRAFT_87029	-0.137678	0.210284	Down	Serine/threonine-protein kinase	Atg1	GO:0006914:autophagy;GO:0015031:protein transport;	GO:0034045:pre-autophagosomal structure membrane;	GO:0005524:ATP binding;GO:0004674:protein serine/threonine kinase activity;	K08269
gene7885	M419DRAFT_38236	-0.152472	0.159004	Down	ECM33-like protein	Ecm33	-	-	-	-
	not found					Atg17
	not found					Atg29
	not found					Atg31
	not found					Atg13
Genes involved in cell wall integrity
gene6527	M419DRAFT_124148	-0.0497387	0.630512	Down	Rho-like GTPase cdc42	Rho1	GO:0030036:actin cytoskeleton organization;GO:0007015:actin filament organization;GO:0032488:Cdc42 protein signal transduction;GO:0007049:cell cycle;GO:0051301:cell division;GO:0000753:cell morphogenesis involved in conjugation with cellular fusion;GO:0030031:cell projection assembly;GO:0006897:endocytosis;GO:0030950:establishment or maintenance of actin cytoskeleton polarity;GO:0007163:establish…	GO:0005826:actomyosin contractile ring;GO:0071521:Cdc42 GTPase complex;GO:0005938:cell cortex;GO:0051285:cell cortex of cell tip;GO:1902716:cell cortex of growing cell tip;GO:0032153:cell division site;GO:0042995:cell projection;GO:0051286:cell tip;GO:0032154:cleavage furrow;GO:0005737:cytoplasm;GO:0009898:cytoplasmic side of plasma membrane;GO:0005829:cytosol;GO:0012505:endomembrane system;GO:00…	GO:0005525:GTP binding;GO:0003924:GTPase activity;GO:0019901:protein kinase binding;	K04393
gene6343	M419DRAFT_83973	-0.0148067	0.883777	Down	CNH-domain-containing protein	Rom1	-	-	-	-
gene3932	M419DRAFT_129383	-0.127462	0.196792	Down	hypothetical protein	Bck1	GO:0032147:activation of protein kinase activity;GO:0071852:fungal-type cell wall organization or biogenesis;GO:0000165:MAPK cascade;GO:0023014:signal transduction by protein phosphorylation;GO:0031098:stress-activated protein kinase signaling cascade;	GO:0032153:cell division site;GO:0051286:cell tip;GO:0005737:cytoplasm;GO:0005829:cytosol;GO:0000935:barrier septum;	GO:0005524:ATP binding;GO:0004709:MAP kinase kinase kinase activity;GO:0004674:protein serine/threonine kinase activity;	K11229
gene215	M419DRAFT_23166	-0.394326	7.04489e-05	Down	MAP kinase	Mkk1	GO:0032147:activation of protein kinase activity;GO:0030242:peroxisome degradation;GO:0000196:MAPK cascade involved in cell wall organization or biogenesis;GO:0006468:protein phosphorylation;GO:0060237:regulation of fungal-type cell wall organization;GO:0007165:signal transduction;GO:0023014:signal transduction by protein phosphorylation;GO:0031098:stress-activated protein kinase signaling cascad…	GO:0005935:cellular bud neck;GO:0005934:cellular bud tip;GO:0005737:cytoplasm;GO:0043332:mating projection tip;	GO:0005524:ATP binding;GO:0004708:MAP kinase kinase activity;GO:0004672:protein kinase activity;GO:0004674:protein serine/threonine kinase activity;	K08294
gene215	M419DRAFT_23166	-0.394326	7.04489e-05	Down	MAP kinase	Mkk2	GO:0032147:activation of protein kinase activity;GO:0030242:peroxisome degradation;GO:0000196:MAPK cascade involved in cell wall organization or biogenesis;GO:0006468:protein phosphorylation;GO:0060237:regulation of fungal-type cell wall organization;GO:0007165:signal transduction;GO:0023014:signal transduction by protein phosphorylation;GO:0031098:stress-activated protein kinase signaling cascad…	GO:0005935:cellular bud neck;GO:0005934:cellular bud tip;GO:0005737:cytoplasm;GO:0043332:mating projection tip;	GO:0005524:ATP binding;GO:0004708:MAP kinase kinase activity;GO:0004672:protein kinase activity;GO:0004674:protein serine/threonine kinase activity;	K08294
gene9631	M419DRAFT_116578	-0.000258515	0.999561	Down	MAP kinase Mps1	Slt2/Mpk1	GO:0007049:cell cycle;GO:0071310:cellular response to organic substance;GO:0071470:cellular response to osmotic stress;GO:0035556:intracellular signal transduction;GO:0000165:MAPK cascade;GO:0050850:positive regulation of calcium-mediated signaling;GO:1903340:positive regulation of cell wall organization or biogenesis;GO:0045944:positive regulation of transcription from RNA polymerase II promoter…	GO:0032153:cell division site;GO:0005737:cytoplasm;GO:0005829:cytosol;GO:0044732:mitotic spindle pole body;GO:0005634:nucleus;	GO:0005524:ATP binding;GO:0004707:MAP kinase activity;GO:0004672:protein kinase activity;	K04464
	not found					Pkc1
Genes involved in lipid metabolism
gene1365	M419DRAFT_23665	0.262746	0.0441348	Up	TAP42-like protein	Tap42	-	-	-	-
gene4470	M419DRAFT_110544	0.050848	0.616007	Up	calcineurin-like phosphoesterase	Sit4-1	GO:0007049:cell cycle;GO:0051301:cell division;GO:0036244:cellular response to neutral pH;GO:0030447:filamentous growth;GO:0036180:filamentous growth of a population of unicellular organisms in response to biotic stimulus;GO:0036171:filamentous growth of a population of unicellular organisms in response to chemical stimulus;GO:0036168:filamentous growth of a population of unicellular organisms in…	GO:0005737:cytoplasm;	GO:0046872:metal ion binding;GO:0004722:protein serine/threonine phosphatase activity;	K15427
gene3226	M419DRAFT_140814	-0.378265	0.000302338	Down	hypothetical protein	Gln3	-	-	-	K09184
gene1445	M419DRAFT_107102	-0.679506	1.11636e-12	Down	hypothetical protein	Gat1	GO:0071280:cellular response to copper ion;GO:0035690:cellular response to drug;GO:0034605:cellular response to heat;GO:0071285:cellular response to lithium ion;GO:0030447:filamentous growth;	GO:0005634:nucleus;	GO:0003700:sequence-specific DNA binding transcription factor activity;GO:0043565:sequence-specific DNA binding;GO:0008270:zinc ion binding;	K09184
gene4712	M419DRAFT_35555	0.255484	0.0157773	Up	hypothetical protein	Rtg1/Rtg3	-	-	-	-
