# Supplementary material for: Glutamine involvement in nitrogen regulation of cellulase production in fungi
Source: Biotechnol Biofuels. 2021 Oct 13;14:199. doi: 10.1186/s13068-021-02046-1 (PMC8513308; doi:10.1186/s13068-021-02046-1)
Supplement: Supplementary file 7 — Additional file 7: Table S7. Genes involved in nitrogen and carbon catabolite repression in T. reesei RUT-C30. [file 13068_2021_2046_MOESM7_ESM.xlsx]

## Sheet: Sheet2
gene_id	GeneSymbol	logFC	PValue	regulation	Description	name	GO_BP	GO_CC	GO_MF	KO
gene3226	M419DRAFT_140814	-0.378265	0.000302338	Down	hypothetical protein	Gln3，AreA homologue	-	-	-	K09184
gene6744	M419DRAFT_10513	-0.428133	3.80155e-05	Down	nitrogen metabolite repression--responsible protein	NmrA homologue	GO:0001081:nitrogen catabolite repression of transcription from RNA polymerase II promoter;	GO:0005634:nucleus;	-	-
gene1445	M419DRAFT_107102	-0.679506	1.11636e-12	Down	hypothetical protein	Gat1，AreB homologue	GO:0071280:cellular response to copper ion;GO:0035690:cellular response to drug;GO:0034605:cellular response to heat;GO:0071285:cellular response to lithium ion;GO:0030447:filamentous growth;	GO:0005634:nucleus;	GO:0003700:sequence-specific DNA binding transcription factor activity;GO:0043565:sequence-specific DNA binding;GO:0008270:zinc ion binding;	K09184
gene1468	M419DRAFT_23706	0.367528	0.000221275	Up	hypothetical protein	Cre1	-	GO:0005634:nucleus;	GO:0003677:DNA binding;GO:0046872:metal ion binding;	K09467
